# Supplementary material for: Calculating the most likely intron splicing orders in S. pombe, fruit fly, Arabidopsis thaliana, and humans
Source: BMC Bioinformatics. 2020 Oct 24;21:478. doi: 10.1186/s12859-020-03818-6 (PMC7585206; doi:10.1186/s12859-020-03818-6)
Supplement: Supplementary file 2 — Additional file 2: Supplementary tables: S1 Intron splicing orders for S. cerevisiae, S2 Intron splicing orders for S. pombe, S3 Intron splicing orders for Aspergillus nidulans, S4 Intron splicing orders for fruit fly, S5 Intron splicing orders for Arabidopsis thaliana, S6 Intron splicing orders for humans, S7 The algorithm used to detect intron splicing order pairs, S8 The datasets used here. [file 12859_2020_3818_MOESM2_ESM.xlsx]

## Sheet: cerevisiae
Supplementary Table 1. Intron splicing orders for S. cerevisiae.
gene_symbol	transcript_id	spearman_p_value_one_side_less	best_order	number_of_orders_have_same_prob	percent_coverage_order_pair	normalized_entropy	spearman_rho	spearman_rho_abs	relative_likelihood
SUS1	YBR111W-A_mRNA	0.5	2,1	1	1	0.068586	-1	1	-4.79579
VMA9	YCL005W-A_mRNA	0.5	2,1	1	1	0.0736037	-1	1	-4.70953
DYN2	YDR424C_mRNA	0.5	2,1	1	1	0.52811	-1	1	-1.99655
YOS1	YER074W-A_mRNA	1	1,2	1	1	0.920473	1	1	0
RPL7A	YGL076C_mRNA	0.5	2,1	1	1	0.921004	-1	1	-0.680877
TAD3	YLR316C_mRNA	1	1,2	2	1	1	1	1	0
RPL7B	YPL198W_mRNA	0.5	2,1	1	1	0.21485	-1	1	-3.3419

## Sheet: pombe
Supplementary Table 2. Intron splicing orders for S. pombe.
gene_symbol	transcript_id	spearman_p_value_one_side_less	best_order	number_of_orders_have_same_prob	percent_coverage_order_pair	normalized_entropy	spearman_rho	spearman_rho_abs	relative_likelihood
rgf2	SPAC1006.06.1	1	1,2	1	1	0.266765	1	1	0
mmf2	SPAC1039.10.1	0.5	2,1	1	1	0.413817	-1	1	-2.3979
kha1	SPAC105.01c.1	1	1,2	1	1	0.0685861	1	1	0
SPAC105.02c	SPAC105.02c.1	0.5	2,1	1	1	0.0950172	-1	1	-4.39445
ubc6	SPAC10F6.05c.1	1	1,2	1	1	0.674399	1	1	0
nht1	SPAC10F6.08c.1	0.5	2,1	1	1	0.568701	-1	1	-1.86478
rio1	SPAC10F6.10.1	0.5	2,1	1	1	0.947608	-1	1	-0.549108
mug134	SPAC10F6.16.1	1	1,2	1	1	0.104524	1	1	0
cdc42	SPAC110.03.1	1	1,2	1	1	0.0766924	1	1	0
SPAC11D3.03c	SPAC11D3.03c.1	1	1,2	1	1	0.413817	1	1	0
SPAC11D3.11c	SPAC11D3.11c.1	1	1,2	1	1	0.438194	1	1	0
SPAC11E3.10	SPAC11E3.10.1	0.541667	3,1,4,2	1	1	0.455276	0	0	-11.7844
rpl22	SPAC11E3.15.1	0.5	2,1	1	1	0.042058	-1	1	-5.38494
pub1	SPAC11G7.02.1	1	1,2,3	1	1	0.491534	1	1	0
ubc14	SPAC1250.03.1	0.5	2,1	1	1	0.829607	-1	1	-1.03609
tah18	SPAC1296.06.1	0.833333	2,1,4,3	1	1	0.482214	0.6	0.6	-2.57002
pby1	SPAC12B10.04.1	0.5	2,1	1	1	0.329187	-1	1	-2.74377
acp1	SPAC12B10.07.1	0.5	2,1	1	1	0.200622	-1	1	-3.43399
gid8	SPAC12B10.13.1	0.5	2,1	1	1	0.973156	-1	1	-0.389465
SPAC12G12.11c	SPAC12G12.11c.1	0.5	2,1	1	1	0.413817	-1	1	-2.3979
dre4	SPAC13C5.02.1	0.5	2,1	1	1	0.162326	-1	1	-3.71357
SPAC13C5.05c	SPAC13C5.05c.1	0.5	2,1	1	1	0.30503	-1	1	-2.85438
btb3	SPAC13D6.04c.1	0.5	2,1	1	1	0.674399	-1	1	-1.53393
msh1	SPAC13F5.01c.1	1	1,2	2	1	1	1	1	0
tim8	SPAC13G6.04.1	0.5	2,1	1	1	0.537968	-1	1	-1.96418
upf3	SPAC13G7.03.1	1	1,2	1	1	0.568701	1	1	0
teb1	SPAC13G7.10.1	1	1,2	1	1	0.928362	1	1	0
mba1	SPAC13G7.11.1	1	1,2	1	1	0.0685861	1	1	0
ade2	SPAC144.03.1	0.5	2,1	1	1	0.300267	-1	1	-2.87698
dsc2	SPAC1486.02c.1	0.5	2,1	1	1	0.438828	-1	1	-2.30502
smc5	SPAC14C4.02c.1	0.5	2,1	1	1	0.266765	-1	1	-3.04452
nab2	SPAC14C4.06c.1	1	1,2	2	1	1	1	1	0
rad17	SPAC14C4.13.1	0.5	2,1	1	1	0.266765	-1	1	-3.04452
atp1	SPAC14C4.14.1	0.5	2,1	1	1	0.955004	-1	1	-0.507514
azr1	SPAC1556.03.1	1	1,2	1	1	0.413817	1	1	0
cgr1	SPAC1556.05c.1	0.833333	1,3,2	2	1	0.587902	0.5	0.5	-2.53472
SPAC15A10.06	SPAC15A10.06.1	1	1,2,3	1	1	0.343671	1	1	0
sgo2	SPAC15A10.15.1	0.958333	2,1,3,4	1	1	0.479771	0.8	0.8	-2.23934
ect1	SPAC15E1.05c.1	0.5	2,1	1	1	0.0146227	-1	1	-6.62141
grx2	SPAC15E1.09.1	0.166667	3,2,1	1	1	0.960867	-1	1	-1.24235
nxt2	SPAC15F9.03c.1	0.208333	3,4,1,2	1	1	0.318092	-0.6	0.6	-22.0606
SPAC1639.01c	SPAC1639.01c.1	0.5	2,1	1	1	0.1371	-1	1	-3.93183
pam17	SPAC167.04.1	0.166667	3,2,1	1	1	0.947009	-1	1	-1.40176
hul5	SPAC167.07c.1	1	1,2	1	1	0.973156	1	1	0
SPAC167.09	SPAC167.09.1	0.5	2,1	1	1	0.266765	-1	1	-3.04452
rpc19	SPAC1687.01.1	1	1,2,3	1	1	0.429479	1	1	0
rfc4	SPAC1687.03c.1	0.5	2,1	1	1	0.933296	-1	1	-0.622831
gsk3	SPAC1687.15.1	0.5	2,1	1	1	0.8208	-1	1	-1.06635
SPAC1687.17c	SPAC1687.17c.1	0.833333	2,1,3	1	1	0.185688	0.5	0.5	-2.3979
SPAC1687.21	SPAC1687.21.1	0.225	5,3,1,4,2	3	1	0.56152	-0.5	0.5	-18.3838
puf3	SPAC1687.22c.1	0.5	2,1	1	1	0.413817	-1	1	-2.3979
SPAC16A10.03c	SPAC16A10.03c.1	0.833333	2,1,3	1	1	0.139718	0.5	0.5	-5.0814
nse2	SPAC16A10.06c.1	0.5	2,1	1	1	0.266765	-1	1	-3.04452
SPAC16C9.01c	SPAC16C9.01c.1	0.5	2,1	1	1	0.0469993	-1	1	-5.25227
SPAC16C9.02c	SPAC16C9.02c.1	0.5	2,1	1	1	0.413817	-1	1	-2.3979
mot2	SPAC16C9.04c.1	0.5	2,1	1	1	0.413817	-1	1	-2.3979
vph1	SPAC16E8.07c.1	0.5	2,1	1	1	0.79598	-1	1	-1.14958
png3	SPAC16E8.12c.1	0.166667	3,2,1	1	1	0.129953	-1	1	-16.3359
tif45	SPAC16E8.15.1	1	1,2	1	1	0.829607	1	1	0
SPAC1705.02	SPAC1705.02.1	0.5	2,1	1	1	0.950512	-1	1	-0.533111
rsm19	SPAC1751.02c.1	1	1,2	1	1	0.870864	1	1	0
tif313	SPAC1751.03.1	1	1,2	1	1	0.374701	1	1	0
loc1	SPAC1751.04.1	0.166667	3,2,1	1	1	0.593224	-1	1	-6.05812
qcr8	SPAC1782.07.1	0.833333	1,3,2	1	1	0.206348	0.5	0.5	-2.90541
fol2	SPAC17A5.13.1	1	1,2	1	1	0.413817	1	1	0
exo2	SPAC17A5.14.1	0.5	2,1	1	1	0.568701	-1	1	-1.86478
pnu1	SPAC17C9.08.1	0.5	2,1	1	1	0.674399	-1	1	-1.53393
tim13	SPAC17C9.09c.1	1	1,2	1	1	0.556422	1	1	0
SPAC17C9.11c	SPAC17C9.11c.1	0.5	2,1	1	1	0.413817	-1	1	-2.3979
scs22	SPAC17C9.12.1	0.5	2,1	1	1	0.973156	-1	1	-0.389465
pex7	SPAC17D4.01.1	0.5	2,1	1	1	0.998316	-1	1	-0.0966936
arc5	SPAC17G8.04c.1	0.833333	1,3,2	1	1	0.28069	0.5	0.5	-1.90424
med20	SPAC17G8.05.1	0.5	2,1	1	1	0.0865042	-1	1	-4.51086
shg1	SPAC17G8.09.1	1	1,2	1	1	0.137099	1	1	0
mst2	SPAC17G8.13c.1	0.5	2,1	1	1	0.413817	-1	1	-2.3979
wip1	SPAC17G8.15.1	0.5	2,1	1	1	0.1371	-1	1	-3.93183
SPAC17H9.13c	SPAC17H9.13c.1	1	1,2	2	1	1	1	1	0
mdm10	SPAC17H9.17c.1	1	1,2	1	1	0.413817	1	1	0
trm13	SPAC1805.03c.1	0.5	2,1	1	1	0.0200558	-1	1	-6.25575
cki3	SPAC1805.05.1	0.5	3,1,2	1	1	0.556257	-0.5	0.5	-1.88761
dlc1	SPAC1805.08.1	0.5	2,1	1	1	0.1371	-1	1	-3.93183
gpi18	SPAC18B11.05.1	1	1,2	1	1	0.0400757	1	1	0
rhp6	SPAC18B11.07c.1	0.958333	1,3,2,4	1	1	0.663522	0.8	0.8	-0.549108
SPAC18B11.08c	SPAC18B11.08c.1	0.375	4,1,3,2	1	1	0.509243	-0.4	0.4	-7.1928
tup11	SPAC18B11.10.1	1	1,2	1	1	0.413817	1	1	0
tma23	SPAC1952.02.1	0.5	2,1	1	1	0.500564	-1	1	-2.08855
SPAC1952.04c	SPAC1952.04c.1	0.833333	1,3,2	1	1	0.723678	0.5	0.5	-1.30371
rad1	SPAC1952.07.1	0.5	2,1	1	1	0.568701	-1	1	-1.86478
ned1	SPAC1952.13.1	1	1,2	1	1	0.928362	1	1	0
yos1	SPAC19A8.09.1	0.833333	1,3,2	1	1	0.0834272	0.5	0.5	-5.0814
SPAC19B12.06c	SPAC19B12.06c.1	0.833333	2,1,3	1	1	0.569113	0.5	0.5	-1.53393
SPAC19B12.07c	SPAC19B12.07c.1	1	1,2	1	1	0.928362	1	1	0
srp14	SPAC19B12.09.1	1	1,2	1	1	0.207807	1	1	0
cid1	SPAC19D5.03.1	0.5	2,1	1	1	0.200622	-1	1	-3.43399
fin1	SPAC19E9.02.1	1	1,2	1	1	0.696212	1	1	0
its3	SPAC19G12.14.1	1	1,2	1	1	0.162326	1	1	0
erh1	SPAC19G12.17.1	0.341667	2,5,3,4,1	2	1	0.365231	-0.3	0.3	-23.585
mcm5	SPAC1B2.05.1	1	1,2	1	1	0.266765	1	1	0
SPAC1B3.02c	SPAC1B3.02c.1	0.833333	1,3,2	1	1	0.104834	0.5	0.5	-3.35836
not3	SPAC1B3.05.1	0.833333	1,3,2	1	1	0.512177	0.5	0.5	-2.11296
rpb10	SPAC1B3.12c.1	0.5	2,1	1	1	0.0950172	-1	1	-4.39445
SPAC1B9.03c	SPAC1B9.03c.1	1	1,2	2	1	1	1	1	0
grh1	SPAC1D4.02c.1	0.5	3,1,2	1	1	0.482327	-0.5	0.5	-4.0629
cct2	SPAC1D4.04.1	0.5	2,1	1	1	0.726665	-1	1	-1.37148
csk1	SPAC1D4.06c.1	1	1,2	1	1	0.0950172	1	1	0
SPAC1F12.10c	SPAC1F12.10c.1	0.5	2,1	1	1	0.266765	-1	1	-3.04452
gga21	SPAC1F3.05.1	0.833333	2,1,3	1	1	0.709859	0.5	0.5	-1.66501
SPAC1F5.10	SPAC1F5.10.1	0.5	2,1	1	1	0.141034	-1	1	-3.89552
SPAC1F7.11c	SPAC1F7.11c.1	0.5	2,1	1	1	0.200622	-1	1	-3.43399
caf16	SPAC20G4.01.1	1	1,2	1	1	0.8208	1	1	0
adf1	SPAC20G4.06c.1	1	1,2	1	1	0.867779	1	1	0
nat10	SPAC20G8.09c.1	0.5	2,1	1	1	0.947608	-1	1	-0.549108
sey1	SPAC222.14c.1	1	1,2,3	1	1	0.74385	1	1	0
SPAC222.18	SPAC222.18.1	0.5	2,1	1	1	0.0157174	-1	1	-6.53814
yth1	SPAC227.08c.1	1	1,2	1	1	0.413817	1	1	0
gim4	SPAC227.10.1	0.166667	3,2,1	1	1	0.430985	-1	1	-8.22579
yos9	SPAC227.11c.1	1	1,2	1	1	0.413817	1	1	0
yfh7	SPAC227.14.1	0.5	2,1	1	1	0.413817	-1	1	-2.3979
SPAC22A12.14c	SPAC22A12.14c.1	0.5	2,1	1	1	0.733538	-1	1	-1.34993
rlp24	SPAC22E12.13c.1	0.5	2,1	1	1	0.996834	-1	1	-0.132644
pik1	SPAC22E12.16c.1	0.833333	2,1,3	1	1	0.437522	0.5	0.5	-1.53393
glo3	SPAC22E12.17c.1	0.5	2,1	1	1	0.616748	-1	1	-1.71298
atp20	SPAC22F3.07c.1	1	1,2	1	1	0.47856	1	1	0
snu23	SPAC22F3.11c.1	0.5	2,1	1	1	0.00374536	-1	1	-8.16934
fra1	SPAC22G7.01c.1	0.5	2,1	1	1	0.991461	-1	1	-0.218254
iss1	SPAC22G7.10.1	0.5	2,1	1	1	0.162326	-1	1	-3.71357
SPAC22H10.02	SPAC22H10.02.1	1	1,2	1	1	0.084461	1	1	0
ppa3	SPAC22H10.04.1	0.5	2,1	1	1	0.475272	-1	1	-2.17531
tfg3	SPAC22H12.02.1	0.5	2,3,1	2	1	0.693141	-0.5	0.5	-3.43399
php3	SPAC23C11.08.1	0.166667	3,2,1	1	1	0.528531	-1	1	-6.29353
pst2	SPAC23C11.15.1	1	1,2	1	1	0.829607	1	1	0
rho3	SPAC23C4.08.1	0.5	2,1	1	1	0.835116	-1	1	-1.01693
SPAC23C4.09c	SPAC23C4.09c.1	0.375	4,1,3,2	1	1	0.365017	-0.4	0.4	-14.2745
atp18	SPAC23C4.11.1	1	1,2	1	1	0.733538	1	1	0
hhp2	SPAC23C4.12.1	1	1,2	1	1	0.266765	1	1	0
bet1	SPAC23C4.13.1	1	1,2	1	1	0.568701	1	1	0
rpb5	SPAC23C4.15.1	0.5	2,1	1	1	0.994242	-1	1	-0.179048
rad4	SPAC23C4.18c.1	1	1,2	1	1	0.162326	1	1	0
pup1	SPAC23D3.07.1	1	1,2	1	1	0.956652	1	1	0
SPAC23D3.13c	SPAC23D3.13c.1	0.5	2,3,1	1	1	0.382894	-0.5	0.5	-7.6454
SPAC23D3.16	SPAC23D3.16.1	1	1,2	1	1	0.0865042	1	1	0
SPAC23D3.17	SPAC23D3.17.1	1	1,2	1	1	0.744413	1	1	0
nop58	SPAC23G3.06.1	1	1,2	1	1	0.550068	1	1	0
rpn6	SPAC23G3.11.1	0.5	2,1	1	1	0.680586	-1	1	-1.51477
mrp2	SPAC23H3.07c.1	0.5	2,1	1	1	0.616748	-1	1	-1.71298
SPAC23H3.14	SPAC23H3.14.1	1	1,2	1	1	0.744413	1	1	0
slm3	SPAC23H4.04.1	1	1,2	1	1	0.0281252	1	1	0
SPAC23H4.16c	SPAC23H4.16c.1	0.166667	3,2,1	1	1	0.392204	-1	1	-11.6078
rbx1	SPAC23H4.18c.1	0.833333	1,3,2	1	1	0.705254	0.5	0.5	-2.21723
cox8	SPAC24C9.16c.1	1	1,2,3	1	1	0.809764	1	1	0
atp19	SPAC25H1.10c.1	0.5	2,1	1	1	0.8208	-1	1	-1.06635
myh1	SPAC26A3.02.1	1	1,2	1	1	0.266765	1	1	0
chc1	SPAC26A3.05.1	0.5	2,1	1	1	0.950512	-1	1	-0.533111
bud23	SPAC26A3.06.1	1	1,2	1	1	0.848233	1	1	0
cnt6	SPAC26A3.10.1	1	1,2	1	1	0.921004	1	1	0
SPAC26A3.14c	SPAC26A3.14c.1	0.5	2,1	1	1	0.968127	-1	1	-0.425138
pcf2	SPAC26H5.03.1	0.166667	3,2,1	1	1	0.657311	-1	1	-4.29795
pot1	SPAC26H5.06.1	1	1,2	1	1	0.463309	1	1	0
SPAC26H5.07c	SPAC26H5.07c.1	1	1,2	1	1	0.994242	1	1	0
smd1	SPAC27D7.07c.1	0.5	2,1	1	1	0.841087	-1	1	-0.995958
yih1	SPAC27E2.02.1	0.5	2,1	1	1	0.329187	-1	1	-2.74377
prp10	SPAC27F1.09c.1	1	1,2	1	1	0.00387262	1	1	0
prp19	SPAC29A4.08c.1	1	1,2	1	1	0.678332	1	1	0
SPAC29A4.09	SPAC29A4.09.1	0.5	2,1	1	1	0.985643	-1	1	-0.283575
prw1	SPAC29A4.18.1	0.5	2,1	1	1	0.696212	-1	1	-1.46634
pof11	SPAC29E6.01.1	1	1,2	1	1	0.200622	1	1	0
tbp1	SPAC29E6.08.1	0.166667	3,2,1	1	1	0.313602	-1	1	-10.2853
smd2	SPAC2C4.03c.1	0.5	2,3,1	1	1	0.562952	-0.5	0.5	-3.65704
plp1	SPAC2F3.12c.1	0.166667	3,4,2,1	1	1	0.306191	-0.8	0.8	-18.9371
lsm6	SPAC2F3.17c.1	1	1,2	1	1	0.230085	1	1	0
SPAC2F3.18c	SPAC2F3.18c.1	0.5	2,1	1	1	0.991461	-1	1	-0.218254
mrf1	SPAC2F7.17.1	1	1,2	1	1	0.342943	1	1	0
ptc3	SPAC2G11.07c.1	0.5	2,1	1	1	0.833311	-1	1	-1.02323
uba42	SPAC2G11.10c.1	0.5	2,1	1	1	0.0865042	-1	1	-4.51086
prh1	SPAC2G11.11c.1	0.5	2,1	1	1	0.200622	-1	1	-3.43399
ddx27	SPAC30D11.03.1	0.5	2,1	1	1	0.928362	-1	1	-0.646627
aps3	SPAC30D11.05.1	1	1,2	1	1	0.184574	1	1	0
hfl1	SPAC30D11.06c.1	1	1,2	1	1	0.374701	1	1	0
cwf19	SPAC30D11.09.1	1	1,2	1	1	0.413817	1	1	0
rpl3802	SPAC30D11.12.1	0.5	2,1	1	1	0.998214	-1	1	-0.0995847
trm112	SPAC31A2.02.1	0.5	3,1,2	2	1	0.572509	-0.5	0.5	-4.76603
apm4	SPAC31A2.09c.1	1	1,2	2	1	1	1	1	0
SPAC31G5.02	SPAC31G5.02.1	1	1,2	1	1	0.870864	1	1	0
maf1	SPAC31G5.12c.1	1	1,2	1	1	0.616748	1	1	0
SPAC323.03c	SPAC323.03c.1	0.5	2,3,1	1	1	0.233456	-0.5	0.5	-5.44242
SPAC323.05c	SPAC323.05c.1	0.0416667	4,3,2,1	1	1	0.332865	-1	1	-14.1707
mug8	SPAC32A11.01.1	1	1,2	1	1	0.413817	1	1	0
apc11	SPAC343.03.1	1	1,2	1	1	0.0227019	1	1	0
gid7	SPAC343.04c.1	1	1,2	1	1	0.956652	1	1	0
vma1	SPAC343.05.1	1	1,2	1	1	0.814076	1	1	0
mrp17	SPAC343.08c.1	1	1,2	2	1	1	1	1	0
gim1	SPAC3A11.13.1	0.5	3,1,2	1	1	0.933241	-0.5	0.5	-1.00774
SPAC3A12.02	SPAC3A12.02.1	0.5	2,1	1	1	0.413817	-1	1	-2.3979
rpp1	SPAC3A12.04c.1	0.166667	3,2,1	1	1	0.833189	-1	1	-2.25002
rpb11	SPAC3A12.07.1	0.5	2,1	1	1	0.816133	-1	1	-1.08222
cwf2	SPAC3A12.11c.1	1	1,2	1	1	0.266765	1	1	0
SPAC3F10.09	SPAC3F10.09.1	0.5	2,3,1	1	1	0.901639	-0.5	0.5	-0.926212
spd2	SPAC3F10.19.1	1	1,2	1	1	0.291145	1	1	0
hrp3	SPAC3G6.01.1	0.5	2,1	1	1	0.0865042	-1	1	-4.51086
rpn15	SPAC3G6.02.1	0.5	2,1	1	1	0.994137	-1	1	-0.18067
SPAC3G6.03c	SPAC3G6.03c.1	0.166667	3,2,1	1	1	0.441966	-1	1	-7.81661
rad2	SPAC3G6.06c.1	1	1,2	1	1	0.0950172	1	1	0
chl1	SPAC3G6.11.1	0.5	2,1	1	1	0.162326	-1	1	-3.71357
spa2	SPAC3G9.05.1	1	1,2	2	1	1	1	1	0
frs2	SPAC3G9.06.1	0.5	2,1	1	1	0.119116	-1	1	-4.11087
tif211	SPAC3G9.09c.1	1	1,2	2	1	1	1	1	0
rrp41	SPAC3G9.10c.1	1	1,2	1	1	0.0541857	1	1	0
new8	SPAC3G9.17.1	1	1,2	1	1	0.71508	1	1	0
avt3	SPAC3H1.09c.1	1	1,2,3	2	1	0.583512	1	1	0
new4	SPAC3H5.13.1	0.5	2,1	1	1	0.928362	-1	1	-0.646627
mms1	SPAC3H8.05c.1	0.5	2,1	1	1	0.579394	-1	1	-1.83067
pac10	SPAC3H8.07c.1	1	1,2	1	1	0.867078	1	1	0
nab3	SPAC3H8.09c.1	1	1,2	1	1	0.413817	1	1	0
SPAC458.02c	SPAC458.02c.1	0.5	2,1	1	1	0.662557	-1	1	-1.5706
atg1803	SPAC458.06.1	0.166667	4,2,3,1	1	1	0.317032	-0.8	0.8	-15.6186
tfa1	SPAC458.07.1	0.833333	2,1,3	1	1	0.76165	0.5	0.5	-0.747214
lcb4	SPAC4A8.07c.1	1	1,2	1	1	0.928362	1	1	0
rog1	SPAC4A8.10.1	0.5	2,1	1	1	0.604528	-1	1	-1.75127
cdc3	SPAC4A8.15c.1	0.5	2,1	1	1	0.0515393	-1	1	-5.14166
SPAC4C5.01	SPAC4C5.01.1	0.0666667	4,5,2,3,1	1	1	0.505442	-0.8	0.8	-15.1848
ryh1	SPAC4C5.02c.1	0.833333	1,3,2	1	1	0.200088	0.5	0.5	-4.26268
sum1	SPAC4D7.05.1	1	1,2	1	1	0.761074	1	1	0
dsc4	SPAC4D7.11.1	0.5	2,1	1	1	0.792323	-1	1	-1.16163
atg13	SPAC4F10.07c.1	1	1,2	1	1	0.105591	1	1	0
nup37	SPAC4F10.18.1	1	1,2	1	1	0.488237	1	1	0
grx1	SPAC4F10.20.1	0.833333	1,3,2	1	1	0.785344	0.5	0.5	-0.402159
did4	SPAC4F8.01.1	1	1,2	1	1	0.162326	1	1	0
hcs1	SPAC4F8.14c.1	0.5	2,1	1	1	0.338413	-1	1	-2.70315
sss1	SPAC4G8.02c.1	0.5	2,1	1	1	0.1371	-1	1	-3.93183
chz1	SPAC4G9.06c.1	1	1,2	1	1	0.817709	1	1	0
ifa38	SPAC4G9.15.1	0.5	2,1	1	1	0.0794906	-1	1	-4.61512
SPAC4H3.04c	SPAC4H3.04c.1	0.5	2,1	1	1	0.266765	-1	1	-3.04452
SPAC4H3.06	SPAC4H3.06.1	0.833333	1,3,2	1	1	0.172593	0.5	0.5	-5.77144
rdl2	SPAC4H3.07c.1	0.833333	2,1,3	1	1	0.346761	0.5	0.5	-1.71298
SPAC4H3.09	SPAC4H3.09.1	1	1,2	1	1	0.935387	1	1	0
SPAC4H3.16	SPAC4H3.16.1	0.5	2,1	1	1	0.1371	-1	1	-3.93183
spc3	SPAC56F8.11.1	0.5	2,1	1	1	0.493376	-1	1	-2.11296
cyp1	SPAC57A10.03.1	0.825	1,3,5,2,4	2	1	0.406777	0.5	0.5	-6.00856
SPAC57A10.08c	SPAC57A10.08c.1	0.5	2,1	1	1	0.744413	-1	1	-1.31568
nhp6	SPAC57A10.09c.1	1	1,2	1	1	0.812793	1	1	0
SPAC589.05c	SPAC589.05c.1	1	1,2	1	1	0.463309	1	1	0
SPAC5D6.04	SPAC5D6.04.1	0.833333	1,3,2	1	1	0.449258	0.5	0.5	-0.676887
med18	SPAC5D6.05.1	0.5	3,1,2	1	1	0.389418	-0.5	0.5	-6.75809
SPAC630.06c	SPAC630.06c.1	0.5	2,3,1	1	1	0.559132	-0.5	0.5	-3.69115
tup12	SPAC630.14c.1	0.5	2,3,1	1	1	0.692629	-0.5	0.5	-0.798433
ypp1	SPAC637.04.1	0.5	2,1	1	1	0.928362	-1	1	-0.646627
bet3	SPAC644.18c.1	0.833333	1,3,2	1	1	0.426209	0.5	0.5	-1.06635
bfr2	SPAC664.08c.1	0.166667	3,2,1	1	1	0.57356	-1	1	-5.79165
mis14	SPAC688.02c.1	1	1,2	1	1	0.886032	1	1	0
set13	SPAC688.14.1	0.5	2,3,1	2	1	0.570437	-0.5	0.5	-4.79579
rps2502	SPAC694.05c.1	0.5	2,1	1	1	0.28448	-1	1	-2.95396
cpc2	SPAC6B12.15.1	1	1,2	1	1	0.674399	1	1	0
tom20	SPAC6F12.07.1	0.166667	3,2,1	1	1	0.164053	-1	1	-12.4511
fps1	SPAC6F12.13c.1	1	1,2	1	1	0.907288	1	1	0
cut9	SPAC6F12.15c.1	1	1,2	2	1	1	1	1	0
rps13	SPAC6F6.07c.1	0.833333	1,3,2	1	1	0.375107	0.5	0.5	-7.63626
atg24	SPAC6F6.12.1	1	1,2	1	1	0.886032	1	1	0
SPAC6G9.01c	SPAC6G9.01c.1	0.5	2,1	1	1	0.988977	-1	1	-0.24818
arc4	SPAC6G9.07c.1	1	1,2,3	1	1	0.654472	1	1	0
vma11	SPAC732.01.1	0.525	4,1,3,5,2	1	1	0.606955	0	0	-9.81964
SPAC7D4.05	SPAC7D4.05.1	0.5	2,1	1	1	0.928362	-1	1	-0.646627
tif38	SPAC821.05.1	0.5	2,1	1	1	0.985506	-1	1	-0.284931
orb6	SPAC821.12.1	1	1,2	1	1	0.162326	1	1	0
ptf1	SPAC823.14.1	0.833333	1,3,2	1	1	0.41349	0.5	0.5	-0.195937
tim14	SPAC824.06.1	1	1,2	1	1	0.125031	1	1	0
SPAC824.09c	SPAC824.09c.1	0.541667	3,1,4,2	1	1	0.213526	0	0	-12.5018
ppk16	SPAC890.03.1	0.5	3,1,2	1	1	0.575465	-0.5	0.5	-2.49439
nup155	SPAC890.06.1	1	1,2	1	1	0.923579	1	1	0
rrp14	SPAC8C9.10c.1	0.5	2,1	1	1	0.955564	-1	1	-0.504247
fra2	SPAC8C9.11.1	0.5	2,1	1	1	0.923579	-1	1	-0.66905
prr1	SPAC8C9.14.1	0.208333	3,4,1,2	1	1	0.471378	-0.6	0.6	-8.61743
SPAC8C9.19	SPAC8C9.19.1	1	1,2	1	1	0.266765	1	1	0
SPAC8E11.06	SPAC8E11.06.1	0.5	2,1	1	1	0.0103155	-1	1	-7.02198
alp31	SPAC8E11.07c.1	1	1,2	1	1	0.744413	1	1	0
dph3	SPAC8F11.02c.1	0.833333	2,1,3	1	1	0.302684	0.5	0.5	-1.53393
dlc2	SPAC926.07c.1	0.208333	3,4,1,2	1	1	0.399649	-0.6	0.6	-9.09572
sec17	SPAC959.02.1	0.5	2,3,1	1	1	0.319577	-0.5	0.5	-5.73979
swc4	SPAC9G1.13c.1	0.5	2,3,1	1	1	0.386679	-0.5	0.5	-9.86272
SPACUNK4.13c	SPACUNK4.13c.1	1	1,2	1	1	0.119116	1	1	0
bos1	SPAP14E8.03.1	1	1,2	1	1	0.0153334	1	1	0
vas2	SPAP27G11.06c.1	0.5	2,1	1	1	0.413817	-1	1	-2.3979
SPAP27G11.12	SPAP27G11.12.1	0.166667	3,2,1	1	1	0.327911	-1	1	-7.67483
gua2	SPAP7G5.02c.1	0.5	2,1	1	1	0.655123	-1	1	-1.59363
cdc4	SPAP8A3.08.1	0.541667	3,1,4,2	1	1	0.563203	0	0	-8.63333
yip12	SPAPB17E12.02.1	0.5	2,1	1	1	0.413817	-1	1	-2.3979
SPAPB17E12.03	SPAPB17E12.03.1	1	1,2	1	1	0.696212	1	1	0
eos1	SPAPB17E12.08.1	0.5	2,1	1	1	0.973156	-1	1	-0.389465
SPAPB17E12.10c	SPAPB17E12.10c.1	1	1,2	1	1	0.870864	1	1	0
ypt71	SPAPB1A10.10c.1	1	1,2	1	1	0.995067	1	1	0
arv1	SPAPB1A10.15.1	0.5	2,1	1	1	0.973156	-1	1	-0.389465
mcl1	SPAPB1E7.02c.1	1	1,2	1	1	0.162326	1	1	0
eme1	SPAPB1E7.06c.1	1	1,2	2	1	1	1	1	0
iec5	SPAPB1E7.14.1	0.5	2,1	1	1	0.200622	-1	1	-3.43399
SPAPB2B4.06	SPAPB2B4.06.1	0.5	2,3,1	1	1	0.254472	-0.5	0.5	-7.34666
SPAPB8E5.10	SPAPB8E5.10.1	0.5	2,1	1	1	0.266765	-1	1	-3.04452
SPAPJ691.03	SPAPJ691.03.1	1	1,2	1	1	0.266765	1	1	0
lsb4	SPAPJ696.02.1	0.5	2,1	1	1	0.99756	-1	1	-0.11641
rpb9	SPAPYUG7.04c.1	0.208333	3,4,1,2	1	1	0.569575	-0.6	0.6	-9.30665
tim11	SPBC106.05c.1	0.5	2,1	1	1	0.391929	-1	1	-2.48221
idi1	SPBC106.15.1	1	1,2	1	1	0.413817	1	1	0
SPBC1105.01	SPBC1105.01.1	1	1,2	1	1	0.266765	1	1	0
rpn3	SPBC119.01.1	0.5	2,1	1	1	0.920116	-1	1	-0.684917
ubc4	SPBC119.02.1	1	1,2	1	1	0.932351	1	1	0
pmk1	SPBC119.08.1	0.833333	1,3,2	1	1	0.3793	0.5	0.5	-1.27554
npa3	SPBC119.15.1	1	1,2	1	1	0.921876	1	1	0
slm5	SPBC1198.10c.1	0.5	2,1	1	1	0.696212	-1	1	-1.46634
ivn1	SPBC11B10.07c.1	0.5	2,1	1	1	0.971715	-1	1	-0.399986
ndc80	SPBC11C11.03.1	0.5	2,1	1	1	0.162326	-1	1	-3.71357
srp1	SPBC11C11.08.1	1	1,2	1	1	0.928362	1	1	0
SPBC11C11.11c	SPBC11C11.11c.1	0.175	5,2,3,4,1	1	1	0.295737	-0.6	0.6	-25.3061
end3	SPBC11G11.02c.1	1	1,2	1	1	0.817709	1	1	0
trs20	SPBC11G11.04.1	0.5	3,1,2	1	1	0.180022	-0.5	0.5	-5.66391
sme1	SPBC11G11.06c.1	0.833333	1,3,2	1	1	0.785893	0.5	0.5	-1.23519
SPBC1271.04c	SPBC1271.04c.1	0.5	2,1	1	1	0.413817	-1	1	-2.3979
pet802	SPBC1271.11.1	0.458333	4,1,2,3	1	1	0.396074	-0.2	0.2	-9.35193
uap2	SPBC1289.02c.1	1	1,2	1	1	0.266765	1	1	0
spi1	SPBC1289.03c.1	0.5	2,1	1	1	0.920473	-1	1	-0.683295
vma10	SPBC1289.05c.1	0.541667	2,4,1,3	1	1	0.371422	0	0	-10.3942
SPBC12C2.11	SPBC12C2.11.1	0.5	2,1	1	1	0.640864	-1	1	-1.63786
cct1	SPBC12D12.03.1	0.833333	2,1,3	2	1	0.431251	0.5	0.5	-3.93183
ned8	SPBC12D12.08c.1	0.833333	1,3,2	1	1	0.399536	0.5	0.5	-1.85095
cki1	SPBC1347.06c.1	0.5	2,1	1	1	0.438194	-1	1	-2.30734
cbc2	SPBC13A2.01c.1	1	1,2	1	1	0.200622	1	1	0
SPBC13A2.03	SPBC13A2.03.1	0.5	2,1	1	1	0.733538	-1	1	-1.34993
mpg2	SPBC13G1.02.1	1	1,2	1	1	0.79598	1	1	0
SPBC13G1.14c	SPBC13G1.14c.1	0.5	2,1	1	1	0.143095	-1	1	-3.87687
med15	SPBC146.01.1	0.5	2,1	1	1	0.52811	-1	1	-1.99655
ilv6	SPBC14C8.04.1	0.5	3,1,2	1	1	0.616875	-0.5	0.5	-4.08061
rpb8	SPBC14C8.12.1	1	1,2	1	1	0.413817	1	1	0
tam10	SPBC14C8.19.1	0.833333	1,3,2	1	1	0.438334	0.5	0.5	-0.220671
doa10	SPBC14F5.07.1	0.833333	1,3,2	1	1	0.243198	0.5	0.5	-3.04452
fmd1	SPBC1539.07c.1	1	1,2	1	1	0.0736035	1	1	0
klp9	SPBC15D4.01c.1	0.5	2,1	1	1	0.413817	-1	1	-2.3979
SPBC15D4.11c	SPBC15D4.11c.1	1	1,2	1	1	0.162326	1	1	0
SPBC15D4.13c	SPBC15D4.13c.1	0.5	2,1	1	1	0.493376	-1	1	-2.11296
pho2	SPBC15D4.15.1	1	1,2	1	1	0.962413	1	1	0
srb7	SPBC1604.10.1	1	1,2,3	1	1	0.519763	1	1	0
cmp7	SPBC1604.18c.1	1	1,2	1	1	0.200622	1	1	0
ptr3	SPBC1604.21c.1	1	1,2	1	1	0.878578	1	1	0
cha4	SPBC1683.13c.1	0.166667	3,2,1	1	1	0.401852	-1	1	-7.72809
sec11	SPBC1685.03.1	0.5	2,1	1	1	0.413817	-1	1	-2.3979
rps29	SPBC1685.09.1	1	1,2	1	1	0.999476	1	1	0
rps27	SPBC1685.10.1	0.5	2,1	1	1	0.940073	-1	1	-0.588877
SPBC1685.14c	SPBC1685.14c.1	0.5	2,1	1	1	0.413817	-1	1	-2.3979
vma9	SPBC1685.16.1	0.833333	2,1,3	1	1	0.111645	0.5	0.5	-2.94944
spn3	SPBC16A3.01.1	0.5	2,1	1	1	0.829607	-1	1	-1.03609
rae1	SPBC16A3.05c.1	1	1,2	1	1	0.748198	1	1	0
tad1	SPBC16A3.06.1	1	1,2,3	1	1	0.504537	1	1	0
ufd1	SPBC16A3.09c.1	0.458333	4,1,2,3	1	1	0.666542	-0.2	0.2	-5.24937
eaf7	SPBC16A3.19.1	0.5	2,1	1	1	0.928362	-1	1	-0.646627
SPBC16C6.03c	SPBC16C6.03c.1	0.5	2,1	1	1	0.105591	-1	1	-4.26268
rpt1	SPBC16C6.07c.1	1	1,2	1	1	0.463309	1	1	0
SPBC16E9.02c	SPBC16E9.02c.1	0.5	2,1	1	1	0.973156	-1	1	-0.389465
pab2	SPBC16E9.12c.1	1	1,2,3	2	1	0.625418	1	1	0
SPBC16E9.15	SPBC16E9.15.1	1	1,2,3	1	1	0.538135	1	1	0
scs2	SPBC16G5.05c.1	1	1,2	1	1	0.0268277	1	1	0
SPBC16G5.16	SPBC16G5.16.1	0.5	2,1	1	1	0.858981	-1	1	-0.931558
SPBC16H5.04	SPBC16H5.04.1	0.5	2,1	1	1	0.8208	-1	1	-1.06635
omh2	SPBC16H5.09c.1	1	1,2,3	1	1	0.19949	1	1	0
SPBC16H5.12c	SPBC16H5.12c.1	0.833333	1,3,2	1	1	0.437048	0.5	0.5	-1.5387
SPBC16H5.14c	SPBC16H5.14c.1	0.5	2,1	1	1	0.413817	-1	1	-2.3979
SPBC1703.07	SPBC1703.07.1	1	1,2	1	1	0.798455	1	1	0
ypt1	SPBC1703.10.1	0.458333	2,3,4,1	1	1	0.458245	-0.2	0.2	-9.4062
SPBC1703.11	SPBC1703.11.1	1	1,2	1	1	0.928362	1	1	0
ubp9	SPBC1703.12.1	0.5	2,3,1	1	1	0.317976	-0.5	0.5	-5.42655
top1	SPBC1703.14c.1	0.5	2,1	1	1	0.481425	-1	1	-2.15397
vrs1	SPBC1709.02c.1	0.166667	3,2,1	1	1	0.553499	-1	1	-5.83358
cyp3	SPBC1709.04c.1	0.175	4,5,2,1,3	1	1	0.37571	-0.6	0.6	-18.8835
dus2	SPBC1709.06.1	0.5	2,1	1	1	0.413817	-1	1	-2.3979
SPBC1709.17	SPBC1709.17.1	1	1,2	1	1	0.817709	1	1	0
tif452	SPBC1709.18.1	1	1,2	1	1	0.829607	1	1	0
pop8	SPBC1709.20.1	0.5	2,1	1	1	0.923579	-1	1	-0.66905
mtd1	SPBC1711.04.1	0.5	2,1	1	1	0.342943	-1	1	-2.68351
trs31	SPBC1718.05.1	1	1,2,3	1	1	0.46677	1	1	0
suc1	SPBC1734.14c.1	0.5	2,1	1	1	0.883698	-1	1	-0.837886
rsc4	SPBC1734.15.1	1	1,2	1	1	0.105591	1	1	0
far8	SPBC1773.01.1	0.5	2,1	1	1	0.266765	-1	1	-3.04452
sbp1	SPBC1773.07c.1	1	1,2	2	1	1	1	1	0
SPBC17A3.02	SPBC17A3.02.1	0.958333	1,3,2,4	1	1	0.383727	0.8	0.8	-1.03609
SPBC17A3.03c	SPBC17A3.03c.1	0.833333	1,3,2	1	1	0.744497	0.5	0.5	-0.960462
rar1	SPBC17A3.04c.1	0.5	2,1	1	1	0.744413	-1	1	-1.31568
SPBC17A3.05c	SPBC17A3.05c.1	1	1,2	1	1	0.266765	1	1	0
SPBC17D1.01	SPBC17D1.01.1	0.5	2,1	1	1	0.105591	-1	1	-4.26268
nep1	SPBC17D11.01.1	1	1,2	1	1	0.374701	1	1	0
SPBC17D11.03c	SPBC17D11.03c.1	1	1,2	2	1	1	1	1	0
nak1	SPBC17F3.02.1	1	1,2	1	1	0.413817	1	1	0
SPBC1861.07	SPBC1861.07.1	0.166667	3,2,1	1	1	0.499848	-1	1	-6.08904
SPBC18A7.02c	SPBC18A7.02c.1	0.5	2,1	1	1	0.865121	-1	1	-0.908856
sce3	SPBC18H10.04c.1	0.5	3,1,2	1	1	0.379644	-0.5	0.5	-6.79144
swd2	SPBC18H10.06c.1	1	1,2	1	1	0.413817	1	1	0
vps38	SPBC18H10.19.1	0.5	2,1	1	1	0.973156	-1	1	-0.389465
mrpl51	SPBC19C2.12.1	1	1,2	1	1	0.515947	1	1	0
smd3	SPBC19C2.14.1	0.166667	3,2,1	1	1	0.914412	-1	1	-1.79112
ppp1	SPBC19F5.05c.1	1	1,2	1	1	0.196328	1	1	0
msh2	SPBC19G7.01c.1	0.5	2,1	1	1	0.0736037	-1	1	-4.70953
abz2	SPBC19G7.02.1	0.833333	2,1,3	1	1	0.456369	0.5	0.5	-0.579034
rps3002	SPBC19G7.03c.1	1	1,2	1	1	0.918706	1	1	0
cog5	SPBC19G7.14c.1	0.5	2,1	1	1	0.266765	-1	1	-3.04452
tom5	SPBC19G7.19.1	1	1,2	1	1	0.98312	1	1	0
cct3	SPBC1A4.08c.1	0.5	2,1	1	1	0.752126	-1	1	-1.29126
gar1	SPBC20F10.01.1	0.5	2,1	1	1	0.920473	-1	1	-0.683295
lsm5	SPBC20F10.09.1	0.5	3,1,2	1	1	0.373035	-0.5	0.5	-8.58877
rtc5	SPBC21.02.1	1	1,2	1	1	0.0469994	1	1	0
sap10	SPBC211.05.1	1	1,2	1	1	0.674399	1	1	0
bob1	SPBC215.02.1	0.5	3,1,2	1	1	0.529207	-0.5	0.5	-4.62782
inp2	SPBC21B10.06c.1	0.5	2,1	1	1	0.774967	-1	1	-1.21816
vps1301	SPBC21C3.01c.1	1	1,2	2	1	1	1	1	0
arx1	SPBC23E6.05.1	0.5	2,1	1	1	0.162326	-1	1	-3.71357
rib3	SPBC23E6.06c.1	1	1,2	1	1	0.487144	1	1	0
rfc1	SPBC23E6.07c.1	0.5	3,1,2	2	1	0.705154	-0.5	0.5	-3.32411
ctr6	SPBC23G7.16.1	0.958333	1,3,2,4	1	1	0.385504	0.8	0.8	-1.71298
cwf14	SPBC24C6.11.1	0.5	2,1	1	1	0.413817	-1	1	-2.3979
hbs1	SPBC25B2.01.1	0.5	2,1	1	1	0.674399	-1	1	-1.53393
pof2	SPBC25B2.11.1	1	1,2	2	1	1	1	1	0
cct7	SPBC25H2.12c.1	0.5	2,1	1	1	0.928362	-1	1	-0.646627
cox20	SPBC25H2.18.1	0.5	2,1	1	1	0.826165	-1	1	-1.04797
cox17	SPBC26H8.14c.1	0.5	2,1	1	1	0.744413	-1	1	-1.31568
mmm1	SPBC27B12.01c.1	0.5	2,1	1	1	0.744413	-1	1	-1.31568
SPBC27B12.07	SPBC27B12.07.1	1	1,2	1	1	0.413817	1	1	0
tom7	SPBC27B12.10c.1	0.833333	1,3,2	1	1	0.430815	0.5	0.5	-3.59011
SPBC27B12.14	SPBC27B12.14.1	0.5	2,1	1	1	0.921004	-1	1	-0.680877
rga4	SPBC28E12.03.1	0.5	3,1,2	1	1	0.464025	-0.5	0.5	-6.47851
toa1	SPBC28F2.09.1	0.5	2,1	1	1	0.941979	-1	1	-0.579034
rpb1	SPBC28F2.12.1	0.209722	6,1,5,4,3,2	2	1	0.511772	-0.428571	0.428571	-28.9688
ely5	SPBC29A10.06c.1	0.5	2,1	1	1	0.413817	-1	1	-2.3979
vps902	SPBC29A10.11c.1	0.5	2,1	1	1	0.413817	-1	1	-2.3979
SPBC29A10.16c	SPBC29A10.16c.1	0.5	2,1	1	1	0.294359	-1	1	-2.90541
vps71	SPBC29A3.05.1	0.833333	2,1,3	1	1	0.292391	0.5	0.5	-3.93183
atp14	SPBC29A3.10c.1	0.791667	1,4,2,3	1	1	0.332439	0.4	0.4	-6.08904
sec22	SPBC2A9.08c.1	0.833333	2,1,3	1	1	0.50452	0.5	0.5	-1.03609
plp2	SPBC2A9.09.1	1	1,2	1	1	0.200622	1	1	0
iss9	SPBC2A9.11c.1	0.5	2,1	1	1	0.266765	-1	1	-3.04452
SPBC2D10.07c	SPBC2D10.07c.1	0.5	2,1	1	1	0.0726329	-1	1	-4.72578
pth1	SPBC2D10.15c.1	0.166667	3,2,1	1	1	0.102168	-1	1	-11.269
mhf1	SPBC2D10.16.1	1	1,2	1	1	0.137099	1	1	0
alb1	SPBC2D10.19c.1	1	1,2	1	1	0.119116	1	1	0
ubc1	SPBC2D10.20.1	0.475	4,1,5,2,3	1	1	0.417632	-0.1	0.1	-17.8498
SPBC2F12.05c	SPBC2F12.05c.1	0.166667	3,2,1	1	1	0.548137	-1	1	-6.59743
cox7	SPBC2F12.17.1	0.5	2,1	1	1	0.0642546	-1	1	-4.8752
sbh1	SPBC2G2.03c.1	0.166667	3,2,1	1	1	0.493287	-1	1	-6.58255
mrm2	SPBC2G2.15c.1	0.625	1,4,3,2	1	1	0.328533	0.2	0.2	-8.79014
SPBC30D10.09c	SPBC30D10.09c.1	1	1,2	1	1	0.266765	1	1	0
rsm27	SPBC30D10.12c.1	1	1,2	1	1	0.708522	1	1	0
hub1	SPBC31E1.03.1	0.5	2,1	1	1	0.947608	-1	1	-0.549108
sar1	SPBC31F10.06c.1	1	1,2	1	1	0.168063	1	1	0
hip1	SPBC31F10.13c.1	0.458333	4,1,2,3	1	1	0.430719	-0.2	0.2	-9.50532
cwf12	SPBC32F12.05c.1	0.5	2,1	1	1	0.413817	-1	1	-2.3979
SPBC32F12.12c	SPBC32F12.12c.1	0.833333	1,3,2	1	1	0.25569	0.5	0.5	-3.43399
SPBC32H8.01c	SPBC32H8.01c.1	0.5	2,1	1	1	0.0736037	-1	1	-4.70953
SPBC32H8.04c	SPBC32H8.04c.1	1	1,2	1	1	0.413817	1	1	0
wdr8	SPBC32H8.09.1	0.5	2,1	1	1	0.0541857	-1	1	-5.0814
cdk9	SPBC32H8.10.1	1	1,2	1	1	0.28448	1	1	0
cct8	SPBC337.05c.1	0.833333	2,1,3	2	1	0.45053	0.5	0.5	-5.14166
erg28	SPBC337.09.1	1	1,2	1	1	0.835116	1	1	0
red5	SPBC337.12.1	0.5	2,1	1	1	0.935974	-1	1	-0.6096
rpb4	SPBC337.14.1	0.5	2,3,1	1	1	0.363778	-0.5	0.5	-8.26418
rpn1301	SPBC342.04.1	1	1,2	1	1	0.956652	1	1	0
gtp1	SPBC354.01.1	0.5	2,3,1	1	1	0.698171	-0.5	0.5	-3.44182
mrps16	SPBC354.06.1	0.5	2,1	1	1	0.991461	-1	1	-0.218254
SPBC354.07c	SPBC354.07c.1	0.625	1,4,3,2	1	1	0.304718	0.2	0.2	-8.86744
spo9	SPBC36.06c.1	0.833333	1,3,2	1	1	0.231184	0.5	0.5	-3.43399
cog2	SPBC36.08c.1	1	1,2	1	1	0.63213	1	1	0
der1	SPBC365.08c.1	0.5	2,1	1	1	0.928362	-1	1	-0.646627
uge1	SPBC365.14c.1	1	1,2	1	1	0.207807	1	1	0
sec63	SPBC36B7.03.1	0.5	2,1	1	1	0.200622	-1	1	-3.43399
php5	SPBC3B8.02.1	0.5	2,1	1	1	0.744413	-1	1	-1.31568
SPBC3B8.04c	SPBC3B8.04c.1	1	1,2,3	1	1	0.651955	1	1	0
hot15	SPBC3B9.05.1	1	1,2	1	1	0.928362	1	1	0
atg3	SPBC3B9.06c.1	1	1,2	1	1	0.266765	1	1	0
rpa43	SPBC3B9.07c.1	0.5	2,1	1	1	0.774967	-1	1	-1.21816
mnh1	SPBC3B9.08c.1	0.248611	5,3,2,6,4,1	2	1	0.453779	-0.371429	0.371429	-28.2422
rpp102	SPBC3B9.13c.1	0.5	2,1	1	1	0.748198	-1	1	-1.30371
mrpl3	SPBC3B9.14c.1	1	1,2	1	1	0.744413	1	1	0
ptp4	SPBC3D6.05.1	0.5	2,1	1	1	0.413817	-1	1	-2.3979
lsm1	SPBC3D6.08c.1	0.833333	2,1,3	1	1	0.531779	0.5	0.5	-1.53393
dpb4	SPBC3D6.09.1	0.5	2,1	1	1	0.119116	-1	1	-4.11087
rps2501	SPBC3D6.15.1	0.5	2,1	1	1	0.275308	-1	1	-3.00027
fma1	SPBC3E7.10.1	0.5	3,1,2	1	1	0.432657	-0.5	0.5	-8.83215
SPBC3E7.11c	SPBC3E7.11c.1	1	1,2	1	1	0.744413	1	1	0
SPBC3H7.08c	SPBC3H7.08c.1	0.5	2,1	1	1	0.413817	-1	1	-2.3979
SPBC4.02c	SPBC4.02c.1	0.166667	3,2,1	1	1	0.67149	-1	1	-4.08353
ypt7	SPBC405.04c.1	0.5	2,1	1	1	0.200622	-1	1	-3.43399
swi5	SPBC409.03.1	1	1,2	1	1	0.382381	1	1	0
stn1	SPBC409.12c.1	0.5	2,1	1	1	0.841087	-1	1	-0.995958
nup107	SPBC428.01c.1	0.790278	2,1,6,5,4,3	1	1	0.419407	0.371429	0.371429	-18.1678
rxt2	SPBC428.06c.1	0.458333	2,3,4,1	1	1	0.603622	-0.2	0.2	-1.92217
SPBC428.12c	SPBC428.12c.1	0.5	2,3,1	1	1	0.663705	-0.5	0.5	-3.49137
wpl1	SPBC428.17c.1	0.5	2,1	1	1	0.266765	-1	1	-3.04452
ptk1	SPBC4B4.01c.1	1	1,2	1	1	0.0329796	1	1	0
rsc1	SPBC4B4.03.1	0.5	2,1	1	1	0.708522	-1	1	-1.42809
smg1	SPBC4B4.05.1	1	1,2,3	1	1	0.757082	1	1	0
vps25	SPBC4B4.06.1	0.5	2,1	1	1	0.266765	-1	1	-3.04452
usp102	SPBC4B4.07c.1	0.5	2,1	1	1	0.266765	-1	1	-3.04452
pre3	SPBC4C3.10c.1	0.833333	1,3,2	1	1	0.535107	0.5	0.5	-4.51086
mrpl39	SPBC4F6.08c.1	1	1,2	1	1	0.870864	1	1	0
swi10	SPBC4F6.15c.1	0.166667	3,2,1	1	1	0.119964	-1	1	-15.3255
SPBC530.11c	SPBC530.11c.1	0.5	2,1	1	1	0.0350276	-1	1	-5.60212
dbp8	SPBC543.06c.1	1	1,2	1	1	0.923579	1	1	0
ppk29	SPBC557.04.1	0.833333	1,3,2	1	1	0.392433	0.5	0.5	-0.887303
utp20	SPBC56F2.04.1	0.5	2,1	1	1	0.413817	-1	1	-2.3979
rpl3801	SPBC577.02.1	0.5	2,1	1	1	0.519149	-1	1	-2.02622
ubp10	SPBC577.07.1	1	1,2	1	1	0.266765	1	1	0
SPBC577.11	SPBC577.11.1	0.5	2,1	1	1	0.312007	-1	1	-2.82176
brc1	SPBC582.05c.1	0.5	2,1	1	1	0.0191124	-1	1	-6.31173
cct6	SPBC646.11.1	0.833333	1,3,2	1	1	0.391098	0.5	0.5	-0.401341
orc5	SPBC646.14c.1	0.5	2,1	1	1	0.0386716	-1	1	-5.4848
uvi15	SPBC649.04.1	1	1,2	1	1	0.567285	1	1	0
nog1	SPBC651.01c.1	0.833333	2,1,3	1	1	0.691468	0.5	0.5	-1.56075
SPBC651.07	SPBC651.07.1	0.5	3,1,2	1	1	0.221292	-0.5	0.5	-6.83626
prf1	SPBC651.09c.1	0.5	2,1	1	1	0.744413	-1	1	-1.31568
apm3	SPBC651.11c.1	0.5	2,1	1	1	0.266765	-1	1	-3.04452
tcg1	SPBC660.11.1	1	1,2	1	1	0.105591	1	1	0
msi2	SPBC660.15.1	0.791667	1,4,2,3	1	1	0.251992	0.4	0.4	-7.55538
SPBC660.16	SPBC660.16.1	0.625	1,4,3,2	1	1	0.336752	0.2	0.2	-4.84023
ubp15	SPBC713.02c.1	0.5	2,1	1	1	0.817709	-1	1	-1.07687
SPBC713.05	SPBC713.05.1	0.833333	2,1,3	1	1	0.618944	0.5	0.5	-3.93183
pir2	SPBC725.08.1	1	1,2,3	1	1	0.618818	1	1	0
nbl1	SPBC725.12.1	0.5	2,1	1	1	0.413817	-1	1	-2.3979
sec2302	SPBC776.04.1	0.833333	1,3,2	1	1	0.220172	0.5	0.5	-2.30734
ste13	SPBC776.09.1	1	1,2	1	1	0.749028	1	1	0
hsk1	SPBC776.12c.1	0.5	2,1	1	1	0.413817	-1	1	-2.3979
cnd1	SPBC776.13.1	0.5	2,1	1	1	0.556421	-1	1	-1.90424
kgd2	SPBC776.15c.1	0.5	2,1	1	1	0.774967	-1	1	-1.21816
sum2	SPBC800.09.1	0.833333	1,3,2	1	1	0.304375	0.5	0.5	-1.71298
rfc5	SPBC83.14c.1	1	1,2	1	1	0.266765	1	1	0
thf1	SPBC839.16.1	1	1,2	1	1	0.537968	1	1	0
lub1	SPBC887.04c.1	0.5	2,1	1	1	0.973156	-1	1	-0.389465
mrpl38	SPBC887.07.1	1	1,2	1	1	0.0268277	1	1	0
hfi1	SPBC887.18c.1	1	1,2,3	1	1	0.439897	1	1	0
new19	SPBC887.22.1	1	1,2	2	1	1	1	1	0
gsk31	SPBC8D2.01.1	1	1,2	1	1	0.200622	1	1	0
sfc9	SPBC8D2.07c.1	0.5	2,3,1	1	1	0.492634	-0.5	0.5	-6.4381
rmt3	SPBC8D2.10c.1	0.5	2,1	1	1	0.637787	-1	1	-1.64742
SPBC8D2.12c	SPBC8D2.12c.1	1	1,2	1	1	0.392257	1	1	0
ctf18	SPBC902.02c.1	1	1,2	2	1	1	1	1	0
lsm3	SPBC9B6.05c.1	0.625	1,4,3,2	1	1	0.350052	0.2	0.2	-7.71666
cdc37	SPBC9B6.10.1	1	1,2,3	1	1	0.400728	1	1	0
mcs2	SPBP16F5.02.1	0.5	2,1	1	1	0.0361578	-1	1	-5.56452
ubc7	SPBP16F5.04.1	0.5	2,1	1	1	0.748198	-1	1	-1.30371
apm1	SPBP16F5.07.1	0.833333	2,1,3	1	1	0.196843	0.5	0.5	-3.20422
mis15	SPBP22H7.09c.1	0.5	2,1	1	1	0.119116	-1	1	-4.11087
ssr4	SPBP23A10.05.1	1	1,2	1	1	0.923579	1	1	0
SPBP35G2.04c	SPBP35G2.04c.1	1	1,2	1	1	0.413817	1	1	0
air1	SPBP35G2.08c.1	0.5	2,1	1	1	0.413817	-1	1	-2.3979
usp103	SPBP35G2.09.1	0.5	2,1	1	1	0.200622	-1	1	-3.43399
ppb1	SPBP4H10.04.1	1	1,2	1	1	0.0604743	1	1	0
qcr10	SPBP4H10.08.1	0.958333	1,2,4,3	1	1	0.406566	0.8	0.8	-3.87687
pop7	SPBP8B7.01c.1	0.5	2,1	1	1	0.955564	-1	1	-0.504247
set6	SPBP8B7.07c.1	0.5	2,1	1	1	0.0950172	-1	1	-4.39445
nxt3	SPBP8B7.11.1	0.5	2,1	1	1	0.985643	-1	1	-0.283575
dpb2	SPBP8B7.14c.1	1	1,2	1	1	0.162326	1	1	0
dbp2	SPBP8B7.16c.1	1	1,2	1	1	0.413817	1	1	0
erd2	SPBP8B7.22.1	0.5	2,1	1	1	0.928362	-1	1	-0.646627
atg8	SPBP8B7.24c.1	0.5	2,1	1	1	0.956652	-1	1	-0.497838
SPBPB21E7.11	SPBPB21E7.11.1	1	1,2	1	1	0.413817	1	1	0
SPCC1020.07	SPCC1020.07.1	0.5	2,3,1	2	1	0.413179	-0.5	0.5	-10.0946
fxn1	SPCC1183.03c.1	0.5	2,1	1	1	0.63213	-1	1	-1.66501
eaf1	SPCC1223.10c.1	0.833333	2,1,3	2	1	0.63909	0.5	0.5	-4.70953
spc19	SPCC1223.15c.1	0.5	2,1	1	1	0.540705	-1	1	-1.95523
mpc1	SPCC1235.11.1	0.225	5,2,4,1,3	3	1	0.407632	-0.5	0.5	-14.7613
dga1	SPCC1235.15.1	1	1,2,3	1	1	0.19949	1	1	0
vma21	SPCC1235.16.1	0.5	2,1	1	1	0.0491569	-1	1	-5.1985
erm1	SPCC1259.02c.1	0.5	2,1	1	1	0.928362	-1	1	-0.646627
pus1	SPCC126.03.1	1	1,2	1	1	0.413817	1	1	0
SPCC126.11c	SPCC126.11c.1	1	1,2	1	1	0.753376	1	1	0
SPCC126.12	SPCC126.12.1	0.166667	3,2,1	1	1	0.171807	-1	1	-9.26587
hst2	SPCC132.02.1	0.5	2,1	1	1	0.413817	-1	1	-2.3979
SPCC1322.09	SPCC1322.09.1	1	1,2	2	1	1	1	1	0
ipi1	SPCC1393.06c.1	0.5	2,3,1	1	1	0.165955	-0.5	0.5	-6.22135
gir2	SPCC1393.09c.1	0.833333	1,3,2	1	1	0.598825	0.5	0.5	-0.612517
pre8	SPCC1442.06.1	0.833333	1,3,2	1	1	0.522953	0.5	0.5	-0.497838
cox12	SPCC1442.08c.1	0.166667	4,3,1,2	1	1	0.478332	-0.8	0.8	-15.0663
rpb3	SPCC1442.10c.1	0.5	2,1	1	1	0.119116	-1	1	-4.11087
taf13	SPCC1494.02c.1	0.5	2,1	1	1	0.198347	-1	1	-3.44923
SPCC14G10.04	SPCC14G10.04.1	0.833333	2,1,3	1	1	0.699843	0.5	0.5	-0.943372
SPCC1620.06c	SPCC1620.06c.1	0.5	2,1	1	1	0.200622	-1	1	-3.43399
lnp1	SPCC1620.07c.1	1	1,2	2	1	1	1	1	0
SPCC1672.01	SPCC1672.01.1	1	1,2,3	1	1	0.28792	1	1	0
cox19	SPCC1672.04c.1	0.5	2,1	1	1	0.068586	-1	1	-4.79579
mis16	SPCC1672.10.1	0.5	2,1	1	1	0.829607	-1	1	-1.03609
qcr9	SPCC1682.01.1	0.5	2,3,1	1	1	0.329424	-0.5	0.5	-8.39199
ggc1	SPCC1682.09c.1	1	1,2	1	1	0.938153	1	1	0
atg20	SPCC16A11.08.1	1	1,2	1	1	0.200622	1	1	0
oca8	SPCC16A11.10c.1	1	1,2	1	1	0.339272	1	1	0
rpn1302	SPCC16A11.16c.1	1	1,2	1	1	0.137099	1	1	0
SPCC16C4.16c	SPCC16C4.16c.1	0.5	2,1	1	1	0.1371	-1	1	-3.93183
hap2	SPCC16C4.20c.1	0.5	2,1	1	1	0.596243	-1	1	-1.77734
cox13	SPCC1739.09c.1	0.775	1,3,4,5,2	1	1	0.168329	0.4	0.4	-13.3401
vcx1	SPCC1795.02c.1	0.5	2,1	1	1	0.266765	-1	1	-3.04452
vid21	SPCC1795.08c.1	0.5	2,1	1	1	0.413817	-1	1	-2.3979
utp23	SPCC18.12c.1	1	1,2	1	1	0.851034	1	1	0
dph7	SPCC18.15.1	1	1,2	1	1	0.0373695	1	1	0
SPCC1840.05c	SPCC1840.05c.1	1	1,2	1	1	0.956652	1	1	0
lsm8	SPCC1840.10.1	1	1,2	1	1	0.0736035	1	1	0
spc25	SPCC188.04c.1	0.5	2,1	1	1	0.266765	-1	1	-3.04452
ubp5	SPCC188.08c.1	1	1,2	1	1	0.991461	1	1	0
nup61	SPCC18B5.07c.1	0.5	2,1	1	1	0.119116	-1	1	-4.11087
mug72	SPCC1902.02.1	1	1,2	1	1	0.973156	1	1	0
SPCC1919.02	SPCC1919.02.1	1	1,2	1	1	0.200622	1	1	0
tif6	SPCC1919.09.1	1	1,2	1	1	0.200622	1	1	0
myo52	SPCC1919.10c.1	1	1,2	1	1	0.829607	1	1	0
SPCC23B6.01c	SPCC23B6.01c.1	0.166667	4,2,3,1	1	1	0.558789	-0.8	0.8	-9.23077
ssb3	SPCC23B6.05c.1	1	1,2	2	1	1	1	1	0
SPCC24B10.06	SPCC24B10.06.1	0.5	2,1	1	1	0.774967	-1	1	-1.21816
emp24	SPCC24B10.17.1	1	1,2	1	1	0.774967	1	1	0
SPCC24B10.18	SPCC24B10.18.1	0.5	2,1	1	1	0.162326	-1	1	-3.71357
ins1	SPCC306.05c.1	1	1,2	1	1	0.829607	1	1	0
SPCC306.07c	SPCC306.07c.1	1	1,2	1	1	0.829607	1	1	0
sec231	SPCC31H12.07.1	0.833333	2,1,3	1	1	0.739636	0.5	0.5	-1.46634
hem15	SPCC320.09.1	1	1,2	1	1	0.374701	1	1	0
nip7	SPCC320.11c.1	0.5	2,1	1	1	0.995856	-1	1	-0.151806
SPCC330.03c	SPCC330.03c.1	0.5	2,1	1	1	0.616748	-1	1	-1.71298
tam14	SPCC330.20.1	1	1,2	1	1	0.162326	1	1	0
mms2	SPCC338.05c.1	0.375	4,1,3,2	1	1	0.397957	-0.4	0.4	-11.8913
wbp1	SPCC338.15.1	0.5	3,1,2	1	1	0.560053	-0.5	0.5	-4.79579
coy1	SPCC364.04c.1	1	1,2	1	1	0.0794904	1	1	0
SPCC4B3.02c	SPCC4B3.02c.1	0.5	3,1,2	2	1	0.755074	-0.5	0.5	-2.81221
aph1	SPCC4G3.02.1	0.5	3,1,2	1	1	0.759429	-0.5	0.5	-1.92217
urm1	SPCC548.04.1	0.166667	3,2,1	1	1	0.562567	-1	1	-5.23997
arp6	SPCC550.12.1	0.5	2,1	1	1	0.068586	-1	1	-4.79579
swp1	SPCC553.06.1	1	1,2	1	1	0.829607	1	1	0
toa2	SPCC553.11c.1	0.833333	1,3,2	1	1	0.852563	0.5	0.5	-0.198671
sec1	SPCC584.05.1	0.5	2,1	1	1	0.905928	-1	1	-0.747214
SPCC584.15c	SPCC584.15c.1	0.5	2,1	1	1	0.886032	-1	1	-0.828693
SPCC5E4.10c	SPCC5E4.10c.1	0.166667	3,4,2,1	3	1	0.479567	-0.8	0.8	-12.1616
SPCC613.08	SPCC613.08.1	1	1,2	1	1	0.744413	1	1	0
sen54	SPCC613.09.1	1	1,2	2	1	1	1	1	0
apn1	SPCC622.17.1	1	1,2	1	1	0.266765	1	1	0
SPCC663.18	SPCC663.18.1	0.5	2,1	1	1	0.828145	-1	1	-1.04115
SPCC70.04c	SPCC70.04c.1	1	1,2	1	1	0.413817	1	1	0
tmp1	SPCC70.07c.1	0.5	2,3,1	1	1	0.25205	-0.5	0.5	-8.34069
SPCC737.07c	SPCC737.07c.1	0.833333	1,3,2	1	1	0.251754	0.5	0.5	-2.3979
ppn1	SPCC74.02c.1	0.833333	1,3,2	2	1	0.595398	0.5	0.5	-3.93183
SPCC757.04	SPCC757.04.1	1	1,2	1	1	0.726665	1	1	0
cox14	SPCC757.15.1	0.5	2,1	1	1	0.991461	-1	1	-0.218254
SPCC777.02	SPCC777.02.1	1	1,2	1	1	0.272766	1	1	0
SPCC777.17c	SPCC777.17c.1	1	1,2	1	1	0.413817	1	1	0
rbd2	SPCC790.03.1	0.5	2,1	1	1	0.413817	-1	1	-2.3979
lat1	SPCC794.07.1	0.5	2,1	1	1	0.893872	-1	1	-0.797287
ufe1	SPCC895.04c.1	1	1,2	1	1	0.928362	1	1	0
vma8	SPCC965.03.1	1	1,2	1	1	0.676482	1	1	0
mob2	SPCC970.04c.1	0.5	2,1	1	1	0.662557	-1	1	-1.5706
mug170	SPCP1E11.03.1	0.166667	3,2,1	1	1	0.343671	-1	1	-7.19369
nsa2	SPCP1E11.08.1	1	1,2	1	1	0.867078	1	1	0
SPCP1E11.10	SPCP1E11.10.1	1	1,2	1	1	0.0350276	1	1	0
SPCP31B10.04	SPCP31B10.04.1	0.5	2,1	1	1	0.413817	-1	1	-2.3979
SPCPB16A4.02c	SPCPB16A4.02c.1	0.5	2,3,1	2	1	0.45017	-0.5	0.5	-7.70366
trm8	SPCPB16A4.04c.1	1	1,2	1	1	0.0469994	1	1	0
cox1	SPMIT.01.1	1	1,2	1	1	0.999788	1	1	0
SPNCRNA.159	SPNCRNA.159.1	0.5	2,1	1	1	0.0281254	-1	1	-5.86079
rho2	SPAC16.01.1	0.488393	2,7,5,8,1,4,3,6	1	0.964286	0.330139	-0.0238095	0.0238095	-35.5942

## Sheet: Aspergillus
Supplementary Table 3. Intron splicing orders for Aspergillus nidulans.
gene_symbol	transcript_id	spearman_p_value_one_side_less	best_order	number_of_orders_have_same_prob	percent_coverage_order_pair	normalized_entropy	spearman_rho	spearman_rho_abs	relative_likelihood
	ANIA_01749	1	1,2	1	1	0.0515393	1	1	0
	ANIA_03858	1	1,2	1	1	0.18941	1	1	0
	ANIA_04292	0.5	2,1	1	1	0.696212	-1	1	-1.46634
	ANIA_10425	1	1,2	1	1	0.266765	1	1	0
	CBF69375	0.5	2,1	1	1	0.0865042	-1	1	-4.51086
	CBF69522	0.5	2,1	1	1	0.413817	-1	1	-2.3979
	CBF69527	1	1,2	1	1	0.413817	1	1	0
	CBF69569	0.5	2,1	1	1	0.354358	-1	1	-2.63485
	CBF69672	0.5	3,1,2	1	1	0.276069	-0.5	0.5	-8.90531
	CBF69746	0.833333	1,3,2	1	1	0.702833	0.5	0.5	-0.646627
	CBF69750	1	1,2,3	1	1	0.463467	1	1	0
	CBF69799	0.5	2,1	1	1	0.674399	-1	1	-1.53393
	CBF69801	0.5	2,1	1	1	0.8208	-1	1	-1.06635
	CBF69832	1	1,2	1	1	0.119116	1	1	0
	CBF69834	0.5	2,1	1	1	0.200622	-1	1	-3.43399
	CBF69844	0.541667	3,1,4,2	1	1	0.558424	0	0	-9.10853
	CBF69865	0.5	2,1	1	1	0.947951	-1	1	-0.547241
	CBF69877	0.5	2,1	1	1	0.393183	-1	1	-2.4773
	CBF69911	0.166667	3,2,1	1	1	0.152106	-1	1	-11.2407
	CBF69923	1	1,2,3	1	1	0.121236	1	1	0
	CBF69945	1	1,2	2	1	1	1	1	0
	CBF69955	1	1,2	1	1	0.266765	1	1	0
	CBF70023	0.166667	3,2,1	1	1	0.555534	-1	1	-5.2643
	CBF70029	1	1,2	1	1	0.923579	1	1	0
	CBF70033	0.5	2,1	1	1	0.0736037	-1	1	-4.70953
	CBF70053	1	1,2	1	1	0.744413	1	1	0
	CBF70068	1	1,2	1	1	0.413817	1	1	0
	CBF70132	1	1,2	1	1	0.413817	1	1	0
	CBF70162	1	1,2	1	1	0.413817	1	1	0
	CBF70166	0.5	2,3,1	1	1	0.712208	-0.5	0.5	-2.61615
	CBF70208	0.5	2,1	1	1	0.923579	-1	1	-0.66905
	CBF70221	0.5	2,1	1	1	0.921876	-1	1	-0.676887
	CBF70223	0.833333	1,3,2	1	1	0.381347	0.5	0.5	-0.73345
	CBF70311	1	1,2	1	1	0.928362	1	1	0
	CBF70360	1	1,2	1	1	0.083803	1	1	0
	CBF70364	1	1,2	1	1	0.413817	1	1	0
	CBF70370	0.5	2,1	1	1	0.0794906	-1	1	-4.61512
	CBF70379	1	1,2	1	1	0.46696	1	1	0
	CBF70393	0.5	2,1	1	1	0.266765	-1	1	-3.04452
	CBF70424	1	1,2	1	1	0.413817	1	1	0
	CBF70447	1	1,2	1	1	0.928362	1	1	0
	CBF70453	0.5	2,1	1	1	0.200622	-1	1	-3.43399
	CBF70457	1	1,2	1	1	0.928362	1	1	0
	CBF70472	0.833333	1,3,2	1	1	0.283338	0.5	0.5	-1.85783
	CBF70524	0.5	2,1	1	1	0.413817	-1	1	-2.3979
	CBF70599	1	1,2	1	1	0.162326	1	1	0
	CBF70677	0.5	2,1	1	1	0.266765	-1	1	-3.04452
	CBF70724	0.5	2,1	1	1	0.200622	-1	1	-3.43399
	CBF70753	1	1,2	1	1	0.744413	1	1	0
	CBF70798	0.5	2,1	1	1	0.266765	-1	1	-3.04452
	CBF70825	1	1,2	2	1	1	1	1	0
	CBF70841	1	1,2	1	1	0.0736035	1	1	0
	CBF70852	1	1,2	1	1	0.316599	1	1	0
	CBF70865	0.791667	1,3,4,2	2	1	0.389317	0.4	0.4	-5.1793
	CBF70897	0.5	2,1	1	1	0.0240805	-1	1	-6.04263
	CBF70921	1	1,2	1	1	0.402717	1	1	0
	CBF70933	1	1,2	1	1	0.0950172	1	1	0
	CBF70962	1	1,2	1	1	0.973156	1	1	0
	CBF71019	1	1,2	2	1	1	1	1	0
	CBF71060	0.5	2,1	1	1	0.413817	-1	1	-2.3979
	CBF71127	1	1,2	1	1	0.413817	1	1	0
	CBF71133	1	1,2	1	1	0.835116	1	1	0
	CBF71137	1	1,2	1	1	0.725884	1	1	0
	CBF71144	1	1,2	1	1	0.413817	1	1	0
	CBF71178	1	1,2	1	1	0.266765	1	1	0
	CBF71234	0.5	3,1,2	1	1	0.19032	-0.5	0.5	-6.50877
	CBF71236	0.5	2,1	1	1	0.928362	-1	1	-0.646627
	CBF71254	0.5	2,1	1	1	0.200622	-1	1	-3.43399
	CBF71275	0.5	2,1	1	1	0.413817	-1	1	-2.3979
	CBF71291	0.5	2,1	1	1	0.162326	-1	1	-3.71357
	CBF71356	0.5	2,1	1	1	0.870864	-1	1	-0.887303
	CBF71386	1	1,2	1	1	0.928362	1	1	0
	CBF71393	1	1,2	1	1	0.413817	1	1	0
	CBF71444	1	1,2	1	1	0.0469994	1	1	0
	CBF71480	1	1,2	1	1	0.413817	1	1	0
	CBF71562	0.5	2,1	1	1	0.119116	-1	1	-4.11087
	CBF71593	0.5	2,1	1	1	0.266765	-1	1	-3.04452
	CBF71698	1	1,2	1	1	0.493376	1	1	0
	CBF71710	1	1,2	1	1	0.0329796	1	1	0
	CBF71712	0.5	2,1	1	1	0.200622	-1	1	-3.43399
	CBF71813	1	1,2	1	1	0.266765	1	1	0
	CBF73451	1	1,2	1	1	0.413817	1	1	0
	CBF73558	1	1,2	1	1	0.119116	1	1	0
	CBF73697	0.5	2,1	1	1	0.698947	-1	1	-1.45785
	CBF73756	0.5	2,1	1	1	0.196328	-1	1	-3.46289
	CBF73758	0.5	2,1	1	1	0.413817	-1	1	-2.3979
	CBF73778	1	1,2	1	1	0.413817	1	1	0
	CBF73790	0.375	2,4,3,1	1	1	0.504375	-0.4	0.4	-5.52833
	CBF74039	0.5	2,1	1	1	0.498028	-1	1	-2.09714
	CBF74060	1	1,2	1	1	0.413817	1	1	0
	CBF74078	1	1,2	1	1	0.266765	1	1	0
	CBF74097	0.5	2,1	1	1	0.119116	-1	1	-4.11087
	CBF74098	0.5	2,1	1	1	0.200622	-1	1	-3.43399
	CBF74127	0.166667	4,3,1,2	1	1	0.538126	-0.8	0.8	-11.1613
	CBF74131	0.833333	2,1,3	1	1	0.474136	0.5	0.5	-0.646627
	CBF74189	1	1,2	1	1	0.413817	1	1	0
	CBF74234	0.5	2,1	1	1	0.757069	-1	1	-1.27554
	CBF74250	0.5	2,1	1	1	0.413817	-1	1	-2.3979
	CBF74289	1	1,2	1	1	0.413817	1	1	0
	CBF74302	0.5	2,1	1	1	0.1371	-1	1	-3.93183
	CBF74353	0.833333	2,1,3	1	1	0.533421	0.5	0.5	-4.26268
	CBF74371	1	1,2	1	1	0.231511	1	1	0
	CBF74378	1	1,2	1	1	0.266765	1	1	0
	CBF74380	0.5	2,1	1	1	0.225648	-1	1	-3.27543
	CBF74384	0.5	2,1	1	1	0.674399	-1	1	-1.53393
	CBF74387	1	1,2	1	1	0.866221	1	1	0
	CBF74389	0.5	2,1	1	1	0.200622	-1	1	-3.43399
	CBF74402	1	1,2,3	2	1	0.49423	1	1	0
	CBF74434	1	1,2	1	1	0.413817	1	1	0
	CBF74465	0.5	2,1	1	1	0.923579	-1	1	-0.66905
	CBF74471	0.5	2,1	1	1	0.413817	-1	1	-2.3979
	CBF74512	0.5	2,1	1	1	0.413817	-1	1	-2.3979
	CBF74525	1	1,2	1	1	0.266765	1	1	0
	CBF74564	1	1,2	1	1	0.876985	1	1	0
	CBF74622	0.5	2,1	1	1	0.413817	-1	1	-2.3979
	CBF74721	0.5	2,1	1	1	0.413817	-1	1	-2.3979
	CBF74754	1	1,2	1	1	0.0214815	1	1	0
	CBF74769	0.5	2,1	1	1	0.266765	-1	1	-3.04452
	CBF74787	0.5	2,1	1	1	0.717978	-1	1	-1.39863
	CBF74797	0.5	2,1	1	1	0.437017	-1	1	-2.31163
	CBF74837	1	1,2	1	1	0.266765	1	1	0
	CBF74847	1	1,2	1	1	0.266765	1	1	0
	CBF74858	1	1,2,3	2	1	0.431791	1	1	0
	CBF74952	1	1,2	1	1	0.119116	1	1	0
	CBF75058	1	1,2	1	1	0.266765	1	1	0
	CBF75086	0.166667	3,2,1	1	1	0.489565	-1	1	-6.38099
	CBF75123	0.5	2,1	1	1	0.393183	-1	1	-2.4773
	CBF75215	0.5	2,1	1	1	0.413817	-1	1	-2.3979
	CBF75250	0.5	2,1	1	1	0.1371	-1	1	-3.93183
	CBF75285	1	1,2	1	1	0.200622	1	1	0
	CBF75289	0.5	2,1	1	1	0.0415939	-1	1	-5.39816
	CBF75312	0.375	4,1,3,2	2	1	0.446662	-0.4	0.4	-12.5154
	CBF75348	0.5	2,1	1	1	0.882904	-1	1	-0.840999
	CBF75380	0.5	2,1	1	1	0.493376	-1	1	-2.11296
	CBF75403	0.5	2,1	1	1	0.162326	-1	1	-3.71357
	CBF75450	1	1,2	1	1	0.413817	1	1	0
	CBF75556	0.166667	4,3,1,2	1	1	0.540641	-0.8	0.8	-8.52244
	CBF75560	0.166667	3,2,1	1	1	0.381844	-1	1	-10.6032
	CBF75613	0.833333	2,1,3	1	1	0.63454	0.5	0.5	-1.31568
	CBF75640	1	1,2	1	1	0.413817	1	1	0
	CBF75659	1	1,2	1	1	0.162326	1	1	0
	CBF75748	1	1,2	1	1	0.105591	1	1	0
	CBF75806	0.166667	3,2,1	1	1	0.199088	-1	1	-10.2382
	CBF75808	0.833333	1,3,2	1	1	0.372057	0.5	0.5	-1.71298
	CBF75825	1	1,2	1	1	0.0642546	1	1	0
	CBF76121	0.5	2,1	1	1	0.413817	-1	1	-2.3979
	CBF76207	0.5	2,1	1	1	0.266765	-1	1	-3.04452
	CBF76269	0.5	2,1	1	1	0.162326	-1	1	-3.71357
	CBF76298	0.5	2,1	1	1	0.744413	-1	1	-1.31568
	CBF76308	0.833333	1,3,2	2	1	0.499465	0.5	0.5	-4.8752
	CBF76314	1	1,2	1	1	0.413817	1	1	0
	CBF76316	1	1,2	2	1	1	1	1	0
	CBF76332	1	1,2	1	1	0.919214	1	1	0
	CBF76334	0.5	2,1	1	1	0.886032	-1	1	-0.828693
	CBF76358	0.5	2,1	1	1	0.434468	-1	1	-2.32097
	CBF76388	1	1,2	1	1	0.0236016	1	1	0
	CBF76439	0.5	2,1	1	1	0.604528	-1	1	-1.75127
	CBF76460	1	1,2	1	1	0.119116	1	1	0
	CBF76486	1	1,2	1	1	0.995856	1	1	0
	CBF76488	0.5	2,1	1	1	0.972086	-1	1	-0.397302
	CBF76494	0.5	2,1	1	1	0.413817	-1	1	-2.3979
	CBF76506	0.5	2,1	1	1	0.162326	-1	1	-3.71357
	CBF76508	1	1,2	1	1	0.184574	1	1	0
	CBF76599	0.5	2,1	1	1	0.726665	-1	1	-1.37148
	CBF76607	0.5	2,1	1	1	0.413817	-1	1	-2.3979
	CBF76709	1	1,2	1	1	0.870864	1	1	0
	CBF76721	1	1,2	1	1	0.162326	1	1	0
	CBF76749	0.541667	2,4,1,3	1	1	0.188671	0	0	-9.3128
	CBF76751	1	1,2,3	1	1	0.729374	1	1	0
	CBF76763	1	1,2	1	1	0.928362	1	1	0
	CBF76782	0.166667	3,2,1	1	1	0.340997	-1	1	-12.1345
	CBF76802	0.5	2,1	1	1	0.997732	-1	1	-0.112225
	CBF76830	1	1,2	1	1	0.162326	1	1	0
	CBF76837	0.5	2,1	1	1	0.0320489	-1	1	-5.70711
	CBF76844	0.5	2,1	1	1	0.0240805	-1	1	-6.04263
	CBF76848	1	1,2,3	1	1	0.0892705	1	1	0
	CBF76876	0.5	2,1	1	1	0.0303458	-1	1	-5.77144
	CBF76884	0.5	3,1,2	1	1	0.730689	-0.5	0.5	-2.21583
	CBF76904	0.5	2,1	1	1	0.674399	-1	1	-1.53393
	CBF76908	1	1,2	2	1	1	1	1	0
	CBF77012	0.5	2,1	1	1	0.374454	-1	1	-2.55186
	CBF77056	1	1,2	1	1	0.814536	1	1	0
	CBF77150	0.5	3,1,2	1	1	0.49248	-0.5	0.5	-3.40422
	CBF77195	1	1,2	1	1	0.886032	1	1	0
	CBF77207	0.5	2,3,1	1	1	0.300689	-0.5	0.5	-8.69131
	CBF77209	0.375	2,4,3,1	2	1	0.726242	-0.4	0.4	-5.04362
	CBF77258	0.833333	2,1,3	1	1	0.462788	0.5	0.5	-2.15397
	CBF77333	0.833333	1,3,2	1	1	0.42865	0.5	0.5	-0.828693
	CBF77381	0.5	3,1,2	1	1	0.696619	-0.5	0.5	-0.890091
	CBF77383	1	1,2	1	1	0.413817	1	1	0
	CBF77390	0.5	2,1	1	1	0.413817	-1	1	-2.3979
	CBF77438	0.5	2,1	1	1	0.266765	-1	1	-3.04452
	CBF77475	0.5	2,1	1	1	0.413817	-1	1	-2.3979
	CBF77477	0.5	2,1	1	1	0.119116	-1	1	-4.11087
	CBF77485	0.5	2,1	1	1	0.0571437	-1	1	-5.01728
	CBF77504	1	1,2	1	1	0.266765	1	1	0
	CBF77514	1	1,2	1	1	0.162326	1	1	0
	CBF77553	0.5	2,1	1	1	0.921876	-1	1	-0.676887
	CBF77578	0.5	2,3,1	1	1	0.545288	-0.5	0.5	-5.15749
	CBF77598	0.5	2,1	1	1	0.0191124	-1	1	-6.31173
	CBF77604	0.5	2,1	1	1	0.413817	-1	1	-2.3979
	CBF77606	0.5	2,3,1	1	1	0.417448	-0.5	0.5	-4.79579
	CBF77612	0.5	2,3,1	1	1	0.698743	-0.5	0.5	-1.3618
	CBF77626	0.5	3,1,2	1	1	0.243152	-0.5	0.5	-8.47107
	CBF77629	0.5	2,1	1	1	0.0415939	-1	1	-5.39816
	CBF77643	0.5	2,1	1	1	0.1371	-1	1	-3.93183
	CBF77653	0.5	2,1	1	1	0.413817	-1	1	-2.3979
	CBF77726	1	1,2	1	1	0.757069	1	1	0
	CBF77749	0.5	2,1	1	1	0.162326	-1	1	-3.71357
	CBF77822	1	1,2	1	1	0.200622	1	1	0
	CBF77835	0.166667	3,2,1	1	1	0.433892	-1	1	-8.27943
	CBF77885	1	1,2	1	1	0.413817	1	1	0
	CBF77896	1	1,2,3	1	1	0.0918352	1	1	0
	CBF77898	1	1,2	1	1	0.829607	1	1	0
	CBF77915	1	1,2	1	1	0.413817	1	1	0
	CBF77921	0.5	2,1	1	1	0.0415939	-1	1	-5.39816
	CBF77928	0.5	2,1	1	1	0.928362	-1	1	-0.646627
rodA	CBF77990	1	1,2	1	1	0.611677	1	1	0
	CBF78007	0.5	2,1	1	1	0.0950172	-1	1	-4.39445
	CBF78009	1	1,2	1	1	0.266765	1	1	0
	CBF78026	1	1,2	1	1	0.0281252	1	1	0
	CBF78063	1	1,2	1	1	0.413817	1	1	0
	CBF78069	0.5	2,1	1	1	0.105591	-1	1	-4.26268
	CBF78074	0.166667	3,2,1	1	1	0.224433	-1	1	-9.05847
	CBF78076	0.5	2,1	1	1	0.0950172	-1	1	-4.39445
	CBF78107	0.166667	3,2,1	1	1	0.358525	-1	1	-9.85242
	CBF78189	1	1,2	1	1	0.52811	1	1	0
	CBF78197	0.5	2,1	1	1	0.338786	-1	1	-2.70152
	CBF78199	1	1,2	1	1	0.493376	1	1	0
	CBF78202	1	1,2	1	1	0.413817	1	1	0
	CBF78219	1	1,2	1	1	0.266765	1	1	0
	CBF78226	0.166667	3,2,1	1	1	0.216537	-1	1	-10.8095
	CBF78263	1	1,2	1	1	0.413817	1	1	0
	CBF78277	0.5	2,1	1	1	0.829607	-1	1	-1.03609
	CBF78305	0.5	2,1	1	1	0.200622	-1	1	-3.43399
	CBF78337	1	1,2	1	1	0.413817	1	1	0
	CBF78341	1	1,2	1	1	0.0794904	1	1	0
	CBF78390	1	1,2	1	1	0.200622	1	1	0
	CBF78486	1	1,2	1	1	0.105591	1	1	0
	CBF78559	0.833333	1,3,2	1	1	0.575181	0.5	0.5	-0.330854
	CBF78646	1	1,2	1	1	0.413817	1	1	0
	CBF78701	0.5	2,1	1	1	0.8208	-1	1	-1.06635
	CBF78730	1	1,2	2	1	1	1	1	0
	CBF78837	0.5	2,1	1	1	0.266765	-1	1	-3.04452
	CBF78853	1	1,2	1	1	0.413817	1	1	0
	CBF78981	0.5	2,1	1	1	0.266765	-1	1	-3.04452
	CBF78983	1	1,2	1	1	0.8208	1	1	0
	CBF78986	0.5	2,1	1	1	0.413817	-1	1	-2.3979
	CBF78988	0.5	2,1	1	1	0.413817	-1	1	-2.3979
	CBF79078	1	1,2	1	1	0.928362	1	1	0
	CBF79108	1	1,2	1	1	0.413817	1	1	0
	CBF79122	1	1,2	1	1	0.413817	1	1	0
	CBF79199	0.5	2,1	1	1	0.898653	-1	1	-0.777705
	CBF79209	1	1,2	1	1	0.266765	1	1	0
	CBF79233	0.5	2,1	1	1	0.921876	-1	1	-0.676887
	CBF79264	1	1,2	1	1	0.886032	1	1	0
	CBF79269	0.5	2,1	1	1	0.413817	-1	1	-2.3979
	CBF79299	1	1,2	1	1	0.972086	1	1	0
	CBF79306	0.5	2,1	1	1	0.200622	-1	1	-3.43399
	CBF79313	1	1,2	1	1	0.867078	1	1	0
	CBF79327	0.5	2,1	1	1	0.0736037	-1	1	-4.70953
	CBF79336	1	1,2	1	1	0.266765	1	1	0
	CBF79402	0.5	2,1	1	1	0.413817	-1	1	-2.3979
	CBF79454	1	1,2	1	1	0.936375	1	1	0
	CBF79499	0.5	2,1	1	1	0.266765	-1	1	-3.04452
	CBF79594	0.5	2,1	1	1	0.162326	-1	1	-3.71357
	CBF79646	0.5	2,1	1	1	0.0274601	-1	1	-5.88888
	CBF79715	0.5	2,1	1	1	0.266765	-1	1	-3.04452
	CBF79746	0.5	2,1	1	1	0.266765	-1	1	-3.04452
	CBF79751	1	1,2	1	1	0.729753	1	1	0
	CBF79819	1	1,2	1	1	0.943602	1	1	0
	CBF79824	0.5	2,1	1	1	0.266765	-1	1	-3.04452
	CBF79883	1	1,2	1	1	0.413817	1	1	0
	CBF79939	0.166667	3,2,1	1	1	0.880191	-1	1	-2.13539
	CBF79970	0.5	2,1	1	1	0.266765	-1	1	-3.04452
	CBF80017	1	1,2	1	1	0.98604	1	1	0
	CBF80048	0.5	2,1	1	1	0.266765	-1	1	-3.04452
	CBF80082	0.5	2,1	1	1	0.413817	-1	1	-2.3979
	CBF80214	1	1,2	1	1	0.00324232	1	1	0
	CBF80387	1	1,2	1	1	0.0642546	1	1	0
	CBF80454	1	1,2	1	1	0.413817	1	1	0
	CBF80502	1	1,2	1	1	0.0386718	1	1	0
	CBF80800	0.5	2,1	1	1	0.413817	-1	1	-2.3979
	CBF80834	1	1,2	1	1	0.413817	1	1	0
	CBF80907	0.5	2,3,1	1	1	0.75626	-0.5	0.5	-2.79076
	CBF80909	1	1,2	1	1	0.266765	1	1	0
	CBF80912	1	1,2	1	1	0.0268277	1	1	0
	CBF80918	0.5	2,1	1	1	0.413817	-1	1	-2.3979
	CBF80942	0.5	2,3,1	1	1	0.492175	-0.5	0.5	-6.54774
	CBF80947	1	1,2	1	1	0.266765	1	1	0
	CBF81007	0.5	2,1	1	1	0.266765	-1	1	-3.04452
	CBF81070	0.5	2,1	1	1	0.0642546	-1	1	-4.8752
	CBF81076	1	1,2	1	1	0.413817	1	1	0
	CBF81087	0.833333	2,1,3	1	1	0.541292	0.5	0.5	-7.04839
	CBF81112	0.5	2,1	1	1	0.413817	-1	1	-2.3979
	CBF81122	0.5	3,1,2	1	1	0.116983	-0.5	0.5	-10.3741
	CBF81168	1	1,2	1	1	0.618445	1	1	0
	CBF81178	1	1,2	1	1	0.413817	1	1	0
	CBF81198	1	1,2	1	1	0.275308	1	1	0
	CBF81200	0.5	2,1	1	1	0.928362	-1	1	-0.646627
	CBF81204	0.5	2,1	1	1	0.513819	-1	1	-2.04398
	CBF81232	0.5	3,1,2	1	1	0.202148	-0.5	0.5	-7.96242
	CBF81236	0.5	2,1	1	1	0.0736037	-1	1	-4.70953
	CBF81246	0.5	2,1	1	1	0.068586	-1	1	-4.79579
	CBF81259	0.166667	3,2,1	1	1	0.172563	-1	1	-12.8696
	CBF81290	1	1,2	1	1	0.200622	1	1	0
	CBF81314	0.5	2,1	1	1	0.200622	-1	1	-3.43399
	CBF81332	0.5	2,1	1	1	0.413817	-1	1	-2.3979
	CBF81372	1	1,2	1	1	0.744413	1	1	0
	CBF81374	1	1,2	1	1	0.266765	1	1	0
	CBF81387	1	1,2	1	1	0.331449	1	1	0
	CBF81486	0.5	2,1	1	1	0.200622	-1	1	-3.43399
	CBF81488	1	1,2	1	1	0.266765	1	1	0
	CBF81497	0.833333	2,1,3	1	1	0.747296	0.5	0.5	-0.887303
	CBF81499	0.5	3,1,2	1	1	0.286783	-0.5	0.5	-4.79579
	CBF81519	1	1,2	2	1	1	1	1	0
	CBF81566	0.5	2,1	1	1	0.413817	-1	1	-2.3979
	CBF81569	1	1,2	1	1	0.413817	1	1	0
	CBF81576	1	1,2	1	1	0.200622	1	1	0
	CBF81590	0.5	2,1	1	1	0.413817	-1	1	-2.3979
	CBF81592	0.5	2,1	1	1	0.413817	-1	1	-2.3979
	CBF81636	0.5	2,1	1	1	0.266765	-1	1	-3.04452
	CBF81663	1	1,2	2	1	1	1	1	0
	CBF81715	0.5	2,1	1	1	0.413817	-1	1	-2.3979
	CBF81809	0.5	2,1	1	1	0.162326	-1	1	-3.71357
	CBF81819	0.5	2,1	1	1	0.339951	-1	1	-2.69646
	CBF81830	0.5	2,1	1	1	0.956652	-1	1	-0.497838
	CBF81904	0.5	2,1	1	1	0.923579	-1	1	-0.66905
	CBF81925	0.5	2,1	1	1	0.266765	-1	1	-3.04452
	CBF81968	0.5	2,1	1	1	0.413817	-1	1	-2.3979
	CBF81970	1	1,2	1	1	0.413817	1	1	0
	CBF81977	1	1,2	1	1	0.413817	1	1	0
	CBF82055	1	1,2	1	1	0.674399	1	1	0
	CBF82058	1	1,2	1	1	0.0571439	1	1	0
	CBF82067	0.833333	2,1,3	1	1	0.325348	0.5	0.5	-2.3979
	CBF82073	1	1,2	1	1	0.413817	1	1	0
	CBF82233	0.5	2,1	1	1	0.1371	-1	1	-3.93183
	CBF82393	1	1,2	2	1	1	1	1	0
	CBF82394	1	1,2	1	1	0.119116	1	1	0
	CBF82473	1	1,2	1	1	0.0311724	1	1	0
	CBF82538	0.5	3,1,2	1	1	0.0643948	-0.5	0.5	-11.7169
	CBF82558	0.5	2,1	1	1	0.413817	-1	1	-2.3979
	CBF82620	1	1,2	1	1	0.200622	1	1	0
	CBF82635	0.5	2,3,1	1	1	0.697198	-0.5	0.5	-2.88488
	CBF82644	0.833333	2,1,3	1	1	0.699004	0.5	0.5	-0.476661
	CBF82687	0.5	2,1	1	1	0.266765	-1	1	-3.04452
	CBF82707	0.5	2,1	1	1	0.200622	-1	1	-3.43399
	CBF82716	0.5	2,3,1	1	1	0.257996	-0.5	0.5	-8.25717
	CBF82718	0.5	2,1	1	1	0.307161	-1	1	-2.84436
	CBF82722	0.5	2,1	1	1	0.999345	-1	1	-0.0602592
	CBF82733	0.5	2,1	1	1	0.413817	-1	1	-2.3979
	CBF82743	1	1,2	1	1	0.829607	1	1	0
	CBF82762	0.5	2,1	1	1	0.994242	-1	1	-0.179048
	CBF82808	1	1,2	1	1	0.137099	1	1	0
	CBF82844	1	1,2	1	1	0.119116	1	1	0
	CBF82851	1	1,2	2	1	1	1	1	0
	CBF82857	1	1,2	1	1	0.616748	1	1	0
	CBF82875	0.5	2,1	1	1	0.266765	-1	1	-3.04452
	CBF82900	1	1,2	1	1	0.973156	1	1	0
	CBF83005	0.5	2,1	1	1	0.413817	-1	1	-2.3979
	CBF83141	1	1,2	1	1	0.266765	1	1	0
	CBF83178	0.5	2,1	1	1	0.413817	-1	1	-2.3979
	CBF83273	1	1,2	1	1	0.413817	1	1	0
	CBF83284	0.5	2,1	1	1	0.928362	-1	1	-0.646627
	CBF83299	1	1,2	1	1	0.413817	1	1	0
	CBF83315	1	1,2	2	1	1	1	1	0
	CBF83327	1	1,2	1	1	0.413817	1	1	0
	CBF83369	0.5	2,1	1	1	0.898653	-1	1	-0.777705
	CBF83378	0.5	2,1	1	1	0.266765	-1	1	-3.04452
	CBF83407	1	1,2	1	1	0.266765	1	1	0
	CBF83453	1	1,2	1	1	0.616748	1	1	0
	CBF83457	1	1,2	1	1	0.413817	1	1	0
	CBF83469	0.5	2,1	1	1	0.1371	-1	1	-3.93183
	CBF83619	0.5	2,1	1	1	0.413817	-1	1	-2.3979
	CBF83635	1	1,2	1	1	0.200622	1	1	0
	CBF83662	1	1,2	1	1	0.921004	1	1	0
	CBF83701	1	1,2	1	1	0.119116	1	1	0
	CBF83722	1	1,2	1	1	0.0170021	1	1	0
	CBF83727	0.5	2,1	1	1	0.413817	-1	1	-2.3979
	CBF83781	1	1,2	1	1	0.413817	1	1	0
	CBF83812	0.833333	2,1,3	1	1	0.164616	0.5	0.5	-3.93183
	CBF83819	0.5	2,1	1	1	0.162326	-1	1	-3.71357
	CBF83913	0.5	2,1	1	1	0.413817	-1	1	-2.3979
	CBF83922	1	1,2	2	1	1	1	1	0
	CBF84070	0.5	2,1	1	1	0.413817	-1	1	-2.3979
	CBF84101	1	1,2	1	1	0.200622	1	1	0
gpgA	CBF84107	0.833333	2,1,3	1	1	0.216595	0.5	0.5	-1.90424
	CBF84123	1	1,2	1	1	0.0491567	1	1	0
	CBF84212	0.5	2,1	1	1	0.1371	-1	1	-3.93183
	CBF84249	1	1,2	1	1	0.413817	1	1	0
	CBF84425	1	1,2	1	1	0.200622	1	1	0
	CBF84484	1	1,2	1	1	0.829607	1	1	0
	CBF84508	0.5	2,1	1	1	0.413817	-1	1	-2.3979
	CBF84581	1	1,2,3	2	1	0.688471	1	1	0
	CBF84739	0.5	3,1,2	1	1	0.434048	-0.5	0.5	-7.43897
	CBF84743	0.5	2,1	1	1	0.200622	-1	1	-3.43399
	CBF84775	0.5	2,1	1	1	0.0541857	-1	1	-5.0814
	CBF84782	0.833333	2,1,3	1	1	0.146587	0.5	0.5	-4.11087
	CBF84817	0.166667	3,2,1	1	1	0.563797	-1	1	-5.86306
	CBF84828	0.5	2,1	1	1	0.0141339	-1	1	-6.66058
	CBF84858	0.5	2,1	1	1	0.119116	-1	1	-4.11087
	CBF84860	1	1,2	1	1	0.266765	1	1	0
	CBF84895	0.5	2,1	1	1	0.774967	-1	1	-1.21816
	CBF84921	0.5	2,1	1	1	0.493376	-1	1	-2.11296
	CBF84968	1	1,2	2	1	1	1	1	0
	CBF84971	0.5	2,1	1	1	0.1371	-1	1	-3.93183
	CBF84976	1	1,2	1	1	0.30503	1	1	0
	CBF85039	0.5	2,1	1	1	0.0320489	-1	1	-5.70711
	CBF85089	0.5	2,1	1	1	0.999676	-1	1	-0.0423792
	CBF85125	0.5	2,1	1	1	0.413817	-1	1	-2.3979
	CBF85251	0.5	2,1	1	1	0.413817	-1	1	-2.3979
	CBF85325	1	1,2	1	1	0.928362	1	1	0
	CBF85364	1	1,2	2	1	1	1	1	0
	CBF85422	1	1,2	1	1	0.266765	1	1	0
	CBF85514	0.5	2,1	1	1	0.413817	-1	1	-2.3979
	CBF85516	0.5	2,1	1	1	0.413817	-1	1	-2.3979
	CBF85529	1	1,2	1	1	0.266765	1	1	0
	CBF85538	1	1,2	1	1	0.266765	1	1	0
	CBF85659	1	1,2	1	1	0.266765	1	1	0
	CBF85664	0.5	2,1	1	1	0.413817	-1	1	-2.3979
	CBF85668	0.5	2,1	1	1	0.52811	-1	1	-1.99655
	CBF85681	0.5	2,1	1	1	0.119116	-1	1	-4.11087
	CBF85690	0.5	2,1	1	1	0.200622	-1	1	-3.43399
	CBF85697	0.5	2,1	1	1	0.973156	-1	1	-0.389465
	CBF85701	0.625	3,2,1,4	2	1	0.834236	0.2	0.2	-1.96949
	CBF85770	0.5	2,1	1	1	0.0865042	-1	1	-4.51086
	CBF85801	0.5	2,1	1	1	0.266765	-1	1	-3.04452
	CBF85835	1	1,2	1	1	0.105591	1	1	0
	CBF85857	1	1,2	1	1	0.0642546	1	1	0
	CBF85901	0.5	2,1	1	1	0.119116	-1	1	-4.11087
	CBF85986	0.5	2,1	1	1	0.266765	-1	1	-3.04452
	CBF86130	1	1,2	1	1	0.266765	1	1	0
	CBF86148	0.5	2,1	1	1	0.999479	-1	1	-0.0537764
	CBF86168	0.5	2,1	1	1	0.0571437	-1	1	-5.01728
	CBF86182	0.5	2,1	1	1	0.0736037	-1	1	-4.70953
	CBF86184	0.5	2,1	1	1	0.413817	-1	1	-2.3979
	CBF86187	1	1,2	1	1	0.829607	1	1	0
	CBF86239	1	1,2	1	1	0.413817	1	1	0
	CBF86246	1	1,2	1	1	0.162326	1	1	0
	CBF86271	0.5	2,1	1	1	0.413817	-1	1	-2.3979
	CBF86336	0.5	2,1	1	1	0.200622	-1	1	-3.43399
	CBF86400	1	1,2	1	1	0.022279	1	1	0
	CBF86469	1	1,2	1	1	0.0950172	1	1	0
	CBF86505	0.5	2,1	1	1	0.266765	-1	1	-3.04452
	CBF86511	1	1,2	1	1	0.413817	1	1	0
	CBF86549	0.166667	3,2,1	1	1	0.52194	-1	1	-5.72803
	CBF86559	0.5	2,1	1	1	0.413817	-1	1	-2.3979
	CBF86564	0.5	2,1	1	1	0.995744	-1	1	-0.153854
	CBF86579	0.5	2,1	1	1	0.674399	-1	1	-1.53393
	CBF86593	1	1,2	1	1	0.928362	1	1	0
	CBF86650	1	1,2	1	1	0.200622	1	1	0
	CBF86802	1	1,2	1	1	0.413817	1	1	0
	CBF86845	0.5	2,1	1	1	0.829607	-1	1	-1.03609
	CBF86867	0.5	2,1	1	1	0.569869	-1	1	-1.86105
	CBF86869	0.5	2,1	1	1	0.674399	-1	1	-1.53393
	CBF86873	1	1,2	1	1	0.413817	1	1	0
	CBF86885	1	1,2	1	1	0.928362	1	1	0
	CBF86958	0.833333	1,3,2	2	1	0.894606	0.5	0.5	-0.612517
	CBF86998	0.833333	2,1,3	1	1	0.311525	0.5	0.5	-2.3979
	CBF87023	0.5	3,1,2	1	1	0.443769	-0.5	0.5	-4.93058
	CBF87046	0.5	2,1	1	1	0.1371	-1	1	-3.93183
	CBF87061	1	1,2	1	1	0.413817	1	1	0
	CBF87113	0.5	2,1	1	1	0.931659	-1	1	-0.630804
	CBF87149	0.5	2,1	1	1	0.696212	-1	1	-1.46634
	CBF87263	1	1,2	1	1	0.413817	1	1	0
	CBF87360	1	1,2	1	1	0.237721	1	1	0
	CBF87547	0.5	2,1	1	1	0.848233	-1	1	-0.970531
	CBF87556	0.5	2,1	1	1	0.674399	-1	1	-1.53393
	CBF87576	1	1,2	1	1	0.956652	1	1	0
	CBF87613	0.5	3,1,2	1	1	0.346508	-0.5	0.5	-5.83188
	CBF87632	1	1,2	1	1	0.413817	1	1	0
	CBF87642	1	1,2	1	1	0.923579	1	1	0
	CBF87664	0.5	3,1,2	1	1	0.525975	-0.5	0.5	-5.44242
	CBF87688	0.5	2,1	1	1	0.52811	-1	1	-1.99655
	CBF87699	1	1,2,3	1	1	0.265019	1	1	0
	CBF87726	0.5	2,1	1	1	0.928362	-1	1	-0.646627
	CBF87863	1	1,2	1	1	0.0950172	1	1	0
	CBF87881	0.833333	2,1,3	3	1	0.975004	0.5	0.5	-0.612517
	CBF87906	1	1,2	1	1	0.815178	1	1	0
	CBF87918	0.166667	3,2,1	1	1	0.438811	-1	1	-7.69667
	CBF87920	1	1,2	1	1	0.137099	1	1	0
	CBF87996	0.5	2,1	1	1	0.413817	-1	1	-2.3979
	CBF88015	1	1,2	1	1	0.200622	1	1	0
	CBF88078	0.5	2,1	1	1	0.8208	-1	1	-1.06635
	CBF88153	1	1,2	1	1	0.413817	1	1	0
	CBF88170	0.5	2,1	1	1	0.413817	-1	1	-2.3979
	CBF88201	0.5	2,1	1	1	0.928362	-1	1	-0.646627
	CBF88203	1	1,2	1	1	0.886032	1	1	0
	CBF88218	0.5	2,1	1	1	0.413817	-1	1	-2.3979
	CBF88225	0.5	3,1,2	1	1	0.500663	-0.5	0.5	-5.72803
	CBF88318	1	1,2	1	1	0.886032	1	1	0
	CBF88336	0.5	2,1	1	1	0.0336941	-1	1	-5.64801
	CBF88341	1	1,2	1	1	0.266765	1	1	0
	CBF88354	1	1,2	1	1	0.413817	1	1	0
	CBF88479	0.5	2,1	1	1	0.991461	-1	1	-0.218254
	CBF88485	1	1,2	1	1	0.266765	1	1	0
	CBF88509	0.5	2,3,1	1	1	0.53003	-0.5	0.5	-5.44242
	CBF88528	0.5	2,1	1	1	0.413817	-1	1	-2.3979
	CBF88577	1	1,2	1	1	0.413817	1	1	0
	CBF88580	1	1,2	2	1	1	1	1	0
	CBF88596	0.5	2,1	1	1	0.413817	-1	1	-2.3979
	CBF88628	0.5	2,1	1	1	0.413817	-1	1	-2.3979
	CBF88638	1	1,2,3	1	1	0.467356	1	1	0
	CBF88659	0.5	2,1	1	1	0.413817	-1	1	-2.3979
	CBF88721	1	1,2,3	2	1	0.49423	1	1	0
	CBF88774	1	1,2,3	1	1	0.654215	1	1	0
	CBF88826	0.5	2,1	1	1	0.786368	-1	1	-1.18113
	CBF88854	0.5	2,1	1	1	0.928362	-1	1	-0.646627
	CBF88887	0.5	2,1	1	1	0.935387	-1	1	-0.612517
	CBF88912	0.5	2,1	1	1	0.413817	-1	1	-2.3979
	CBF88914	1	1,2	2	1	1	1	1	0
	CBF88920	1	1,2	1	1	0.413817	1	1	0
	CBF88933	0.5	2,1	1	1	0.474581	-1	1	-2.17771
	CBF89004	0.5	2,1	1	1	0.266765	-1	1	-3.04452
	CBF89042	0.5	2,1	1	1	0.200622	-1	1	-3.43399
	CBF89099	0.5	3,1,2	1	1	0.219745	-0.5	0.5	-6.50877
	CBF89110	0.5	2,1	1	1	0.0491569	-1	1	-5.1985
	CBF89190	0.5	2,1	1	1	0.266765	-1	1	-3.04452
	CBF89212	1	1,2	1	1	0.637787	1	1	0
	CBF89375	1	1,2	1	1	0.973156	1	1	0
	CBF89399	0.5	2,1	1	1	0.0541857	-1	1	-5.0814
	CBF89443	0.5	2,1	1	1	0.928362	-1	1	-0.646627
	CBF89446	1	1,2	1	1	0.0865042	1	1	0
	CBF89459	1	1,2	1	1	0.241047	1	1	0
	CBF89493	1	1,2	2	1	1	1	1	0
	CBF89506	0.5	2,1	1	1	0.556421	-1	1	-1.90424
abaA	CBF89518	0.5	2,1	1	1	0.413817	-1	1	-2.3979
	CBF89523	0.933333	3,1,2,4,5	1	1	0.413912	0.7	0.7	-5.81085
	CBF89707	1	1,2	1	1	0.162326	1	1	0
	CBF89753	1	1,2	1	1	0.413817	1	1	0
	CBF89801	0.5	2,1	1	1	0.0197304	-1	1	-6.27476
	CBF89826	0.833333	1,3,2	1	1	0.614415	0.5	0.5	-0.944002
	CBF89837	1	1,2	1	1	0.413817	1	1	0
	CBF89873	1	1,2	1	1	0.413817	1	1	0
	CBF89884	1	1,2	1	1	0.548779	1	1	0
	CBF89885	1	1,2	1	1	0.413817	1	1	0
	CBF89917	1	1,2	1	1	0.774967	1	1	0
	CBF89921	0.5	3,1,2	1	1	0.0245298	-0.5	0.5	-11.8605
	CBF89930	0.5	2,1	1	1	0.0121308	-1	1	-6.83626
	CBF89966	0.5	2,1	1	1	0.413817	-1	1	-2.3979
	CBF90032	0.5	2,1	1	1	0.1371	-1	1	-3.93183
	CBF90038	1	1,2,3	1	1	0.317486	1	1	0
	CBF90049	0.5	2,1	1	1	0.00435419	-1	1	-8.00001
	CBF90148	0.5	2,1	1	1	0.413817	-1	1	-2.3979
	CBF90152	1	1,2	1	1	0.0865042	1	1	0
	CBF90260	1	1,2	1	1	0.0311724	1	1	0
	CBF90286	0.5	2,1	1	1	0.995856	-1	1	-0.151806
	CBF90306	0.833333	1,3,2	1	1	0.665889	0.5	0.5	-0.995958
	CBF90378	0.5	2,1	1	1	0.0432416	-1	1	-5.35186

## Sheet: fly
Supplementary Table 4. Intron splicing orders for fruit fly.
gene_symbol	transcript_id	spearman_p_value_one_side_less	best_order	number_of_orders_have_same_prob	percent_coverage_order_pair	normalized_entropy	spearman_rho	spearman_rho_abs	relative_likelihood
CG9578	FBtr0070008	0.833333	1,3,2	1	1	0.24206	0.5	0.5	-2.3979
Rab35	FBtr0070028	0.5	2,1	1	1	0.266765	-1	1	-3.04452
Or1a	FBtr0070070	0.5	2,1	1	1	0.413817	-1	1	-2.3979
CG3176	FBtr0070078	1	1,2	1	1	0.266765	1	1	0
CR18166	FBtr0070095	0.5	2,1	1	1	0.200622	-1	1	-3.43399
CR18275	FBtr0070097	0.5	2,1	1	1	0.266765	-1	1	-3.04452
Roc1a	FBtr0070122	0.5	2,1	1	1	0.413817	-1	1	-2.3979
RpL22	FBtr0070148	0.5	2,1	1	1	0.413817	-1	1	-2.3979
RpL36	FBtr0070155	0.5	2,1	1	1	0.0604741	-1	1	-4.94876
RpL36	FBtr0070156	0.5	2,1	1	1	0.0604741	-1	1	-4.94876
RpL36	FBtr0070157	0.5	2,1	1	1	0.0604741	-1	1	-4.94876
RpL36	FBtr0070158	0.5	2,1	1	1	0.0604741	-1	1	-4.94876
MED22	FBtr0070165	1	1,2	1	1	0.266765	1	1	0
CG11403	FBtr0070245	1	1,2	1	1	0.413817	1	1	0
sta	FBtr0070289	0.5	2,1	1	1	0.413817	-1	1	-2.3979
sta	FBtr0070290	1	1,2	2	1	1	1	1	0
Rab27	FBtr0070293	0.5	2,1	1	1	0.413817	-1	1	-2.3979
Rab27	FBtr0070294	0.5	2,1	1	1	0.413817	-1	1	-2.3979
MED18	FBtr0070308	1	1,2	1	1	0.413817	1	1	0
mRpL16	FBtr0070314	1	1,2	1	1	0.266765	1	1	0
CG4199	FBtr0070336	0.5	2,1	1	1	0.413817	-1	1	-2.3979
CG14812	FBtr0070372	0.5	3,1,2	2	1	0.498431	-0.5	0.5	-6.08904
Pgd	FBtr0070384	1	1,2	1	1	0.413817	1	1	0
CG16903	FBtr0070434	1	1,2	1	1	0.413817	1	1	0
Seipin	FBtr0070442	0.5	2,1	1	1	0.413817	-1	1	-2.3979
Tsp3A	FBtr0070445	1	1,2	1	1	0.413817	1	1	0
VhaAC39-1	FBtr0070611	1	1,2	1	1	0.266765	1	1	0
Tip60	FBtr0070668	0.958333	1,2,4,3	1	1	0.298973	0.8	0.8	-2.3979
CHOp24	FBtr0070675	0.5	2,1	1	1	0.413817	-1	1	-2.3979
CG12730	FBtr0070780	0.5	2,1	1	1	0.413817	-1	1	-2.3979
RpL35	FBtr0070800	0.5	2,1	1	1	0.200622	-1	1	-3.43399
RpL35	FBtr0070801	0.5	2,1	1	1	0.200622	-1	1	-3.43399
lin-52	FBtr0070840	1	1,2,3	1	1	0.325348	1	1	0
kdn	FBtr0070907	1	1,2	1	1	0.413817	1	1	0
PpV	FBtr0070921	1	1,2	1	1	0.413817	1	1	0
ND-B16.6	FBtr0070924	1	1,2	1	1	0.413817	1	1	0
Nf-YC	FBtr0070974	1	1,2	1	1	0.413817	1	1	0
Setd3	FBtr0071039	1	1,2	1	1	0.413817	1	1	0
Dok	FBtr0071049	1	1,2	1	1	0.413817	1	1	0
RpS14a	FBtr0071094	0.5	2,1	1	1	0.200622	-1	1	-3.43399
RpS14b	FBtr0071096	0.5	2,1	1	1	0.413817	-1	1	-2.3979
RpS6	FBtr0071135	0.5	2,1	1	1	0.266765	-1	1	-3.04452
CG12112	FBtr0071233	0.833333	1,3,2	1	1	0.271665	0.5	0.5	-3.04452
Miga	FBtr0071246	1	1,2	1	1	0.413817	1	1	0
e(r)	FBtr0071266	0.5	2,1	1	1	0.413817	-1	1	-2.3979
CG12118	FBtr0071340	1	1,2	1	1	0.413817	1	1	0
His3.3B	FBtr0071345	1	1,2	1	1	0.266765	1	1	0
CG15317	FBtr0071371	1	1,2	1	1	0.413817	1	1	0
CG32687	FBtr0071458	1	1,2	1	1	0.413817	1	1	0
Prosalpha3	FBtr0071522	1	1,2	1	1	0.137099	1	1	0
Cht8	FBtr0071534	1	1,2	1	1	0.266765	1	1	0
RpL29	FBtr0071592	0.166667	3,2,1	1	1	0.529263	-1	1	-6.32581
RpL29	FBtr0071593	0.5	2,1	1	1	0.0865042	-1	1	-4.51086
Sgf29	FBtr0071617	0.833333	2,1,3	1	1	0.475966	0.5	0.5	-2.3979
LSm1	FBtr0071628	1	1,2	1	1	0.413817	1	1	0
Tim10	FBtr0071676	0.5	2,1	1	1	0.413817	-1	1	-2.3979
PIG-M	FBtr0071680	1	1,2	2	1	1	1	1	0
CG18870	FBtr0071688	1	1,2	1	1	0.413817	1	1	0
LBR	FBtr0071711	0.5	2,1	1	1	0.413817	-1	1	-2.3979
LBR	FBtr0071712	1	1,2	2	1	1	1	1	0
CG6758	FBtr0071767	1	1,2	1	1	0.413817	1	1	0
CG10344	FBtr0071840	1	1,2	1	1	0.413817	1	1	0
wdp	FBtr0071851	1	1,2	1	1	0.413817	1	1	0
Vps20	FBtr0071856	0.5	2,1	1	1	0.413817	-1	1	-2.3979
blw	FBtr0071883	1	1,2,3	1	1	0.540874	1	1	0
RpL23	FBtr0071897	0.166667	3,2,1	1	1	0.170689	-1	1	-10.1921
CG3700	FBtr0071904	0.5	2,1	1	1	0.413817	-1	1	-2.3979
CG3732	FBtr0071936	0.5	2,1	1	1	0.413817	-1	1	-2.3979
l(2)k09913	FBtr0071961	0.5	2,1	1	1	0.413817	-1	1	-2.3979
eIF2Bdelta	FBtr0072013	0.166667	3,2,1	1	1	0.325348	-1	1	-7.84031
eIF2Bdelta	FBtr0072015	0.5	2,1	1	1	0.413817	-1	1	-2.3979
CG3500	FBtr0072038	0.5	2,1	1	1	0.162326	-1	1	-3.71357
pita	FBtr0072112	1	1,2	1	1	0.413817	1	1	0
RabX1	FBtr0072120	1	1,2	1	1	0.413817	1	1	0
CG5569	FBtr0072128	1	1,2	1	1	0.200622	1	1	0
or	FBtr0072152	1	1,2,3	1	1	0.286783	1	1	0
Adk2	FBtr0072163	0.833333	1,3,2	2	1	0.516896	0.5	0.5	-3.43399
RpL12	FBtr0072174	0.375	3,2,4,1	1	1	0.260802	-0.4	0.4	-14.7987
RpL12	FBtr0072175	0.375	3,2,4,1	1	1	0.260802	-0.4	0.4	-14.7987
RpL12	FBtr0072176	0.833333	2,1,3	1	1	0.403242	0.5	0.5	-1.86478
tsr	FBtr0072188	0.833333	2,1,3	1	1	0.325348	0.5	0.5	-2.3979
CG3803	FBtr0072208	0.5	3,1,2	1	1	0.547325	-0.5	0.5	-2.3979
CG3735	FBtr0072210	1	1,2	2	1	1	1	1	0
CG5339	FBtr0072220	1	1,2	1	1	0.413817	1	1	0
Upf3	FBtr0072221	1	1,2	1	1	0.413817	1	1	0
ytr	FBtr0072234	1	1,2	1	1	0.413817	1	1	0
Nxt1	FBtr0072241	0.5	2,1	1	1	0.413817	-1	1	-2.3979
Zfrp8	FBtr0072253	1	1,2	1	1	0.266765	1	1	0
CG3663	FBtr0072323	0.5	2,1	1	1	0.413817	-1	1	-2.3979
ND-19	FBtr0072324	0.208333	3,4,1,2	2	1	0.390226	-0.6	0.6	-11.6638
ND-19	FBtr0072325	0.166667	3,4,2,1	1	1	0.244738	-0.8	0.8	-13.6722
CG4806	FBtr0072332	1	1,2	1	1	0.266765	1	1	0
CG4612	FBtr0072346	1	1,2	1	1	0.413817	1	1	0
RpL19	FBtr0072405	0.5	2,1	1	1	0.674399	-1	1	-1.53393
RpL19	FBtr0072406	0.5	2,1	1	1	0.674399	-1	1	-1.53393
Reg-5	FBtr0072427	1	1,2	1	1	0.413817	1	1	0
mri	FBtr0072480	0.166667	4,2,3,1	1	1	0.284305	-0.8	0.8	-13.2796
mri	FBtr0072481	0.5	3,1,2	1	1	0.265686	-0.5	0.5	-6.47851
Kaz1-ORFB	FBtr0072493	1	1,2,3	1	1	0.325348	1	1	0
Gale	FBtr0072556	0.166667	3,2,1	1	1	0.737101	-1	1	-3.43399
CG3402	FBtr0072559	0.5	2,1	1	1	0.413817	-1	1	-2.3979
CG13887	FBtr0072583	0.5	2,1	1	1	0.200622	-1	1	-3.43399
Dci	FBtr0072587	1	1,2	1	1	0.413817	1	1	0
CG13895	FBtr0072605	0.5	2,1	1	1	0.413817	-1	1	-2.3979
CG9205	FBtr0072622	1	1,2	1	1	0.413817	1	1	0
ND-ACP	FBtr0072676	0.833333	1,3,2	1	1	0.325348	0.5	0.5	-2.3979
312	FBtr0072680	1	1,2	1	1	0.413817	1	1	0
Pcyt2	FBtr0072742	0.5	2,1	1	1	0.413817	-1	1	-2.3979
CG7974	FBtr0072763	1	1,2	1	1	0.266765	1	1	0
Gk2	FBtr0072767	0.5	2,1	1	1	0.413817	-1	1	-2.3979
Gk2	FBtr0072768	0.5	2,1	1	1	0.413817	-1	1	-2.3979
Gk2	FBtr0072769	0.5	2,1	1	1	0.413817	-1	1	-2.3979
Gk2	FBtr0072770	0.5	2,1	1	1	0.413817	-1	1	-2.3979
Gk2	FBtr0072771	0.5	2,1	1	1	0.413817	-1	1	-2.3979
Cdc37	FBtr0072777	1	1,2,3	1	1	0.67519	1	1	0
alphaCOP	FBtr0072811	0.5	2,1	1	1	0.413817	-1	1	-2.3979
Mfap1	FBtr0072841	1	1,2	2	1	1	1	1	0
oxt	FBtr0072904	1	1,2	1	1	0.266765	1	1	0
CG9018	FBtr0072909	1	1,2	1	1	0.266765	1	1	0
CG9018	FBtr0072910	1	1,2,3	1	1	0.185172	1	1	0
RpL8	FBtr0072924	0.5	2,1	1	1	0.928362	-1	1	-0.646627
RpL8	FBtr0072925	1	1,2	2	1	1	1	1	0
CG16986	FBtr0072930	0.5	2,1	1	1	0.266765	-1	1	-3.04452
ProRS-m	FBtr0072948	0.833333	1,3,2	1	1	0.343671	0.5	0.5	-2.3979
CG12093	FBtr0073015	1	1,2	1	1	0.413817	1	1	0
eIF1	FBtr0073044	1	1,2	1	1	0.0736035	1	1	0
PHGPx	FBtr0073066	0.5	2,1	1	1	0.266765	-1	1	-3.04452
PHGPx	FBtr0073067	0.5	2,1	1	1	0.266765	-1	1	-3.04452
Ids	FBtr0073077	0.833333	1,3,2	1	1	0.343671	0.5	0.5	-2.3979
RpL28	FBtr0073098	1	1,2,3	1	1	0.141339	1	1	0
CG32276	FBtr0073107	0.5	2,1	1	1	0.162326	-1	1	-3.71357
ND-30	FBtr0073113	0.5	2,1	1	1	0.266765	-1	1	-3.04452
mge	FBtr0073176	1	1,2	1	1	0.413817	1	1	0
Ccz1	FBtr0073180	1	1,2,3	1	1	0.343671	1	1	0
Mul1	FBtr0073193	0.833333	1,3,2	1	1	0.314062	0.5	0.5	-2.3979
Ras64B	FBtr0073212	0.5	2,1	1	1	0.413817	-1	1	-2.3979
Chd64	FBtr0073270	0.5	2,1	1	1	0.266765	-1	1	-3.04452
Syx17	FBtr0073293	1	1,2	1	1	0.413817	1	1	0
CG11357	FBtr0073310	0.5	2,3,1	1	1	0.336597	-0.5	0.5	-5.69373
CG32243	FBtr0073322	1	1,2,3,4,5	1	1	0.185633	1	1	0
CG17333	FBtr0073379	1	1,2	1	1	0.200622	1	1	0
sesB	FBtr0073421	0.166667	3,2,1	1	1	0.343671	-1	1	-7.19369
sesB	FBtr0073423	0.166667	3,2,1	1	1	0.343671	-1	1	-7.19369
CG2061	FBtr0073429	1	1,2	1	1	0.413817	1	1	0
Rpt3	FBtr0073436	1	1,2	1	1	0.266765	1	1	0
Ran	FBtr0073471	0.5	2,1	1	1	0.413817	-1	1	-2.3979
Gtp-bp	FBtr0073480	1	1,2	1	1	0.413817	1	1	0
Spase25	FBtr0073506	1	1,2	1	1	0.266765	1	1	0
Karl	FBtr0073556	1	1,2,3	1	1	0.584427	1	1	0
Karl	FBtr0073557	1	1,2,3	1	1	0.584427	1	1	0
Hsc70-3	FBtr0073608	0.5	2,1	1	1	0.413817	-1	1	-2.3979
Hsc70-3	FBtr0073609	0.5	2,1	1	1	0.413817	-1	1	-2.3979
Hsc70-3	FBtr0073610	0.5	2,1	1	1	0.413817	-1	1	-2.3979
Hsc70-3	FBtr0073611	0.5	2,1	1	1	0.413817	-1	1	-2.3979
Lsm12a	FBtr0073621	0.458333	2,3,4,1	3	1	0.491487	-0.2	0.2	-5.83188
CG1463	FBtr0073657	1	1,2	1	1	0.413817	1	1	0
CG4407	FBtr0073695	1	1,2	1	1	0.413817	1	1	0
CG4407	FBtr0073696	1	1,2	1	1	0.413817	1	1	0
CG2200	FBtr0073721	1	1,2	1	1	0.413817	1	1	0
Rtc1	FBtr0073820	0.5	2,1	1	1	0.928362	-1	1	-0.646627
Clic	FBtr0073835	0.5	2,3,1	1	1	0.616263	-0.5	0.5	-1.3618
CG9065	FBtr0073966	1	1,2	1	1	0.413817	1	1	0
CG12608	FBtr0074018	1	1,2	1	1	0.200622	1	1	0
CG9123	FBtr0074019	1	1,2	1	1	0.266765	1	1	0
RpL37a	FBtr0074027	0.5	2,1	1	1	0.266765	-1	1	-3.04452
CG8097	FBtr0074047	0.5	2,1	1	1	0.413817	-1	1	-2.3979
CG9213	FBtr0074071	1	1,2	1	1	0.413817	1	1	0
MSBP	FBtr0074166	1	1,2,3	2	1	0.570437	1	1	0
AlkB	FBtr0074168	0.5	2,1	1	1	0.413817	-1	1	-2.3979
sun	FBtr0074176	1	1,2	1	1	0.413817	1	1	0
Paf-AHalpha	FBtr0074191	0.5	2,1	1	1	0.413817	-1	1	-2.3979
UQCR-14	FBtr0074216	0.5	2,1	1	1	0.413817	-1	1	-2.3979
RpS19a	FBtr0074311	0.5	2,1	1	1	0.162326	-1	1	-3.71357
RpS19a	FBtr0074312	0.5	2,1	1	1	0.162326	-1	1	-3.71357
CG4789	FBtr0074333	1	1,2	1	1	0.928362	1	1	0
Nprl2	FBtr0074348	1	1,2	1	1	0.413817	1	1	0
CG8188	FBtr0074476	1	1,2	1	1	0.413817	1	1	0
Arp8	FBtr0074544	1	1,2	1	1	0.413817	1	1	0
CG6891	FBtr0074631	0.5	2,1	1	1	0.0950172	-1	1	-4.39445
CG6891	FBtr0074632	0.5	2,1	1	1	0.0950172	-1	1	-4.39445
CG32536	FBtr0074686	0.5	2,1	1	1	0.266765	-1	1	-3.04452
CG32537	FBtr0074687	0.5	2,1	1	1	0.266765	-1	1	-3.04452
ND-18	FBtr0074712	1	1,2	1	1	0.413817	1	1	0
RpS10b	FBtr0074731	0.5	2,1	1	1	0.413817	-1	1	-2.3979
RpS10b	FBtr0074732	0.5	2,1	1	1	0.413817	-1	1	-2.3979
Ssu72	FBtr0074747	1	1,2	2	1	1	1	1	0
Ccdc58	FBtr0074879	1	1,2	1	1	0.413817	1	1	0
Pfdn6	FBtr0074894	1	1,2	1	1	0.413817	1	1	0
Tom20	FBtr0074903	1	1,2	1	1	0.137099	1	1	0
CG7668	FBtr0074904	0.5	2,1	1	1	0.413817	-1	1	-2.3979
TORIP	FBtr0074927	1	1,2	1	1	0.137099	1	1	0
CG9666	FBtr0074991	1	1,2	1	1	0.413817	1	1	0
Cat	FBtr0075058	1	1,2	1	1	0.413817	1	1	0
CG5589	FBtr0075170	1	1,2	1	1	0.413817	1	1	0
CG33051	FBtr0075230	1	1,2	2	1	1	1	1	0
CG14057	FBtr0075286	1	1,2	1	1	0.413817	1	1	0
Dbp73D	FBtr0075347	1	1,2	1	1	0.413817	1	1	0
Su(P)	FBtr0075359	1	1,2	1	1	0.413817	1	1	0
spd-2	FBtr0075363	1	1,2	1	1	0.266765	1	1	0
Tcs3	FBtr0075381	1	1,2	1	1	0.413817	1	1	0
mbf1	FBtr0075394	0.5	2,1	1	1	0.266765	-1	1	-3.04452
TyrRS	FBtr0075410	1	1,2,3	1	1	0.286783	1	1	0
SsRbeta	FBtr0075453	0.5	2,1	1	1	0.413817	-1	1	-2.3979
PDCD-5	FBtr0075483	1	1,2	1	1	0.200622	1	1	0
GXIVsPLA2	FBtr0075509	0.5	2,1	1	1	0.266765	-1	1	-3.04452
CG10516	FBtr0075512	1	1,2	2	1	1	1	1	0
Arl1	FBtr0075517	0.5	2,1	1	1	0.266765	-1	1	-3.04452
mRpS31	FBtr0075519	1	1,2	2	1	1	1	1	0
CG15715	FBtr0075536	0.5	2,1	1	1	0.413817	-1	1	-2.3979
CG7275	FBtr0075547	1	1,2	1	1	0.413817	1	1	0
AIMP2	FBtr0075565	0.458333	2,3,4,1	2	1	0.424694	-0.2	0.2	-7.84031
CG7945	FBtr0075599	0.5	2,3,1	1	1	0.239112	-0.5	0.5	-7.14756
CG7945	FBtr0075600	0.208333	3,4,1,2	1	1	0.387775	-0.6	0.6	-9.54545
CG5114	FBtr0075624	0.5	2,1	1	1	0.413817	-1	1	-2.3979
Prosbeta2	FBtr0075629	1	1,2	1	1	0.200622	1	1	0
Prp31	FBtr0075642	0.833333	2,1,3	1	1	0.247475	0.5	0.5	-3.43399
Nprl3	FBtr0075785	0.5	2,1	1	1	0.413817	-1	1	-2.3979
Tgi	FBtr0075811	1	1,2	1	1	0.413817	1	1	0
Liprin-beta	FBtr0075814	1	1,2	1	1	0.266765	1	1	0
Vps36	FBtr0075818	1	1,2	1	1	0.413817	1	1	0
Syx13	FBtr0075886	0.5	2,1	1	1	0.266765	-1	1	-3.04452
mRpL20	FBtr0075897	0.5	2,1	1	1	0.413817	-1	1	-2.3979
CG32109	FBtr0075918	0.833333	2,1,3	1	1	0.223825	0.5	0.5	-2.3979
CG10418	FBtr0075954	1	1,2	1	1	0.266765	1	1	0
CG4069	FBtr0075965	1	1,2,3	1	1	0.369952	1	1	0
nst	FBtr0075967	1	1,2	1	1	0.266765	1	1	0
eIF2beta	FBtr0075968	1	1,2	1	1	0.973156	1	1	0
Gcn5	FBtr0075969	1	1,2	1	1	0.413817	1	1	0
ssp	FBtr0075992	1	1,2	1	1	0.413817	1	1	0
eIF3l	FBtr0076022	0.833333	2,1,3	1	1	0.325348	0.5	0.5	-2.3979
ND-SGDH	FBtr0076023	0.833333	1,3,2	1	1	0.271665	0.5	0.5	-2.3979
yps	FBtr0076027	0.833333	1,3,2	1	1	0.325348	0.5	0.5	-2.3979
RpL10Ab	FBtr0076032	1	1,2	2	1	1	1	1	0
CG7339	FBtr0076107	1	1,2	2	1	1	1	1	0
TfIIEalpha	FBtr0076108	1	1,2	1	1	0.413817	1	1	0
crim	FBtr0076123	1	1,2	1	1	0.266765	1	1	0
RIOK1	FBtr0076134	0.5	2,3,1	1	1	0.308457	-0.5	0.5	-6.66058
RIOK1	FBtr0076135	1	1,2	1	1	0.413817	1	1	0
CG6163	FBtr0076181	1	1,2	1	1	0.413817	1	1	0
Alg10	FBtr0076217	1	1,2	1	1	0.413817	1	1	0
CG32069	FBtr0076241	1	1,2	1	1	0.413817	1	1	0
OXA1L	FBtr0076272	1	1,2	1	1	0.413817	1	1	0
SH3PX1	FBtr0076413	1	1,2	1	1	0.266765	1	1	0
RpS9	FBtr0076423	1	1,2,3	1	1	0.189173	1	1	0
RpS9	FBtr0076424	1	1,2,3	1	1	0.1938	1	1	0
RpS9	FBtr0076425	1	1,2	1	1	0.0450363	1	1	0
Cpsf5	FBtr0076456	0.958333	1,2,4,3	1	1	0.286166	0.8	0.8	-2.3979
MTF-1	FBtr0076459	0.833333	2,1,3	1	1	0.325348	0.5	0.5	-2.3979
pall	FBtr0076471	1	1,2	1	1	0.413817	1	1	0
Fdx1	FBtr0076498	1	1,2	1	1	0.413817	1	1	0
h	FBtr0076569	0.5	2,1	1	1	0.413817	-1	1	-2.3979
SrpRbeta	FBtr0076598	0.5	2,1	1	1	0.200622	-1	1	-3.43399
Pex2	FBtr0076602	1	1,2,3	1	1	0.214777	1	1	0
RpL14	FBtr0076633	0.5	2,3,1	1	1	0.130412	-0.5	0.5	-8.04911
Idh	FBtr0076673	0.5	2,1	1	1	0.413817	-1	1	-2.3979
Sbp2	FBtr0076707	1	1,2	1	1	0.266765	1	1	0
Uba2	FBtr0076734	1	1,2,3	2	1	0.533078	1	1	0
CG8209	FBtr0076753	1	1,2	1	1	0.413817	1	1	0
lark	FBtr0076845	0.5	2,1	1	1	0.105591	-1	1	-4.26268
Sh3beta	FBtr0076872	0.5	2,1	1	1	0.493118	-1	1	-2.11384
RhoGEF4	FBtr0076886	1	1,2	1	1	0.413817	1	1	0
CG10075	FBtr0076939	1	1,2,3	1	1	0.542724	1	1	0
CG32409	FBtr0077030	1	1,2,3	2	1	0.489756	1	1	0
kri	FBtr0077112	1	1,2	1	1	0.162326	1	1	0
mad2	FBtr0077113	0.5	2,1	1	1	0.200622	-1	1	-3.43399
Bre1	FBtr0077116	1	1,2,3	1	1	0.271665	1	1	0
Myt1	FBtr0077118	1	1,2,3	1	1	0.271665	1	1	0
ScsbetaG	FBtr0077134	0.833333	2,1,3	1	1	0.434488	0.5	0.5	-3.43399
Uev1A	FBtr0077155	0.166667	3,2,1	1	1	0.343671	-1	1	-7.19369
Uev1A	FBtr0077156	0.166667	3,2,1	1	1	0.343671	-1	1	-7.19369
Fitm	FBtr0077178	1	1,2	1	1	0.413817	1	1	0
CG10672	FBtr0077179	1	1,2	1	1	0.413817	1	1	0
Rpt6	FBtr0077189	0.5	2,1	1	1	0.413817	-1	1	-2.3979
CG1835	FBtr0077277	0.5	2,1	1	1	0.413817	-1	1	-2.3979
CG14613	FBtr0077367	1	1,2	1	1	0.413817	1	1	0
CG3008	FBtr0077389	1	1,2	1	1	0.413817	1	1	0
FIG4	FBtr0077443	1	1,2	1	1	0.413817	1	1	0
mRpL27	FBtr0077451	1	1,2	1	1	0.928362	1	1	0
Gs1l	FBtr0077453	1	1,2,3	1	1	0.239112	1	1	0
MFS18	FBtr0077456	1	1,2	2	1	1	1	1	0
Fign	FBtr0077603	0.998611	1,2,3,4,6,5	2	1	0.288876	0.942857	0.942857	-2.3979
ND-B14.5B	FBtr0077617	1	1,2	1	1	0.413817	1	1	0
RpS21	FBtr0077621	1	1,2,3	1	1	0.18832	1	1	0
CG8814	FBtr0077629	1	1,2	1	1	0.413817	1	1	0
gammaTub23C	FBtr0077641	1	1,2	1	1	0.413817	1	1	0
CG17219	FBtr0077650	1	1,2	1	1	0.413817	1	1	0
cnir	FBtr0077666	0.5	2,1	1	1	0.413817	-1	1	-2.3979
alpha4GT1	FBtr0077670	1	1,2	1	1	0.413817	1	1	0
Bacc	FBtr0077713	0.5	2,3,1	1	1	0.1404	-0.5	0.5	-8.10802
Bacc	FBtr0077714	1	1,2	1	1	0.200622	1	1	0
CG2862	FBtr0077718	0.5	2,1	1	1	0.413817	-1	1	-2.3979
Pgk	FBtr0077739	1	1,2	1	1	0.413817	1	1	0
Der-1	FBtr0077813	1	1,2,3	1	1	0.24206	1	1	0
CG15362	FBtr0077814	1	1,2	1	1	0.266765	1	1	0
TBCD	FBtr0077829	1	1,2,3,4	1	1	0.298973	1	1	0
Uch	FBtr0077844	1	1,2,3	1	1	0.210172	1	1	0
RFeSP	FBtr0077915	0.5	2,1	1	1	0.266765	-1	1	-3.04452
ast	FBtr0077952	1	1,2	1	1	0.413817	1	1	0
Charon	FBtr0077979	0.833333	2,1,3	2	1	0.570437	0.5	0.5	-2.3979
Plap	FBtr0077980	0.833333	1,3,2	1	1	0.207675	0.5	0.5	-3.04452
Nnf1b	FBtr0078008	0.833333	1,3,2	1	1	0.239112	0.5	0.5	-2.3979
kraken	FBtr0078016	1	1,2	1	1	0.266765	1	1	0
CG4291	FBtr0078034	1	1,2,3	1	1	0.14785	1	1	0
Sf3b1	FBtr0078068	1	1,2	1	1	0.413817	1	1	0
cold	FBtr0078069	1	1,2	1	1	0.413817	1	1	0
Spp	FBtr0078080	1	1,2	1	1	0.200622	1	1	0
Ent1	FBtr0078094	1	1,2,3	1	1	0.18919	1	1	0
galectin	FBtr0078101	0.5	2,1	1	1	0.413817	-1	1	-2.3979
CG11377	FBtr0078104	1	1,2	1	1	0.413817	1	1	0
CG3436	FBtr0078119	1	1,2	1	1	0.928362	1	1	0
Stip1	FBtr0078131	1	1,2,3	1	1	0.108699	1	1	0
CtIP	FBtr0078194	1	1,2,3	1	1	0.343671	1	1	0
CG4858	FBtr0078210	1	1,2	1	1	0.413817	1	1	0
CG5274	FBtr0078231	0.5	2,1	1	1	0.413817	-1	1	-2.3979
CG5498	FBtr0078238	0.833333	1,3,2	1	1	0.271665	0.5	0.5	-3.04452
Pdss2	FBtr0078287	1	1,2	1	1	0.266765	1	1	0
Sin	FBtr0078288	1	1,2	1	1	0.413817	1	1	0
CG12975	FBtr0078309	1	1,2	1	1	0.200622	1	1	0
Rpn10	FBtr0078368	1	1,2	1	1	0.928362	1	1	0
VhaM9.7-b	FBtr0078369	0.5	2,1	1	1	0.413817	-1	1	-2.3979
ebd2	FBtr0078403	0.5	2,1	1	1	0.413817	-1	1	-2.3979
CG7148	FBtr0078448	1	1,2	1	1	0.413817	1	1	0
RpLP0	FBtr0078481	1	1,2	1	1	0.266765	1	1	0
DNApol-eta	FBtr0078489	1	1,2	1	1	0.413817	1	1	0
Arf79F	FBtr0078574	0.375	2,4,3,1	1	1	0.382018	-0.4	0.4	-9.13357
CG11137	FBtr0078577	1	1,2	1	1	0.829607	1	1	0
Rpn5	FBtr0078629	1	1,2,3	1	1	0.286783	1	1	0
CG2046	FBtr0078668	0.5	2,1	1	1	0.413817	-1	1	-2.3979
RpL13A	FBtr0078705	1	1,2	1	1	0.266765	1	1	0
HDAC3	FBtr0078767	1	1,2	1	1	0.266765	1	1	0
hd	FBtr0078802	0.5	2,1	1	1	0.266765	-1	1	-3.04452
Prosbeta7	FBtr0078805	1	1,2	1	1	0.413817	1	1	0
Prosbeta7	FBtr0078806	1	1,2	1	1	0.413817	1	1	0
atms	FBtr0078868	1	1,2	1	1	0.413817	1	1	0
CG1129	FBtr0078870	1	1,2,3	1	1	0.425608	1	1	0
CG1074	FBtr0078925	1	1,2	1	1	0.413817	1	1	0
CG9855	FBtr0078950	1	1,2,3	1	1	0.325348	1	1	0
Vps24	FBtr0078958	1	1,2	1	1	0.413817	1	1	0
mRpL28	FBtr0078996	1	1,2	1	1	0.413817	1	1	0
RpL37A	FBtr0079016	0.5	2,3,1	1	1	0.648483	-0.5	0.5	-0.134531
RpL37A	FBtr0079017	1	1,2	1	1	0.0950172	1	1	0
Rpn11	FBtr0079027	1	1,2	1	1	0.162326	1	1	0
eIF3h	FBtr0079030	0.5	2,1	1	1	0.413817	-1	1	-2.3979
eIF3h	FBtr0079031	0.5	2,1	1	1	0.413817	-1	1	-2.3979
CG9121	FBtr0079032	0.5	2,1	1	1	0.413817	-1	1	-2.3979
eIF3i	FBtr0079053	0.5	2,1	1	1	0.973156	-1	1	-0.389465
mRpL24	FBtr0079058	0.833333	2,1,3	1	1	0.343671	0.5	0.5	-2.3979
cype	FBtr0079072	1	1,2	1	1	0.413817	1	1	0
cl	FBtr0079095	1	1,2	1	1	0.266765	1	1	0
Lam	FBtr0079100	1	1,2,3	3	1	0.773233	1	1	0
CG7382	FBtr0079130	0.5	2,1	1	1	0.266765	-1	1	-3.04452
CG31643	FBtr0079182	0.791667	1,3,4,2	1	1	0.296845	0.4	0.4	-4.79579
CG9147	FBtr0079190	1	1,2	1	1	0.413817	1	1	0
Pfdn1	FBtr0079191	1	1,2	1	1	0.266765	1	1	0
CG9175	FBtr0079211	0.833333	1,3,2	1	1	0.542724	0.5	0.5	-0.646627
CG9154	FBtr0079213	0.5	2,1	1	1	0.200622	-1	1	-3.43399
Sec61alpha	FBtr0079266	0.833333	2,1,3	1	1	0.641108	0.5	0.5	-0.389465
HemK1	FBtr0079270	1	1,2	1	1	0.266765	1	1	0
COX5B	FBtr0079288	1	1,2	1	1	0.266765	1	1	0
Pvf2	FBtr0079423	0.375	4,2,1,3	2	1	0.476709	-0.4	0.4	-10.8848
RpL36A	FBtr0079546	1	1,2	1	1	0.744413	1	1	0
Rack1	FBtr0079565	1	1,2	1	1	0.0950172	1	1	0
Mettl14	FBtr0079599	1	1,2	1	1	0.266765	1	1	0
CG14273	FBtr0079605	1	1,2	1	1	0.200622	1	1	0
Ostgamma	FBtr0079613	1	1,2,3	1	1	0.247475	1	1	0
Acbp1	FBtr0079640	1	1,2	1	1	0.413817	1	1	0
RpS13	FBtr0079724	1	1,2	2	1	1	1	1	0
CG18088	FBtr0079759	0.5	2,1	1	1	0.413817	-1	1	-2.3979
CG9586	FBtr0079774	1	1,2	1	1	0.266765	1	1	0
Aldh	FBtr0079806	1	1,2,3	1	1	0.767691	1	1	0
Trx-2	FBtr0079840	1	1,2	1	1	0.973156	1	1	0
und	FBtr0079866	1	1,2	1	1	0.928362	1	1	0
yip2	FBtr0079876	0.5	2,3,1	1	1	0.343671	-0.5	0.5	-4.79579
CG4598	FBtr0079877	0.833333	1,3,2	1	1	0.271665	0.5	0.5	-2.3979
CG4592	FBtr0079879	1	1,2	1	1	0.413817	1	1	0
RpL13	FBtr0079888	0.833333	2,1,3	1	1	0.263769	0.5	0.5	-2.88815
Uhg2	FBtr0079906	0.458333	2,3,4,1	1	1	0.277954	-0.2	0.2	-10.5894
mtDNA-helicase	FBtr0079911	1	1,2	1	1	0.137099	1	1	0
Pen	FBtr0079937	1	1,2,3,4	2	1	0.334514	1	1	0
Prosalpha6	FBtr0079948	0.5	2,1	1	1	0.413817	-1	1	-2.3979
eEF1delta	FBtr0079952	1	1,2	1	1	0.413817	1	1	0
CG4953	FBtr0079984	0.958333	1,2,4,3	1	1	0.299735	0.8	0.8	-3.43399
CG4957	FBtr0079985	0.833333	2,1,3	2	1	0.730766	0.5	0.5	-0.646627
CG4968	FBtr0079987	1	1,2	1	1	0.413817	1	1	0
CG5037	FBtr0079992	1	1,2,3	1	1	0.174375	1	1	0
CG31715	FBtr0079996	0.5	3,1,2	1	1	0.542724	-0.5	0.5	-4.79579
CG5045	FBtr0080000	1	1,2	1	1	0.413817	1	1	0
pim	FBtr0080001	1	1,2	1	1	0.413817	1	1	0
RpS27A	FBtr0080016	0.5	2,1	1	1	0.928362	-1	1	-0.646627
Wdfy2	FBtr0080020	0.991667	1,3,2,4,5	1	1	0.217997	0.9	0.9	-2.3979
CG5188	FBtr0080024	0.5	2,1	1	1	0.413817	-1	1	-2.3979
holn1	FBtr0080026	0.5	2,1	1	1	0.266765	-1	1	-3.04452
RnrL	FBtr0080059	0.833333	1,3,2	1	1	0.257868	0.5	0.5	-3.04452
CG5676	FBtr0080086	1	1,2	1	1	0.413817	1	1	0
YL-1	FBtr0080146	1	1,2,3	2	1	0.498431	1	1	0
RpL9	FBtr0080163	0.5	2,3,1	1	1	0.44827	-0.5	0.5	-6.07621
RpL9	FBtr0080164	1	1,2	1	1	0.829607	1	1	0
CG33129	FBtr0080172	0.5	2,3,1	2	1	0.483393	-0.5	0.5	-6.47851
aurB	FBtr0080180	1	1,2	1	1	0.266765	1	1	0
Dnz1	FBtr0080181	1	1,2	2	1	1	1	1	0
CG6724	FBtr0080191	1	1,2,3	1	1	0.325348	1	1	0
CG4970	FBtr0080239	0.166667	3,2,1	1	1	0.265686	-1	1	-8.8764
RpL7-like	FBtr0080296	1	1,2	1	1	0.413817	1	1	0
CG6583	FBtr0080358	1	1,2	1	1	0.413817	1	1	0
CG6153	FBtr0080394	1	1,2	2	1	1	1	1	0
CG5787	FBtr0080405	0.5	2,1	1	1	0.413817	-1	1	-2.3979
CG5776	FBtr0080407	1	1,2	1	1	0.413817	1	1	0
beta'COP	FBtr0080469	1	1,2,3	1	1	0.437553	1	1	0
Bdp1	FBtr0080471	1	1,2	1	1	0.266765	1	1	0
Drep4	FBtr0080478	0.5	2,1	1	1	0.266765	-1	1	-3.04452
DnaJ-H	FBtr0080494	1	1,2	2	1	1	1	1	0
RpL24	FBtr0080524	0.5	2,1	1	1	0.493376	-1	1	-2.11296
mRpS23	FBtr0080566	1	1,2	1	1	0.266765	1	1	0
Arpc1	FBtr0080569	0.5	2,1	1	1	0.413817	-1	1	-2.3979
CIAPIN1	FBtr0080725	1	1,2,3	1	1	0.343671	1	1	0
CG3793	FBtr0080761	1	1,2,3	1	1	0.325348	1	1	0
Ku80	FBtr0080763	1	1,2,3,4	2	1	0.417125	1	1	0
fzy	FBtr0080833	0.5	2,1	1	1	0.413817	-1	1	-2.3979
CG5861	FBtr0080850	0.5	2,3,1	1	1	0.510834	-0.5	0.5	-3.69115
GMF	FBtr0080851	0.5	2,3,1	1	1	0.237243	-0.5	0.5	-7.36581
Idgf3	FBtr0080863	1	1,2	1	1	0.413817	1	1	0
Idgf3	FBtr0080864	1	1,2	1	1	0.413817	1	1	0
her	FBtr0080883	0.5	2,1	1	1	0.413817	-1	1	-2.3979
Prosbeta4	FBtr0080936	1	1,2	1	1	0.200622	1	1	0
CG12288	FBtr0080957	1	1,2	1	1	0.413817	1	1	0
mEFTs	FBtr0080994	0.5	2,1	1	1	0.200622	-1	1	-3.43399
fws	FBtr0081000	1	1,2	1	1	0.266765	1	1	0
Rpb11	FBtr0081011	1	1,2,3	1	1	0.325348	1	1	0
CG5674	FBtr0081022	1	1,2	1	1	0.413817	1	1	0
Faf2	FBtr0081126	1	1,2	1	1	0.266765	1	1	0
CG15168	FBtr0081135	1	1,2	1	1	0.413817	1	1	0
CG10470	FBtr0081146	0.5	2,1	1	1	0.200622	-1	1	-3.43399
l(2)37Cd	FBtr0081156	1	1,2,3	1	1	0.286783	1	1	0
l(2)37Cc	FBtr0081164	0.5	2,1	1	1	0.266765	-1	1	-3.04452
RpL30	FBtr0081181	1	1,2	1	1	0.200622	1	1	0
Nedd8	FBtr0081192	1	1,2	1	1	0.413817	1	1	0
CG10366	FBtr0081259	1	1,2	1	1	0.413817	1	1	0
spi	FBtr0081268	1	1,2	1	1	0.413817	1	1	0
COX4	FBtr0081300	0.5	2,1	1	1	0.744413	-1	1	-1.31568
COX4	FBtr0081301	0.5	2,1	1	1	0.162326	-1	1	-3.71357
CG10628	FBtr0081323	0.5	2,1	1	1	0.413817	-1	1	-2.3979
Taf13	FBtr0081340	1	1,2	1	1	0.266765	1	1	0
vls	FBtr0081347	1	1,2	1	1	0.413817	1	1	0
CG9253	FBtr0081468	0.5	2,1	1	1	0.266765	-1	1	-3.04452
Nbr	FBtr0081499	1	1,2	1	1	0.413817	1	1	0
del	FBtr0081502	1	1,2	1	1	0.413817	1	1	0
CG10098	FBtr0081563	1	1,2	2	1	1	1	1	0
Dpck	FBtr0081638	0.5	2,1	1	1	0.413817	-1	1	-2.3979
Ref1	FBtr0081642	0.5	2,3,1	1	1	0.381391	-0.5	0.5	-6.97635
twr	FBtr0081687	1	1,2,3	1	1	0.271665	1	1	0
sgll	FBtr0081747	0.5	2,1	1	1	0.413817	-1	1	-2.3979
unc-45	FBtr0081788	1	1,2	1	1	0.413817	1	1	0
DNApol-iota	FBtr0081798	1	1,2	1	1	0.266765	1	1	0
CD98hc	FBtr0081824	1	1,2,3	1	1	0.286783	1	1	0
mRpL1	FBtr0081832	1	1,2	1	1	0.928362	1	1	0
Arl2	FBtr0081838	1	1,2	1	1	0.266765	1	1	0
tex	FBtr0081861	1	1,2	1	1	0.266765	1	1	0
CG11753	FBtr0081879	1	1,2	1	1	0.413817	1	1	0
CG8036	FBtr0081882	1	1,2	1	1	0.413817	1	1	0
p	FBtr0081887	1	1,2	1	1	0.413817	1	1	0
IscU	FBtr0081930	1	1,2	1	1	0.413817	1	1	0
CG9773	FBtr0081953	1	1,2	1	1	0.413817	1	1	0
CG11975	FBtr0081960	1	1,2,3	1	1	0.343671	1	1	0
ATP6AP2	FBtr0081978	1	1,2	1	1	0.200622	1	1	0
TrpRS	FBtr0081981	1	1,2,3	2	1	0.570437	1	1	0
Nmdmc	FBtr0081996	0.5	2,1	1	1	0.413817	-1	1	-2.3979
Nmdmc	FBtr0081997	0.5	2,1	1	1	0.413817	-1	1	-2.3979
RagA-B	FBtr0082013	0.833333	1,3,2	1	1	0.265686	0.5	0.5	-2.3979
RpL34b	FBtr0082049	0.5	2,1	1	1	0.200622	-1	1	-3.43399
RnpS1	FBtr0082066	1	1,2	1	1	0.266765	1	1	0
Vps45	FBtr0082070	1	1,2	1	1	0.266765	1	1	0
P58IPK	FBtr0082074	1	1,2	1	1	0.200622	1	1	0
p23	FBtr0082082	0.5	3,1,2	1	1	0.207675	-0.5	0.5	-6.75809
Calr	FBtr0082103	0.833333	1,3,2	1	1	0.325348	0.5	0.5	-2.3979
CG16790	FBtr0082112	0.5	2,1	1	1	0.413817	-1	1	-2.3979
Ras85D	FBtr0082122	0.833333	1,3,2	2	1	0.498431	0.5	0.5	-3.04452
Fancl	FBtr0082203	1	1,2	1	1	0.413817	1	1	0
CG12811	FBtr0082204	0.5	2,1	1	1	0.413817	-1	1	-2.3979
CG5359	FBtr0082215	1	1,2	1	1	0.413817	1	1	0
pont	FBtr0082226	1	1,2	1	1	0.413817	1	1	0
Rrp46	FBtr0082248	1	1,2	1	1	0.744413	1	1	0
Art1	FBtr0082304	0.5	2,3,1	1	1	0.325348	-0.5	0.5	-5.44242
Tpc1	FBtr0082334	0.5	2,1	1	1	0.928362	-1	1	-0.646627
RpL3	FBtr0082347	0.5	2,1	1	1	0.413817	-1	1	-2.3979
CG14701	FBtr0082353	0.5	2,1	1	1	0.413817	-1	1	-2.3979
RpS25	FBtr0082370	0.5	2,1	1	1	0.162326	-1	1	-3.71357
mRpL40	FBtr0082384	1	1,2	1	1	0.413817	1	1	0
CG14711	FBtr0082416	0.741667	1,3,5,4,2	1	1	0.210077	0.3	0.3	-10.8848
CG14721	FBtr0082430	1	1,2	1	1	0.413817	1	1	0
CG6791	FBtr0082458	1	1,2	1	1	0.413817	1	1	0
aurA	FBtr0082483	1	1,2	1	1	0.413817	1	1	0
Tango9	FBtr0082508	0.5	2,3,1	2	1	0.680026	-0.5	0.5	-3.69115
Kyat	FBtr0082519	0.5	2,1	1	1	0.266765	-1	1	-3.04452
Kyat	FBtr0082522	0.5	2,1	1	1	0.266765	-1	1	-3.04452
KLHL18	FBtr0082557	1	1,2	1	1	0.413817	1	1	0
Aos1	FBtr0082593	1	1,2	1	1	0.413817	1	1	0
CG5641	FBtr0082594	1	1,2	2	1	1	1	1	0
CG4860	FBtr0082623	0.5	2,1	1	1	0.413817	-1	1	-2.3979
Snx3	FBtr0082641	0.5	2,1	1	1	0.829607	-1	1	-1.03609
Snx3	FBtr0082642	0.5	2,1	1	1	0.829607	-1	1	-1.03609
Past1	FBtr0082655	0.5	2,1	1	1	0.413817	-1	1	-2.3979
Vha55	FBtr0082670	1	1,2,3	1	1	0.286783	1	1	0
Vha55	FBtr0082671	1	1,2	1	1	0.413817	1	1	0
Spc25	FBtr0082690	1	1,2	1	1	0.413817	1	1	0
CG8031	FBtr0082719	0.258333	2,5,4,3,1	1	1	0.394581	-0.4	0.4	-14.5009
Dic1	FBtr0082747	1	1,2	1	1	0.413817	1	1	0
CG9799	FBtr0082763	1	1,2	1	1	0.413817	1	1	0
CG9286	FBtr0082830	0.5	2,1	1	1	0.928362	-1	1	-0.646627
Hrb87F	FBtr0082851	1	1,2,3	1	1	0.343671	1	1	0
sqd	FBtr0082854	0.458333	2,3,4,1	1	1	0.216763	-0.2	0.2	-13.2388
Npc2b	FBtr0082888	0.5	2,1	1	1	0.413817	-1	1	-2.3979
Npc2b	FBtr0082889	0.5	2,1	1	1	0.413817	-1	1	-2.3979
twf	FBtr0082891	0.5	2,3,1	1	1	0.318051	-0.5	0.5	-5.83188
mRpL11	FBtr0082953	1	1,2	1	1	0.413817	1	1	0
Hexim	FBtr0082967	0.5	2,1	1	1	0.413817	-1	1	-2.3979
Hexim	FBtr0082968	0.5	2,1	1	1	0.413817	-1	1	-2.3979
HtrA2	FBtr0082987	1	1,2	1	1	0.413817	1	1	0
VhaPPA1-1	FBtr0083005	1	1,2	1	1	0.266765	1	1	0
Set	FBtr0083062	0.833333	2,1,3	1	1	0.271665	0.5	0.5	-3.04452
ear	FBtr0083082	0.5	2,1	1	1	0.413817	-1	1	-2.3979
CG31301	FBtr0083087	0.0416667	4,3,2,1	1	1	0.443154	-1	1	-13.6261
Surf4	FBtr0083117	0.5	2,3,1	1	1	0.343671	-0.5	0.5	-4.79579
Fkbp39	FBtr0083120	1	1,2	1	1	0.928362	1	1	0
CG31344	FBtr0083136	0.5	2,1	1	1	0.413817	-1	1	-2.3979
CG6654	FBtr0083139	1	1,2	1	1	0.413817	1	1	0
ND-23	FBtr0083191	0.5	2,1	1	1	0.413817	-1	1	-2.3979
blp	FBtr0083203	0.5	2,1	1	1	0.413817	-1	1	-2.3979
asun	FBtr0083259	1	1,2	1	1	0.413817	1	1	0
SF2	FBtr0083272	0.5	3,1,2	1	1	0.343671	-0.5	0.5	-4.79579
Manf	FBtr0083283	1	1,2,3	2	1	0.498431	1	1	0
CG17565	FBtr0083286	1	1,2,3	1	1	0.247475	1	1	0
CSN5	FBtr0083292	1	1,2	1	1	0.413817	1	1	0
Der-2	FBtr0083307	0.5	2,1	1	1	0.413817	-1	1	-2.3979
Sdhaf3	FBtr0083308	1	1,2	1	1	0.413817	1	1	0
Arl6IP1	FBtr0083336	1	1,2	2	1	1	1	1	0
CCT3	FBtr0083338	0.833333	2,1,3	1	1	0.353785	0.5	0.5	-1.53393
CG5220	FBtr0083391	1	1,2	1	1	0.413817	1	1	0
Det	FBtr0083408	1	1,2	1	1	0.413817	1	1	0
CG31249	FBtr0083483	1	1,2	1	1	0.162326	1	1	0
CG31251	FBtr0083484	0.5	2,1	1	1	0.413817	-1	1	-2.3979
Alg1	FBtr0083523	1	1,2	1	1	0.0794904	1	1	0
Cbp20	FBtr0083551	0.5	2,1	1	1	0.413817	-1	1	-2.3979
MED17	FBtr0083558	1	1,2	1	1	0.413817	1	1	0
Non3	FBtr0083562	1	1,2	1	1	0.413817	1	1	0
14-3-3epsilon	FBtr0083565	1	1,2,3	1	1	0.104976	1	1	0
14-3-3epsilon	FBtr0083566	1	1,2,3	1	1	0.104976	1	1	0
14-3-3epsilon	FBtr0083567	1	1,2,3	1	1	0.104976	1	1	0
14-3-3epsilon	FBtr0083568	1	1,2,3	1	1	0.104976	1	1	0
eIF1A	FBtr0083572	1	1,2	1	1	0.413817	1	1	0
CG18600	FBtr0083594	1	1,2	1	1	0.200622	1	1	0
mTerf5	FBtr0083609	1	1,2,3	2	1	0.533078	1	1	0
CG7218	FBtr0083623	1	1,2	1	1	0.413817	1	1	0
CG12333	FBtr0083655	1	1,2	1	1	0.266765	1	1	0
CG31229	FBtr0083663	0.5	2,1	1	1	0.413817	-1	1	-2.3979
CG7706	FBtr0083667	1	1,2	1	1	0.413817	1	1	0
Xrp1	FBtr0083703	0.5	2,1	1	1	0.413817	-1	1	-2.3979
dnk	FBtr0083707	1	1,2	1	1	0.413817	1	1	0
GatA	FBtr0083718	1	1,2,3	1	1	0.185172	1	1	0
CG6005	FBtr0083719	1	1,2	1	1	0.266765	1	1	0
Gdn1	FBtr0083737	1	1,2	1	1	0.413817	1	1	0
Vha13	FBtr0083804	1	1,2	1	1	0.413817	1	1	0
Pus1	FBtr0083944	1	1,2,3	1	1	0.542724	1	1	0
RpS20	FBtr0083964	1	1,2,3	1	1	0.371566	1	1	0
RpS30	FBtr0083969	0.5	2,1	1	1	0.413817	-1	1	-2.3979
CG7009	FBtr0084029	1	1,2	1	1	0.413817	1	1	0
Sec15	FBtr0084034	1	1,2	1	1	0.413817	1	1	0
r-l	FBtr0084038	1	1,2	1	1	0.413817	1	1	0
CG17278	FBtr0084047	0.5	2,1	1	1	0.413817	-1	1	-2.3979
Rab1	FBtr0084104	0.958333	2,1,3,4	3	1	0.659911	0.8	0.8	-3.71357
Smyd5	FBtr0084108	1	1,2,3	1	1	0.286783	1	1	0
Archease	FBtr0084116	1	1,2	1	1	0.266765	1	1	0
RpI12	FBtr0084166	1	1,2	1	1	0.413817	1	1	0
CG6015	FBtr0084183	1	1,2	1	1	0.413817	1	1	0
CG6028	FBtr0084186	0.5	2,1	1	1	0.413817	-1	1	-2.3979
CG7071	FBtr0084212	0.5	2,1	1	1	0.413817	-1	1	-2.3979
PyK	FBtr0084213	1	1,2,3	2	1	0.533078	1	1	0
CG5382	FBtr0084237	0.958333	1,2,4,3	1	1	0.226005	0.8	0.8	-2.3979
Pfdn5	FBtr0084257	0.5	2,1	1	1	0.413817	-1	1	-2.3979
CG6937	FBtr0084266	0.5	2,1	1	1	0.413817	-1	1	-2.3979
CCT1	FBtr0084291	1	1,2,3	2	1	0.507682	1	1	0
CG31365	FBtr0084406	0.5	2,1	1	1	0.413817	-1	1	-2.3979
ATPsynCF6	FBtr0084432	1	1,2	1	1	0.266765	1	1	0
CG10365	FBtr0084448	1	1,2,3	3	1	0.934083	1	1	0
Rpt5	FBtr0084452	1	1,2	1	1	0.413817	1	1	0
CG10375	FBtr0084458	0.5	2,1	1	1	0.413817	-1	1	-2.3979
tst	FBtr0084462	1	1,2	1	1	0.413817	1	1	0
Rpn9	FBtr0084470	1	1,2,3	1	1	0.210172	1	1	0
CG5902	FBtr0084501	0.5	2,1	1	1	0.413817	-1	1	-2.3979
CG5902	FBtr0084502	0.5	2,1	1	1	0.413817	-1	1	-2.3979
LSm3	FBtr0084505	0.5	2,1	1	1	0.413817	-1	1	-2.3979
CG13601	FBtr0084522	0.833333	1,3,2	1	1	0.325348	0.5	0.5	-2.3979
CG5515	FBtr0084575	0.5	2,1	1	1	0.413817	-1	1	-2.3979
Atg6	FBtr0084590	1	1,2	1	1	0.413817	1	1	0
ash2	FBtr0084659	0.375	4,2,1,3	3	1	0.504238	-0.4	0.4	-10.8848
CG13630	FBtr0084745	1	1,2	1	1	0.413817	1	1	0
bai	FBtr0084758	1	1,2,3,4	6	1	0.930176	1	1	0
CG11790	FBtr0084760	0.791667	3,1,2,4	2	1	0.538211	0.4	0.4	-2.62901
CG11791	FBtr0084762	0.5	2,1	1	1	0.413817	-1	1	-2.3979
vig2	FBtr0084775	0.5	2,1	1	1	0.413817	-1	1	-2.3979
vig2	FBtr0084777	0.5	2,1	1	1	0.413817	-1	1	-2.3979
Nup37	FBtr0084812	1	1,2	1	1	0.200622	1	1	0
RIOK2	FBtr0084816	0.833333	1,3,2	1	1	0.271665	0.5	0.5	-3.04452
CG10425	FBtr0084867	0.5	2,1	1	1	0.413817	-1	1	-2.3979
RpS27	FBtr0084868	0.5	2,1	1	1	0.162326	-1	1	-3.71357
CG5039	FBtr0084900	1	1,2	1	1	0.413817	1	1	0
CLS	FBtr0084930	0.625	3,2,1,4	1	1	0.367278	0.2	0.2	-7.84031
CG14544	FBtr0084969	1	1,2	1	1	0.413817	1	1	0
RpL34a	FBtr0084972	0.5	2,1	1	1	0.200622	-1	1	-3.43399
RpL34a	FBtr0084973	0.5	2,1	1	1	0.200622	-1	1	-3.43399
His2Av	FBtr0085062	0.166667	3,2,1	1	1	0.150054	-1	1	-11.4181
Ets97D	FBtr0085088	0.791667	2,3,1,4	1	1	0.352573	0.4	0.4	-4.79579
spz	FBtr0085146	0.0666667	4,5,2,3,1	1	1	0.261586	-0.8	0.8	-19.8298
CG3368	FBtr0085163	1	1,2	1	1	0.413817	1	1	0
bigmax	FBtr0085173	1	1,2	1	1	0.413817	1	1	0
mrt	FBtr0085174	1	1,2	1	1	0.413817	1	1	0
RpL4	FBtr0085248	0.833333	1,3,2	1	1	0.767691	0.5	0.5	-2.3979
CG4884	FBtr0085264	1	1,2	1	1	0.413817	1	1	0
CG5003	FBtr0085272	0.791667	1,3,4,2	1	1	0.256573	0.4	0.4	-5.44242
CG31051	FBtr0085296	0.5	2,1	1	1	0.413817	-1	1	-2.3979
CG1523	FBtr0085355	1	1,2	1	1	0.413817	1	1	0
CG11837	FBtr0085360	1	1,2	1	1	0.413817	1	1	0
eEF1gamma	FBtr0085392	0.5	2,3,1	2	1	0.47482	-0.5	0.5	-6.75809
eEF1gamma	FBtr0085393	1	1,2	2	1	1	1	1	0
Cisd2	FBtr0085405	0.5	2,1	1	1	0.413817	-1	1	-2.3979
Spase12	FBtr0085435	1	1,2	1	1	0.616748	1	1	0
RpS8	FBtr0085489	0.166667	3,2,1	1	1	0.442627	-1	1	-7.40472
ncd	FBtr0085534	1	1,2	1	1	0.105591	1	1	0
CG7834	FBtr0085535	0.5	2,1	1	1	0.413817	-1	1	-2.3979
CG7943	FBtr0085559	0.5	2,1	1	1	0.200622	-1	1	-3.43399
CG7943	FBtr0085560	0.5	2,1	1	1	0.200622	-1	1	-3.43399
RpL32	FBtr0085592	0.5	2,1	1	1	0.200622	-1	1	-3.43399
RpL32	FBtr0085593	0.5	2,1	1	1	0.200622	-1	1	-3.43399
RpL32	FBtr0085594	0.5	2,1	1	1	0.200622	-1	1	-3.43399
janA	FBtr0085596	0.5	2,1	1	1	0.266765	-1	1	-3.04452
Nph	FBtr0085606	0.5	3,1,2	2	1	0.680026	-0.5	0.5	-3.69115
Fer1HCH	FBtr0085631	0.5	2,1	1	1	0.413817	-1	1	-2.3979
Fer1HCH	FBtr0085632	0.166667	3,2,1	1	1	0.217624	-1	1	-9.55329
Fer1HCH	FBtr0085633	0.166667	3,2,1	1	1	0.233456	-1	1	-9.15599
Fer1HCH	FBtr0085634	0.166667	3,2,1	1	1	0.217624	-1	1	-9.55329
Fer1HCH	FBtr0085635	0.5	2,1	1	1	0.162326	-1	1	-3.71357
Chchd3	FBtr0085745	1	1,2	1	1	0.413817	1	1	0
CG1542	FBtr0085757	1	1,2	2	1	1	1	1	0
mRpL32	FBtr0085759	1	1,2	1	1	0.413817	1	1	0
ATPsynC	FBtr0085774	1	1,2	1	1	0.413817	1	1	0
RpL6	FBtr0085804	1	1,2	1	1	0.0295649	1	1	0
CG11563	FBtr0085831	1	1,2	1	1	0.413817	1	1	0
Df31	FBtr0085919	0.5	2,1	1	1	0.413817	-1	1	-2.3979
Df31	FBtr0085920	0.166667	3,2,1	1	1	0.243611	-1	1	-9.21887
Clamp	FBtr0085964	1	1,2,3,4,5,6	2	1	0.276604	1	1	0
l(2)k09848	FBtr0086023	1	1,2	1	1	0.266765	1	1	0
CG7791	FBtr0086057	0.5	2,1	1	1	0.266765	-1	1	-3.04452
d4	FBtr0086082	1	1,2	1	1	0.266765	1	1	0
d4	FBtr0086083	1	1,2	1	1	0.266765	1	1	0
Debcl	FBtr0086108	0.5	2,1	1	1	0.413817	-1	1	-2.3979
Adf1	FBtr0086112	1	1,2	2	1	1	1	1	0
Mob4	FBtr0086141	1	1,2	1	1	0.413817	1	1	0
Hsepi	FBtr0086145	1	1,2	1	1	0.413817	1	1	0
Trap1	FBtr0086149	1	1,2	1	1	0.413817	1	1	0
SdhB	FBtr0086156	0.5	2,1	1	1	0.413817	-1	1	-2.3979
Spn42Dc	FBtr0086162	1	1,2	2	1	1	1	1	0
Tsp42Ed	FBtr0086181	0.166667	4,2,3,1	1	1	0.483676	-0.8	0.8	-8.48694
Spn42Da	FBtr0086196	0.166667	3,2,1	1	1	0.27457	-1	1	-8.01467
Spn42Da	FBtr0086197	0.166667	3,2,1	1	1	0.261196	-1	1	-8.22978
CG15237	FBtr0086212	1	1,2	2	1	1	1	1	0
HnRNP-K	FBtr0086222	0.5	2,1	1	1	0.413817	-1	1	-2.3979
FAM21	FBtr0086227	0.5	2,3,1	2	1	0.570437	-0.5	0.5	-4.79579
RpS18	FBtr0086273	0.5	2,3,1	1	1	0.459525	-0.5	0.5	-6.79234
RpS18	FBtr0086274	1	1,2	1	1	0.870864	1	1	0
mei-W68	FBtr0086461	0.5	2,1	1	1	0.413817	-1	1	-2.3979
CG15107	FBtr0086600	1	1,2	1	1	0.200622	1	1	0
prod	FBtr0086601	1	1,2	1	1	0.266765	1	1	0
CG15098	FBtr0086629	0.833333	2,1,3	1	1	0.210172	0.5	0.5	-3.04452
CG5323	FBtr0086706	1	1,2	1	1	0.413817	1	1	0
CG5335	FBtr0086708	1	1,2	1	1	0.413817	1	1	0
mRpS28	FBtr0086714	1	1,2	1	1	0.413817	1	1	0
Prp19	FBtr0086723	1	1,2	1	1	0.413817	1	1	0
Dgp-1	FBtr0086774	0.958333	1,3,2,4	1	1	0.429169	0.8	0.8	-0.66905
CG5757	FBtr0086787	0.5	2,1	1	1	0.413817	-1	1	-2.3979
olf186-F	FBtr0086797	0.5	2,1	1	1	0.200622	-1	1	-3.43399
thr	FBtr0086825	1	1,2	1	1	0.266765	1	1	0
eIF3c	FBtr0086836	0.5	2,1	1	1	0.413817	-1	1	-2.3979
Hyccin	FBtr0086883	1	1,2	1	1	0.413817	1	1	0
P32	FBtr0086892	1	1,2	1	1	0.200622	1	1	0
Prosalpha5	FBtr0086910	0.5	2,1	1	1	0.413817	-1	1	-2.3979
NiPp1	FBtr0087058	1	1,2,3,4	2	1	0.404058	1	1	0
RpS15	FBtr0087123	0.5	2,3,1	1	1	0.436944	-0.5	0.5	-3.42864
RpS15	FBtr0087124	1	1,2	1	1	0.266765	1	1	0
CG8366	FBtr0087201	1	1,2	1	1	0.413817	1	1	0
CG8320	FBtr0087202	0.375	2,4,3,1	3	1	0.541156	-0.4	0.4	-9.59158
CG8435	FBtr0087249	1	1,2	1	1	0.413817	1	1	0
Prosbeta1	FBtr0087262	1	1,2	1	1	0.266765	1	1	0
CG8388	FBtr0087263	1	1,2,3	1	1	0.286783	1	1	0
Mlf	FBtr0087292	1	1,2,3	1	1	0.210172	1	1	0
CG8204	FBtr0087349	0.5	2,1	1	1	0.266765	-1	1	-3.04452
Cdk5	FBtr0087350	0.833333	1,3,2	1	1	0.271665	0.5	0.5	-2.3979
row	FBtr0087403	1	1,2	1	1	0.413817	1	1	0
CG7544	FBtr0087417	0.958333	1,3,2,4	1	1	0.243074	0.8	0.8	-2.3979
Trs31	FBtr0087470	1	1,2	1	1	0.137099	1	1	0
Sec61beta	FBtr0087498	1	1,2	1	1	0.162326	1	1	0
CG17385	FBtr0087517	1	1,2	1	1	0.413817	1	1	0
CG8323	FBtr0087521	1	1,2	1	1	0.413817	1	1	0
CG18327	FBtr0087522	1	1,2	1	1	0.413817	1	1	0
RpS23	FBtr0087575	1	1,2	1	1	0.413817	1	1	0
eIF3m	FBtr0087579	0.5	2,1	1	1	0.413817	-1	1	-2.3979
CG13344	FBtr0087586	1	1,2	1	1	0.413817	1	1	0
CG8067	FBtr0087595	1	1,2	1	1	0.928362	1	1	0
Echs1	FBtr0087644	1	1,2	1	1	0.413817	1	1	0
cbc	FBtr0087701	1	1,2,3	1	1	0.286783	1	1	0
Pex13	FBtr0087761	1	1,2	1	1	0.413817	1	1	0
spt4	FBtr0087840	1	1,2	1	1	0.413817	1	1	0
CG8569	FBtr0087940	1	1,2	1	1	0.413817	1	1	0
CG8818	FBtr0087941	1	1,2	1	1	0.413817	1	1	0
Nup54	FBtr0087952	0.791667	2,3,1,4	2	1	0.39203	0.4	0.4	-4.79579
CG8321	FBtr0087975	1	1,2	1	1	0.413817	1	1	0
RnrS	FBtr0088046	0.5	2,1	1	1	0.928362	-1	1	-0.646627
ERp60	FBtr0088058	1	1,2,3	1	1	0.271665	1	1	0
S2P	FBtr0088063	0.5	2,1	1	1	0.413817	-1	1	-2.3979
Egm	FBtr0088090	1	1,2	1	1	0.413817	1	1	0
CG13204	FBtr0088128	0.5	2,1	1	1	0.413817	-1	1	-2.3979
CG13204	FBtr0088129	0.5	2,1	1	1	0.413817	-1	1	-2.3979
CG12384	FBtr0088155	0.833333	1,3,2	1	1	0.458236	0.5	0.5	-1.03609
dare	FBtr0088176	0.5	2,3,1	1	1	0.271665	-0.5	0.5	-6.08904
ND-B14	FBtr0088238	0.5	2,1	1	1	0.413817	-1	1	-2.3979
eIF3j	FBtr0088387	0.225	3,5,2,4,1	1	1	0.574	-0.5	0.5	-10.9486
CG12134	FBtr0088388	1	1,2	2	1	1	1	1	0
CG12129	FBtr0088395	1	1,2,3	1	1	0.343671	1	1	0
COX7C	FBtr0088396	1	1,2	1	1	0.413817	1	1	0
COX7C	FBtr0088397	1	1,2	1	1	0.413817	1	1	0
CG1418	FBtr0088440	0.5	2,1	1	1	0.413817	-1	1	-2.3979
GstT1	FBtr0088463	0.833333	1,3,2	1	1	0.148739	0.5	0.5	-4.11087
GstT2	FBtr0088464	1	1,2,3	1	1	0.24206	1	1	0
CG1648	FBtr0088493	0.5	2,1	1	1	0.413817	-1	1	-2.3979
CG1648	FBtr0088494	0.5	2,1	1	1	0.413817	-1	1	-2.3979
Uba1	FBtr0088499	0.5	2,3,1	1	1	0.286783	-0.5	0.5	-4.79579
RpL31	FBtr0088525	0.5	2,1	1	1	0.200622	-1	1	-3.43399
RpL31	FBtr0088526	0.5	2,1	1	1	0.200622	-1	1	-3.43399
RpL31	FBtr0088527	0.5	2,1	1	1	0.200622	-1	1	-3.43399
Non1	FBtr0088554	1	1,2	1	1	0.744413	1	1	0
Phax	FBtr0088568	1	1,2,3,4	1	1	0.445185	1	1	0
Phax	FBtr0088569	0.833333	1,3,2	2	1	0.730766	0.5	0.5	-0.646627
CG1968	FBtr0088596	1	1,2	1	1	0.162326	1	1	0
shrb	FBtr0088623	0.5	2,3,1	1	1	0.24206	-0.5	0.5	-6.86797
alc	FBtr0088624	1	1,2	2	1	1	1	1	0
alc	FBtr0088625	1	1,2	2	1	1	1	1	0
CG8078	FBtr0088631	1	1,2	1	1	0.266765	1	1	0
DCTN2-p50	FBtr0088641	0.5	2,1	1	1	0.928362	-1	1	-0.646627
CCT8	FBtr0088683	1	1,2	1	1	0.413817	1	1	0
CG8272	FBtr0088686	1	1,2	1	1	0.413817	1	1	0
CG33199	FBtr0088688	1	1,2	1	1	0.413817	1	1	0
Tmem63	FBtr0088781	1	1,2	1	1	0.413817	1	1	0
nito	FBtr0088857	1	1,2	1	1	0.413817	1	1	0
Nup44A	FBtr0088862	0.833333	1,3,2	1	1	0.265686	0.5	0.5	-3.04452
CG2915	FBtr0088879	0.5	2,1	1	1	0.413817	-1	1	-2.3979
CG12107	FBtr0088924	1	1,2	1	1	0.266765	1	1	0
mRpL52	FBtr0088942	1	1,2	2	1	1	1	1	0
CG17985	FBtr0088946	1	1,2	1	1	0.162326	1	1	0
Rpe	FBtr0088954	1	1,2	1	1	0.162326	1	1	0
Drat	FBtr0088956	0.5	2,1	1	1	0.413817	-1	1	-2.3979
Drat	FBtr0088957	0.5	2,1	1	1	0.413817	-1	1	-2.3979
Drat	FBtr0088958	0.5	2,1	1	1	0.413817	-1	1	-2.3979
Orc1	FBtr0088959	1	1,2	2	1	1	1	1	0
CG1620	FBtr0088983	1	1,2	1	1	0.413817	1	1	0
Ady43A	FBtr0089050	1	1,2	1	1	0.413817	1	1	0
RpS3A	FBtr0089176	0.5	2,1	1	1	0.068586	-1	1	-4.79579
ATPsynbeta	FBtr0089186	0.5	2,1	1	1	0.266765	-1	1	-3.04452
Vamp7	FBtr0089394	0.375	3,2,4,1	1	1	0.43351	-0.4	0.4	-10.2382
RpS7	FBtr0089422	0.5	2,3,1	1	1	0.446386	-0.5	0.5	-5.71013
RpS7	FBtr0089423	1	1,2	1	1	0.829607	1	1	0
RpS7	FBtr0089425	0.5	2,3,1	1	1	0.446386	-0.5	0.5	-5.71013
OstDelta	FBtr0089559	0.833333	2,1,3	1	1	0.261196	0.5	0.5	-3.43399
NijA	FBtr0089569	0.833333	1,3,2	1	1	0.343671	0.5	0.5	-2.3979
elg1	FBtr0089713	1	1,2	1	1	0.413817	1	1	0
Vsp37A	FBtr0089723	1	1,2	1	1	0.413817	1	1	0
CG18004	FBtr0089728	1	1,2	1	1	0.928362	1	1	0
CG18004	FBtr0089729	0.5	2,3,1	1	1	0.510834	-0.5	0.5	-5.44242
Jheh2	FBtr0089970	1	1,2,3	1	1	0.325348	1	1	0
Prosalpha7	FBtr0089998	1	1,2	1	1	0.0685861	1	1	0
CG33506	FBtr0091446	1	1,2	2	1	1	1	1	0
CG33523	FBtr0091477	0.375	3,2,4,1	2	1	0.395106	-0.4	0.4	-11.2743
CG33523	FBtr0091478	0.375	3,2,4,1	2	1	0.395106	-0.4	0.4	-11.2743
PNUTS	FBtr0091486	0.625	3,2,1,4	1	1	0.321484	0.2	0.2	-7.39472
PNUTS	FBtr0091489	0.958333	2,1,3,4	1	1	0.170971	0.8	0.8	-3.71357
CG33695	FBtr0091680	1	1,2	1	1	0.413817	1	1	0
CG33774	FBtr0091775	0.5	2,1	1	1	0.266765	-1	1	-3.04452
CG33964	FBtr0100005	1	1,2	1	1	0.0642546	1	1	0
CG33969	FBtr0100010	1	1,2	1	1	0.413817	1	1	0
CG34008	FBtr0100063	1	1,2	1	1	0.413817	1	1	0
CG13175	FBtr0100143	1	1,2	1	1	0.0642546	1	1	0
h	FBtr0100153	0.5	2,1	1	1	0.413817	-1	1	-2.3979
RpL13	FBtr0100164	0.833333	2,1,3	1	1	0.263769	0.5	0.5	-2.88815
RpL41	FBtr0100231	1	1,2	1	1	0.928362	1	1	0
tra	FBtr0100244	1	1,2	1	1	0.413817	1	1	0
Df31	FBtr0100293	0.5	2,1	1	1	0.413817	-1	1	-2.3979
fabp	FBtr0100321	0.5	2,1	1	1	0.266765	-1	1	-3.04452
Clamp	FBtr0100407	0.998611	1,2,3,4,6,5	2	1	0.234436	0.942857	0.942857	-2.3979
CG8188	FBtr0100463	1	1,2	1	1	0.413817	1	1	0
RpS13	FBtr0100541	1	1,2	2	1	1	1	1	0
Ssadh	FBtr0100570	1	1,2	1	1	0.413817	1	1	0
Prx5	FBtr0100620	0.5	2,1	1	1	0.413817	-1	1	-2.3979
Cpsf5	FBtr0110863	0.958333	1,2,4,3	1	1	0.216189	0.8	0.8	-4.79579
ATPsynG	FBtr0110872	1	1,2	1	1	0.200622	1	1	0
CG16863	FBtr0110942	0.5	2,1	1	1	0.413817	-1	1	-2.3979
RpL5	FBtr0111129	0.5	2,3,1	1	1	0.435591	-0.5	0.5	-6.42251
RpL5	FBtr0111132	0.166667	3,4,2,1	1	1	0.513275	-0.8	0.8	-10.0539
Coa7	FBtr0111192	1	1,2	1	1	0.413817	1	1	0
RNASEK	FBtr0111266	1	1,2	1	1	0.266765	1	1	0
CG17883	FBtr0111291	0.833333	1,3,2	1	1	0.497415	0.5	0.5	-2.3979
CG17883	FBtr0111292	1	1,2	1	1	0.266765	1	1	0
CG17683	FBtr0111298	1	1,2,3	1	1	0.502082	1	1	0
CG34164	FBtr0112355	1	1,2	1	1	0.413817	1	1	0
Rpb12	FBtr0112379	1	1,2	1	1	0.413817	1	1	0
CG34213	FBtr0112406	1	1,2	1	1	0.266765	1	1	0
Hsc20	FBtr0112440	1	1,2	1	1	0.413817	1	1	0
Blos3	FBtr0112449	1	1,2	1	1	0.200622	1	1	0
CG6171	FBtr0112926	1	1,2	1	1	0.266765	1	1	0
CG13373	FBtr0112947	1	1,2	2	1	1	1	1	0
CG1440	FBtr0112962	0.833333	1,3,2	1	1	0.343671	0.5	0.5	-2.3979
RpL7-like	FBtr0113037	1	1,2	1	1	0.413817	1	1	0
ND-B12	FBtr0113101	0.5	2,1	1	1	0.266765	-1	1	-3.04452
ND-B12	FBtr0113102	0.5	2,1	1	1	0.162326	-1	1	-3.71357
CG11357	FBtr0113143	1	1,2	1	1	0.413817	1	1	0
CG4820	FBtr0113221	1	1,2,3	1	1	0.343671	1	1	0
Xrp1	FBtr0113246	0.5	2,1	1	1	0.413817	-1	1	-2.3979
CG11791	FBtr0113283	0.5	2,1	1	1	0.413817	-1	1	-2.3979
Nph	FBtr0113308	0.5	3,1,2	2	1	0.680026	-0.5	0.5	-3.69115
vig2	FBtr0113354	0.5	2,1	1	1	0.413817	-1	1	-2.3979
CG17163	FBtr0113727	1	1,2	1	1	0.266765	1	1	0
RpL15	FBtr0113742	0.5	2,1	1	1	0.0865042	-1	1	-4.51086
RpL15	FBtr0113744	0.5	2,1	1	1	0.0950172	-1	1	-4.39445
Tim23	FBtr0113781	0.5	3,1,2	1	1	0.542724	-0.5	0.5	-4.79579
CG40191	FBtr0113824	1	1,2	1	1	0.137099	1	1	0
CG40191	FBtr0113825	0.5	2,3,1	1	1	0.482963	-0.5	0.5	-2.51417
Tim17b	FBtr0113895	1	1,2	1	1	0.413817	1	1	0
Rpn13	FBtr0114494	1	1,2	1	1	0.162326	1	1	0
Tmem18	FBtr0114521	0.5	3,1,2	1	1	0.325348	-0.5	0.5	-5.44242
Idh	FBtr0114548	0.5	2,1	1	1	0.413817	-1	1	-2.3979
Idh	FBtr0114549	0.5	2,1	1	1	0.413817	-1	1	-2.3979
RpL32	FBtr0114555	0.5	2,1	1	1	0.200622	-1	1	-3.43399
GXIVsPLA2	FBtr0273189	0.5	2,1	1	1	0.266765	-1	1	-3.04452
CG5180	FBtr0273268	1	1,2	1	1	0.266765	1	1	0
RpS21	FBtr0273293	1	1,2	1	1	0.413817	1	1	0
CG14985	FBtr0289977	0.5	2,1	1	1	0.266765	-1	1	-3.04452
CG14647	FBtr0290222	0.5	2,1	1	1	0.413817	-1	1	-2.3979
CG8229	FBtr0290279	1	1,2	1	1	0.413817	1	1	0
Snup	FBtr0299683	0.5	2,1	1	1	0.413817	-1	1	-2.3979
CG42304	FBtr0299684	0.5	2,1	1	1	0.413817	-1	1	-2.3979
CG17454	FBtr0299868	1	1,2	1	1	0.200622	1	1	0
CG42374	FBtr0299975	1	1,2	1	1	0.413817	1	1	0
CG42381	FBtr0299989	1	1,2	2	1	1	1	1	0
CG42379	FBtr0299990	1	1,2	2	1	1	1	1	0
CG42380	FBtr0299992	1	1,2	2	1	1	1	1	0
ksh	FBtr0300214	1	1,2	2	1	1	1	1	0
Uhg4	FBtr0300230	0.930556	1,3,4,6,5,2,7	1	1	0.56555	0.607143	0.607143	-1.75218
Uhg5	FBtr0300231	0.935419	1,2,5,8,9,6,7,10,4,3,11	1	1	NaN	0.481818	0.481818	-37.5539
CG7544	FBtr0300324	0.958333	1,3,2,4	1	1	0.243074	0.8	0.8	-2.3979
Miga	FBtr0300383	1	1,2	1	1	0.413817	1	1	0
Arpc3A	FBtr0300570	0.5	2,1	1	1	0.266765	-1	1	-3.04452
CG6813	FBtr0300580	1	1,2	1	1	0.413817	1	1	0
CG6813	FBtr0300581	1	1,2,3	1	1	0.325348	1	1	0
Hrb87F	FBtr0300590	1	1,2,3	1	1	0.343671	1	1	0
CG42497	FBtr0300626	0.5	2,1	1	1	0.413817	-1	1	-2.3979
LSm3	FBtr0300648	0.5	2,1	1	1	0.413817	-1	1	-2.3979
Non1	FBtr0300649	1	1,2	1	1	0.744413	1	1	0
ND-B12	FBtr0300679	0.5	2,1	1	1	0.162326	-1	1	-3.71357
ND-B12	FBtr0300680	0.5	2,1	1	1	0.266765	-1	1	-3.04452
CG10375	FBtr0300681	0.5	2,1	1	1	0.266765	-1	1	-3.04452
CG13605	FBtr0300705	1	1,2	1	1	0.413817	1	1	0
CG17078	FBtr0300804	0.833333	2,1,3	1	1	0.271665	0.5	0.5	-2.3979
Vps13B	FBtr0300825	1	1,2	1	1	0.413817	1	1	0
CG42526	FBtr0300855	0.5	2,1	1	1	0.266765	-1	1	-3.04452
CG11695	FBtr0300872	1	1,2	1	1	0.266765	1	1	0
CG8159	FBtr0301194	1	1,2,3	1	1	0.271665	1	1	0
CG42553	FBtr0301252	1	1,2,3	2	1	0.516896	1	1	0
CG42557	FBtr0301256	1	1,2	1	1	0.200622	1	1	0
CG42558	FBtr0301257	1	1,2	1	1	0.200622	1	1	0
CG9775	FBtr0301297	1	1,2	1	1	0.266765	1	1	0
CR18166	FBtr0301337	0.5	2,1	1	1	0.200622	-1	1	-3.43399
loj	FBtr0301446	1	1,2,3,4	1	1	0.197447	1	1	0
Pfdn5	FBtr0301486	0.5	2,1	1	1	0.413817	-1	1	-2.3979
scaf6	FBtr0301554	0.5	2,1	1	1	0.413817	-1	1	-2.3979
galectin	FBtr0301733	0.5	2,1	1	1	0.413817	-1	1	-2.3979
UQCR-11	FBtr0301783	0.5	2,1	1	1	0.266765	-1	1	-3.04452
UQCR-11	FBtr0301784	0.5	2,1	1	1	0.266765	-1	1	-3.04452
UQCR-11	FBtr0301785	0.5	2,1	1	1	0.266765	-1	1	-3.04452
RpL15	FBtr0301801	0.5	2,1	1	1	0.0865042	-1	1	-4.51086
AnxB10	FBtr0301931	1	1,2,3,4	1	1	0.420604	1	1	0
galectin	FBtr0302164	0.5	2,1	1	1	0.413817	-1	1	-2.3979
CG40472	FBtr0302233	1	1,2	1	1	0.413817	1	1	0
CG42542	FBtr0302325	0.5	2,1	1	1	0.266765	-1	1	-3.04452
RpL34a	FBtr0302369	0.5	2,1	1	1	0.200622	-1	1	-3.43399
CG16986	FBtr0302434	0.5	2,1	1	1	0.266765	-1	1	-3.04452
eEF1gamma	FBtr0302442	0.5	2,3,1	2	1	0.469223	-0.5	0.5	-6.97635
RpL30	FBtr0302491	1	1,2	1	1	0.200622	1	1	0
l(2)k09848	FBtr0302508	1	1,2	1	1	0.266765	1	1	0
UQCR-Q	FBtr0302509	0.5	2,1	1	1	0.413817	-1	1	-2.3979
RpL37A	FBtr0302570	0.5	2,3,1	1	1	0.648483	-0.5	0.5	-0.134531
eIF4EHP	FBtr0303159	1	1,2	1	1	0.137099	1	1	0
Rab35	FBtr0303258	0.5	2,1	1	1	0.266765	-1	1	-3.04452
CG32428	FBtr0303381	1	1,2	1	1	0.413817	1	1	0
pre-mod(mdg4)-Z	FBtr0303402	1	1,2	1	1	0.413817	1	1	0
Uch	FBtr0303459	1	1,2,3	1	1	0.210172	1	1	0
THG	FBtr0303561	0.5	2,1	1	1	0.413817	-1	1	-2.3979
Cp1	FBtr0304021	0.5	2,1	1	1	0.413817	-1	1	-2.3979
lncRNA:CR42862	FBtr0304059	1	1,2	1	1	0.413817	1	1	0
CG6650	FBtr0304672	0.791667	3,1,2,4	2	1	0.447281	0.4	0.4	-4.08061
RpS27	FBtr0304693	0.5	2,1	1	1	0.162326	-1	1	-3.71357
Plap	FBtr0304710	0.833333	1,3,2	1	1	0.207675	0.5	0.5	-3.04452
Usp8	FBtr0304714	0.5	2,3,1	1	1	0.325348	-0.5	0.5	-5.44242
SF2	FBtr0304727	0.5	3,1,2	1	1	0.343671	-0.5	0.5	-4.79579
CG14480	FBtr0304733	1	1,2	1	1	0.413817	1	1	0
CG11357	FBtr0304987	0.5	2,3,1	1	1	0.314062	-0.5	0.5	-6.11147
ebd2	FBtr0305306	0.5	2,1	1	1	0.413817	-1	1	-2.3979
CG3793	FBtr0305560	1	1,2,3	1	1	0.325348	1	1	0
RpL29	FBtr0305669	0.5	2,1	1	1	0.0865042	-1	1	-4.51086
Spn42Dc	FBtr0305679	0.5	2,3,1	2	1	0.570437	-0.5	0.5	-4.79579
yps	FBtr0305992	1	1,2	1	1	0.413817	1	1	0
ATPsynG	FBtr0305994	1	1,2	1	1	0.200622	1	1	0
CG14117	FBtr0306091	0.5	2,1	1	1	0.413817	-1	1	-2.3979
CG4612	FBtr0306137	1	1,2	1	1	0.413817	1	1	0
CR43213	FBtr0306147	0.5	2,1	1	1	0.413817	-1	1	-2.3979
CR43212	FBtr0306148	0.5	2,1	1	1	0.413817	-1	1	-2.3979
ash2	FBtr0306171	0.0416667	4,3,2,1	1	1	0.288643	-1	1	-15.034
ATPsynC	FBtr0306237	1	1,2	1	1	0.413817	1	1	0
CG6805	FBtr0306574	1	1,2	1	1	0.266765	1	1	0
CG5359	FBtr0306611	1	1,2	1	1	0.413817	1	1	0
Gale	FBtr0306917	0.166667	3,2,1	1	1	0.737101	-1	1	-3.43399
cype	FBtr0307035	1	1,2	1	1	0.413817	1	1	0
Lam	FBtr0307058	0.5	2,1	1	1	0.413817	-1	1	-2.3979
Mob4	FBtr0307075	1	1,2	1	1	0.413817	1	1	0
Bacc	FBtr0307080	0.5	2,3,1	1	1	0.163331	-0.5	0.5	-5.71013
lncRNA:CR32027	FBtr0307116	1	1,2	1	1	0.200622	1	1	0
Tsp3A	FBtr0307159	1	1,2	1	1	0.413817	1	1	0
CG3358	FBtr0307183	1	1,2	2	1	1	1	1	0
CG33199	FBtr0307344	1	1,2	1	1	0.413817	1	1	0
VhaPPA1-1	FBtr0308030	1	1,2	1	1	0.413817	1	1	0
Sam-S	FBtr0308091	0.5	2,3,1	1	1	0.314062	-0.5	0.5	-6.11147
RpL15	FBtr0308333	0.5	2,1	1	1	0.0950172	-1	1	-4.39445
RpL15	FBtr0308334	0.5	2,1	1	1	0.0736037	-1	1	-4.70953
RpL15	FBtr0308335	0.5	2,1	1	1	0.0865042	-1	1	-4.51086
RpL15	FBtr0308336	0.5	2,1	1	1	0.0736037	-1	1	-4.70953
p23	FBtr0308353	0.5	3,1,2	1	1	0.207675	-0.5	0.5	-6.75809
CG5114	FBtr0309064	0.5	2,1	1	1	0.413817	-1	1	-2.3979
CG2811	FBtr0309243	1	1,2	1	1	0.413817	1	1	0
CG17163	FBtr0309316	1	1,2	1	1	0.266765	1	1	0
gus	FBtr0309847	1	1,2	1	1	0.413817	1	1	0
cold	FBtr0310022	0.5	2,3,1	1	1	0.271665	-0.5	0.5	-6.08904
Rpe	FBtr0310025	1	1,2	1	1	0.162326	1	1	0
lwr	FBtr0310028	1	1,2	1	1	0.119116	1	1	0
Xbp1	FBtr0310045	1	1,2	1	1	0.0281252	1	1	0
e(r)	FBtr0310067	0.5	2,1	1	1	0.413817	-1	1	-2.3979
312	FBtr0310160	1	1,2	1	1	0.413817	1	1	0
RpS8	FBtr0310274	0.166667	3,2,1	1	1	0.442627	-1	1	-7.40472
Rpb4	FBtr0310379	0.5	2,1	1	1	0.413817	-1	1	-2.3979
Su(var)3-9	FBtr0310385	1	1,2	1	1	0.413817	1	1	0
CR43670	FBtr0310392	1	1,2	1	1	0.266765	1	1	0
CG1463	FBtr0310434	1	1,2	1	1	0.413817	1	1	0
CG1628	FBtr0310444	0.5	2,1	1	1	0.413817	-1	1	-2.3979
RpL13	FBtr0310482	1	1,2	1	1	0.0450363	1	1	0
Chd64	FBtr0310531	0.5	2,1	1	1	0.266765	-1	1	-3.04452
kri	FBtr0310533	1	1,2	1	1	0.119116	1	1	0
Hrb87F	FBtr0310621	1	1,2,3	1	1	0.343671	1	1	0
dnk	FBtr0321263	0.5	2,3,1	1	1	0.223825	-0.5	0.5	-7.6454
Poc1	FBtr0321318	1	1,2	1	1	0.137099	1	1	0
CG3500	FBtr0329860	0.5	2,1	1	1	0.162326	-1	1	-3.71357
ND-B14.5B	FBtr0329905	1	1,2	1	1	0.413817	1	1	0
CG5776	FBtr0329925	1	1,2	1	1	0.413817	1	1	0
DnaJ-H	FBtr0329989	1	1,2	2	1	1	1	1	0
CG5757	FBtr0329995	0.166667	3,2,1	1	1	0.286783	-1	1	-7.84031
ear	FBtr0330039	0.5	2,1	1	1	0.413817	-1	1	-2.3979
HtrA2	FBtr0330045	1	1,2	1	1	0.413817	1	1	0
Ets97D	FBtr0330167	0.791667	2,3,1,4	1	1	0.352573	0.4	0.4	-4.79579
Syx17	FBtr0330179	1	1,2	1	1	0.413817	1	1	0
Pfdn6	FBtr0330181	1	1,2	1	1	0.413817	1	1	0
CG9586	FBtr0330220	1	1,2	1	1	0.266765	1	1	0
CG8272	FBtr0330246	1	1,2	1	1	0.413817	1	1	0
CG13601	FBtr0330369	0.833333	1,3,2	1	1	0.325348	0.5	0.5	-2.3979
RpL37a	FBtr0330403	0.5	2,1	1	1	0.266765	-1	1	-3.04452
CG11377	FBtr0330636	1	1,2	1	1	0.413817	1	1	0
CG17078	FBtr0330650	0.833333	2,1,3	1	1	0.271665	0.5	0.5	-2.3979
Uhg2	FBtr0330683	0.458333	2,3,4,1	1	1	0.277954	-0.2	0.2	-10.5894
HemK1	FBtr0331185	1	1,2	1	1	0.266765	1	1	0
mRpL28	FBtr0331227	1	1,2	1	1	0.413817	1	1	0
l(2)05714	FBtr0331229	0.5	2,1	1	1	0.413817	-1	1	-2.3979
Rack1	FBtr0331237	1	1,2	1	1	0.105591	1	1	0
Rack1	FBtr0331238	1	1,2	1	1	0.0950172	1	1	0
Hakai	FBtr0331245	1	1,2	1	1	0.413817	1	1	0
Tango14	FBtr0331287	0.5	2,1	1	1	0.200622	-1	1	-3.43399
CG4617	FBtr0331308	1	1,2	1	1	0.413817	1	1	0
Pgd	FBtr0331410	1	1,2	1	1	0.413817	1	1	0
PpV	FBtr0331430	0.5	2,3,1	1	1	0.348162	-0.5	0.5	-5.0712
PpV	FBtr0331431	0.5	2,3,1	1	1	0.349253	-0.5	0.5	-4.71604
PpV	FBtr0331432	0.5	2,3,1	1	1	0.343671	-0.5	0.5	-4.79579
RpS26	FBtr0331455	1	1,2	1	1	0.200622	1	1	0
CG7339	FBtr0331530	1	1,2	2	1	1	1	1	0
ND-39	FBtr0331564	0.833333	1,3,2	3	1	0.972287	0.5	0.5	-0.646627
NijA	FBtr0331575	0.833333	1,3,2	1	1	0.343671	0.5	0.5	-2.3979
CG17264	FBtr0331628	1	1,2	1	1	0.413817	1	1	0
CG4592	FBtr0331632	1	1,2	1	1	0.413817	1	1	0
CG11151	FBtr0331719	1	1,2	1	1	0.413817	1	1	0
BORCS6	FBtr0331785	1	1,2	1	1	0.413817	1	1	0
CG5618	FBtr0331820	0.5	2,1	1	1	0.413817	-1	1	-2.3979
ND-B14	FBtr0331936	0.5	2,1	1	1	0.413817	-1	1	-2.3979
CG15107	FBtr0331978	1	1,2	1	1	0.200622	1	1	0
Strip	FBtr0332058	1	1,2	1	1	0.266765	1	1	0
Syx13	FBtr0332076	0.5	2,1	1	1	0.266765	-1	1	-3.04452
Fer2LCH	FBtr0332168	0.5	2,1	1	1	0.413817	-1	1	-2.3979
CG1024	FBtr0332175	1	1,2	1	1	0.413817	1	1	0
CG1024	FBtr0332176	1	1,2	1	1	0.413817	1	1	0
CG18088	FBtr0332186	0.5	2,1	1	1	0.413817	-1	1	-2.3979
CG18088	FBtr0332187	0.5	2,1	1	1	0.413817	-1	1	-2.3979
CG5045	FBtr0332189	1	1,2	1	1	0.413817	1	1	0
pim	FBtr0332190	1	1,2	1	1	0.413817	1	1	0
COX4	FBtr0332242	0.5	2,1	1	1	0.162326	-1	1	-3.71357
Sf3b1	FBtr0332340	1	1,2	1	1	0.413817	1	1	0
SelT	FBtr0332411	0.5	2,1	1	1	0.413817	-1	1	-2.3979
CG4598	FBtr0332505	0.833333	1,3,2	1	1	0.271665	0.5	0.5	-2.3979
mRpL16	FBtr0332579	1	1,2	1	1	0.266765	1	1	0
Aldh	FBtr0332597	1	1,2,3	1	1	0.767691	1	1	0
HP5	FBtr0332619	1	1,2	1	1	0.413817	1	1	0
RpL5	FBtr0332633	0.166667	3,4,2,1	1	1	0.513275	-0.8	0.8	-10.0539
CG10681	FBtr0332634	1	1,2	1	1	0.413817	1	1	0
CG7668	FBtr0332720	0.5	2,1	1	1	0.413817	-1	1	-2.3979
CG16790	FBtr0332807	0.5	2,1	1	1	0.413817	-1	1	-2.3979
Ssu72	FBtr0332889	0.5	2,1	1	1	0.413817	-1	1	-2.3979
CG18327	FBtr0332918	1	1,2	1	1	0.413817	1	1	0
Nprl3	FBtr0333025	0.5	2,1	1	1	0.413817	-1	1	-2.3979
del	FBtr0333084	1	1,2	1	1	0.413817	1	1	0
del	FBtr0333085	1	1,2	1	1	0.413817	1	1	0
a6	FBtr0333116	1	1,2	1	1	0.413817	1	1	0
mge	FBtr0333141	1	1,2	1	1	0.413817	1	1	0
Tip60	FBtr0333185	0.958333	1,2,4,3	1	1	0.298973	0.8	0.8	-2.3979
Tip60	FBtr0333186	0.958333	1,2,4,3	1	1	0.298973	0.8	0.8	-2.3979
RpL18	FBtr0333370	0.5	2,1	1	1	0.0794906	-1	1	-4.61512
CG6163	FBtr0333387	1	1,2	1	1	0.413817	1	1	0
WDR79	FBtr0333407	0.166667	3,2,1	1	1	0.343671	-1	1	-7.19369
ProRS-m	FBtr0333447	0.833333	1,3,2	1	1	0.343671	0.5	0.5	-2.3979
Rpn10	FBtr0333453	1	1,2	1	1	0.928362	1	1	0
VhaM9.7-b	FBtr0333454	0.5	2,1	1	1	0.413817	-1	1	-2.3979
CG14812	FBtr0333511	0.5	3,1,2	2	1	0.498431	-0.5	0.5	-6.08904
Rab35	FBtr0333549	0.5	2,1	1	1	0.266765	-1	1	-3.04452
GXIVsPLA2	FBtr0333572	0.5	2,1	1	1	0.266765	-1	1	-3.04452
e(r)	FBtr0333604	0.5	2,1	1	1	0.413817	-1	1	-2.3979
e(r)	FBtr0333605	0.5	2,1	1	1	0.413817	-1	1	-2.3979
UQCR-Q	FBtr0333691	0.5	2,1	1	1	0.413817	-1	1	-2.3979
Arl6IP1	FBtr0333728	1	1,2	2	1	1	1	1	0
ATPsynCF6	FBtr0333777	1	1,2	1	1	0.266765	1	1	0
TORIP	FBtr0333878	1	1,2	1	1	0.137099	1	1	0
SrpRbeta	FBtr0333891	0.5	2,1	1	1	0.200622	-1	1	-3.43399
CG7974	FBtr0333923	1	1,2	1	1	0.266765	1	1	0
ND-SGDH	FBtr0334094	0.833333	1,3,2	1	1	0.271665	0.5	0.5	-2.3979
Vti1b	FBtr0334145	0.5	2,1	1	1	0.413817	-1	1	-2.3979
koko	FBtr0334146	0.5	2,1	1	1	0.413817	-1	1	-2.3979
Irbp	FBtr0334308	1	1,2	1	1	0.200622	1	1	0
His2Av	FBtr0334311	0.625	3,2,1,4	1	1	0.141516	0.2	0.2	-11.4181
CG6891	FBtr0334453	0.5	2,1	1	1	0.0950172	-1	1	-4.39445
Hrb87F	FBtr0334495	1	1,2,3	1	1	0.343671	1	1	0
CG11791	FBtr0334504	0.5	2,1	1	1	0.413817	-1	1	-2.3979
Xrp1	FBtr0334523	0.5	2,1	1	1	0.413817	-1	1	-2.3979
CSN5	FBtr0334535	1	1,2	1	1	0.413817	1	1	0
Arpc3A	FBtr0334594	0.5	2,1	1	1	0.266765	-1	1	-3.04452
Calr	FBtr0334618	0.833333	1,3,2	1	1	0.325348	0.5	0.5	-2.3979
ear	FBtr0334695	0.5	2,1	1	1	0.413817	-1	1	-2.3979
Der-1	FBtr0334758	1	1,2,3	1	1	0.24206	1	1	0
kraken	FBtr0334794	1	1,2	1	1	0.266765	1	1	0
CG4291	FBtr0334797	1	1,2,3	1	1	0.14785	1	1	0
RFeSP	FBtr0334842	0.5	2,1	1	1	0.266765	-1	1	-3.04452
RFeSP	FBtr0334843	0.5	2,1	1	1	0.266765	-1	1	-3.04452
tst	FBtr0334895	1	1,2	1	1	0.413817	1	1	0
RNASEK	FBtr0334986	1	1,2	1	1	0.266765	1	1	0
CG17883	FBtr0334996	0.833333	1,3,2	1	1	0.497415	0.5	0.5	-2.3979
dgt1	FBtr0335006	1	1,2,3	1	1	0.325348	1	1	0
Bacc	FBtr0335125	0.5	2,3,1	1	1	0.1404	-0.5	0.5	-8.10802
CG2862	FBtr0335128	0.5	2,1	1	1	0.413817	-1	1	-2.3979
RpS21	FBtr0335131	1	1,2,3	1	1	0.18832	1	1	0
mRpL27	FBtr0335135	1	1,2	1	1	0.928362	1	1	0
her	FBtr0335138	0.5	2,1	1	1	0.413817	-1	1	-2.3979
Prosbeta4	FBtr0335142	1	1,2	1	1	0.200622	1	1	0
CG14721	FBtr0335211	1	1,2	1	1	0.413817	1	1	0
RpL13A	FBtr0335214	1	1,2	1	1	0.266765	1	1	0
d4	FBtr0335258	1	1,2	1	1	0.266765	1	1	0
und	FBtr0335504	1	1,2	1	1	0.928362	1	1	0
Trap1	FBtr0336666	1	1,2	1	1	0.413817	1	1	0
CG3358	FBtr0336740	0.5	2,3,1	2	1	0.533078	-0.5	0.5	-5.44242
CG3358	FBtr0336741	0.5	2,3,1	2	1	0.533078	-0.5	0.5	-5.44242
CG11975	FBtr0336753	1	1,2,3	1	1	0.343671	1	1	0
Mst85C	FBtr0336757	0.5	2,1	1	1	0.413817	-1	1	-2.3979
Nmdmc	FBtr0336761	0.5	2,1	1	1	0.413817	-1	1	-2.3979
CG1620	FBtr0336918	1	1,2	1	1	0.413817	1	1	0
Rab21	FBtr0336924	0.5	2,1	1	1	0.413817	-1	1	-2.3979
Drat	FBtr0336939	0.5	2,1	1	1	0.413817	-1	1	-2.3979
nito	FBtr0339122	1	1,2	1	1	0.413817	1	1	0
RpL34b	FBtr0339177	0.5	2,1	1	1	0.200622	-1	1	-3.43399
RpS7	FBtr0339183	1	1,2	1	1	0.829607	1	1	0
CG1648	FBtr0339403	0.5	2,1	1	1	0.413817	-1	1	-2.3979
eIF3j	FBtr0339425	0.225	3,5,2,4,1	1	1	0.574	-0.5	0.5	-10.9486
CG18004	FBtr0339473	0.5	2,1	1	1	0.413817	-1	1	-2.3979
Uba1	FBtr0339517	0.5	2,3,1	1	1	0.286783	-0.5	0.5	-4.79579
CG9855	FBtr0339552	1	1,2,3	1	1	0.325348	1	1	0
sta	FBtr0339594	0.5	2,1	1	1	0.413817	-1	1	-2.3979
dgt5	FBtr0339638	0.958333	1,2,4,3	1	1	0.298973	0.8	0.8	-2.3979
CG43999	FBtr0339665	0.5	2,1	1	1	0.733302	-1	1	-1.35067
CG43998	FBtr0339668	1	1,2	1	1	0.63187	1	1	0
lin-52	FBtr0339744	1	1,2,3	1	1	0.325348	1	1	0
CG13344	FBtr0339953	1	1,2	1	1	0.413817	1	1	0
eIF3m	FBtr0339964	0.5	2,1	1	1	0.413817	-1	1	-2.3979
RpS23	FBtr0339970	1	1,2	1	1	0.413817	1	1	0
CG8204	FBtr0340005	0.5	2,1	1	1	0.266765	-1	1	-3.04452
ND-B16.6	FBtr0340026	1	1,2	1	1	0.413817	1	1	0
Camp	FBtr0340144	1	1,2	1	1	0.200622	1	1	0
RpS19a	FBtr0340149	0.5	2,1	1	1	0.162326	-1	1	-3.71357
Ran	FBtr0340164	0.5	2,1	1	1	0.413817	-1	1	-2.3979
Ran	FBtr0340165	0.5	2,1	1	1	0.413817	-1	1	-2.3979
CG5674	FBtr0340182	1	1,2	1	1	0.413817	1	1	0
CG3038	FBtr0340207	1	1,2	1	1	0.413817	1	1	0
RpL9	FBtr0340226	0.5	2,3,1	1	1	0.44827	-0.5	0.5	-6.07621
OstDelta	FBtr0340276	0.833333	2,1,3	1	1	0.261196	0.5	0.5	-3.43399
thr	FBtr0340283	1	1,2	1	1	0.266765	1	1	0
CG2200	FBtr0340301	1	1,2	1	1	0.413817	1	1	0
RpL30	FBtr0340319	1	1,2	1	1	0.200622	1	1	0
His3.3B	FBtr0340343	1	1,2	1	1	0.266765	1	1	0
CG8097	FBtr0340344	0.5	2,1	1	1	0.413817	-1	1	-2.3979
CG9213	FBtr0340348	1	1,2	1	1	0.413817	1	1	0
CG6153	FBtr0340541	1	1,2	2	1	1	1	1	0
YL-1	FBtr0340549	1	1,2,3	2	1	0.498431	1	1	0
CG33129	FBtr0340552	0.5	2,3,1	2	1	0.483393	-0.5	0.5	-6.47851
CG8188	FBtr0340633	1	1,2	1	1	0.413817	1	1	0
CG3436	FBtr0340650	1	1,2	1	1	0.928362	1	1	0
Zip102B	FBtr0340652	1	1,2	1	1	0.413817	1	1	0
Zip102B	FBtr0340653	1	1,2	1	1	0.413817	1	1	0
RpS9	FBtr0342577	1	1,2	1	1	0.0450363	1	1	0
RpL24	FBtr0342637	0.5	2,1	1	1	0.493376	-1	1	-2.11296
Bdp1	FBtr0342639	1	1,2	1	1	0.266765	1	1	0
Nedd8	FBtr0342928	1	1,2	1	1	0.413817	1	1	0
Idgf3	FBtr0342945	1	1,2	1	1	0.413817	1	1	0
CG6650	FBtr0343100	0.791667	3,1,2,4	2	1	0.447281	0.4	0.4	-4.08061
Faf2	FBtr0343115	1	1,2	1	1	0.266765	1	1	0
Pfdn1	FBtr0343125	1	1,2	1	1	0.266765	1	1	0
CG9154	FBtr0343128	0.5	2,1	1	1	0.200622	-1	1	-3.43399
COX5B	FBtr0343157	1	1,2	1	1	0.266765	1	1	0
l(2)k09913	FBtr0343190	0.5	2,1	1	1	0.413817	-1	1	-2.3979
l(2)k09913	FBtr0343191	0.5	2,1	1	1	0.413817	-1	1	-2.3979
l(2)k09913	FBtr0343192	0.5	2,1	1	1	0.413817	-1	1	-2.3979
Nxt1	FBtr0343270	0.5	2,1	1	1	0.413817	-1	1	-2.3979
CG3735	FBtr0343280	1	1,2	2	1	1	1	1	0
Upf3	FBtr0343302	1	1,2	1	1	0.413817	1	1	0
Zfrp8	FBtr0343432	1	1,2	1	1	0.266765	1	1	0
CG3176	FBtr0343501	1	1,2	1	1	0.266765	1	1	0
Roc1a	FBtr0343564	0.5	2,1	1	1	0.413817	-1	1	-2.3979
CHOp24	FBtr0343566	0.5	2,1	1	1	0.413817	-1	1	-2.3979
Prosalpha6	FBtr0343606	0.5	2,1	1	1	0.413817	-1	1	-2.3979
CG15211	FBtr0343639	0.5	2,1	1	1	0.266765	-1	1	-3.04452
pre-mod(mdg4)-E	FBtr0343748	1	1,2	1	1	0.485461	1	1	0
pre-mod(mdg4)-E	FBtr0343749	0.5	2,1	1	1	0.413817	-1	1	-2.3979
pre-mod(mdg4)-C	FBtr0343750	1	1,2	1	1	0.413817	1	1	0
pre-mod(mdg4)-AB	FBtr0343751	0.5	2,1	1	1	0.811278	-1	1	-1.09861
LSm7	FBtr0343770	1	1,2	1	1	0.413817	1	1	0
lncRNA:CR44957	FBtr0343889	0.5	2,1	1	1	0.413817	-1	1	-2.3979
lncRNA:CR44953	FBtr0343925	1	1,2,3	1	1	0.343671	1	1	0
eIF1A	FBtr0343927	1	1,2	1	1	0.413817	1	1	0
lncRNA:roX2	FBtr0343986	0.5	2,1	1	1	0.413817	-1	1	-2.3979
CG6005	FBtr0343992	1	1,2	1	1	0.266765	1	1	0
Coa7	FBtr0344110	1	1,2	1	1	0.413817	1	1	0
Ssu72	FBtr0344152	1	1,2	2	1	1	1	1	0
Fancl	FBtr0344304	1	1,2	1	1	0.413817	1	1	0
Bre1	FBtr0344538	1	1,2,3	1	1	0.271665	1	1	0
CG45099	FBtr0344632	1	1,2	1	1	0.413817	1	1	0
CG45100	FBtr0344635	1	1,2	1	1	0.266765	1	1	0
CG7218	FBtr0344646	1	1,2	1	1	0.413817	1	1	0
CG42304	FBtr0344666	0.5	2,1	1	1	0.413817	-1	1	-2.3979
ATPsynbeta	FBtr0344754	0.5	2,1	1	1	0.266765	-1	1	-3.04452
Yeti	FBtr0344755	1	1,2	1	1	0.413817	1	1	0
ScsbetaG	FBtr0344756	0.833333	2,1,3	1	1	0.434488	0.5	0.5	-3.43399
Pop2	FBtr0344758	0.5	2,1	1	1	0.413817	-1	1	-2.3979
RpL5	FBtr0344793	0.5	2,3,1	1	1	0.435591	-0.5	0.5	-6.42251
CG10165	FBtr0344843	0.5	2,1	1	1	0.413817	-1	1	-2.3979
CG8321	FBtr0344873	1	1,2	1	1	0.413817	1	1	0
asRNA:CR45140	FBtr0344924	0.5	2,1	1	1	0.413817	-1	1	-2.3979
asRNA:CR45140	FBtr0344925	0.5	2,1	1	1	0.413817	-1	1	-2.3979
Maf1	FBtr0344972	1	1,2,3	1	1	0.271665	1	1	0
ncd	FBtr0344976	1	1,2	1	1	0.105591	1	1	0
Uev1A	FBtr0345026	0.166667	3,2,1	1	1	0.343671	-1	1	-7.19369
RpL18	FBtr0345036	0.5	2,1	1	1	0.0794906	-1	1	-4.61512
RpL10Ab	FBtr0345073	1	1,2	1	1	0.413817	1	1	0
Pdss2	FBtr0345136	1	1,2	1	1	0.266765	1	1	0
CG1129	FBtr0345174	1	1,2	1	1	0.200622	1	1	0
Tim17b	FBtr0345179	1	1,2	1	1	0.413817	1	1	0
blp	FBtr0345214	0.5	2,1	1	1	0.413817	-1	1	-2.3979
und	FBtr0345287	1	1,2	1	1	0.928362	1	1	0
Shmt	FBtr0345317	0.5	2,1	1	1	0.200622	-1	1	-3.43399
RpL36A	FBtr0345332	1	1,2	1	1	0.744413	1	1	0
Rack1	FBtr0345448	1	1,2	1	1	0.0950172	1	1	0
RpL24	FBtr0345449	0.5	2,1	1	1	0.493376	-1	1	-2.11296
CG2811	FBtr0345515	1	1,2	1	1	0.413817	1	1	0
Tsp42Ed	FBtr0345536	0.166667	4,2,3,1	1	1	0.483676	-0.8	0.8	-8.48694
mRpL27	FBtr0345633	1	1,2	1	1	0.928362	1	1	0
CG18870	FBtr0345664	1	1,2	1	1	0.413817	1	1	0
CG9121	FBtr0345751	0.5	2,1	1	1	0.413817	-1	1	-2.3979
Sec61alpha	FBtr0345753	0.833333	2,1,3	1	1	0.641108	0.5	0.5	-0.389465
CG12730	FBtr0345785	0.5	2,1	1	1	0.413817	-1	1	-2.3979
RpL35	FBtr0345788	0.5	2,1	1	1	0.200622	-1	1	-3.43399
Gk2	FBtr0345817	0.5	2,1	1	1	0.413817	-1	1	-2.3979
CG1835	FBtr0345921	0.5	2,1	1	1	0.413817	-1	1	-2.3979
Jheh2	FBtr0345981	1	1,2,3	1	1	0.325348	1	1	0
Miga	FBtr0345986	1	1,2	1	1	0.413817	1	1	0
Clic	FBtr0346089	0.5	2,3,1	1	1	0.616263	-0.5	0.5	-1.3618
Vha13	FBtr0346100	1	1,2	1	1	0.413817	1	1	0
RpS30	FBtr0346148	0.5	2,1	1	1	0.413817	-1	1	-2.3979
RpS8	FBtr0346158	0.166667	3,2,1	1	1	0.442627	-1	1	-7.40472
CG8188	FBtr0346186	1	1,2	1	1	0.413817	1	1	0
WDR79	FBtr0346267	0.166667	3,2,1	1	1	0.343671	-1	1	-7.19369
Rpt3	FBtr0346274	1	1,2	1	1	0.266765	1	1	0
Karl	FBtr0346277	1	1,2,3	1	1	0.584427	1	1	0
rin	FBtr0346346	1	1,2	1	1	0.266765	1	1	0
CG1463	FBtr0346381	1	1,2	1	1	0.413817	1	1	0
sesB	FBtr0346384	0.166667	3,2,1	1	1	0.343671	-1	1	-7.19369
RpL7-like	FBtr0346426	1	1,2	1	1	0.413817	1	1	0
l(2)37Cc	FBtr0346428	0.5	2,1	1	1	0.266765	-1	1	-3.04452
RpS13	FBtr0346454	1	1,2	2	1	1	1	1	0
Lam	FBtr0346460	1	1,2,3	3	1	0.773233	1	1	0
Acbp1	FBtr0346463	1	1,2	1	1	0.413817	1	1	0
CG30423	FBtr0346609	0.5	2,3,1	1	1	0.497415	-0.5	0.5	-5.83188
fws	FBtr0346626	1	1,2	1	1	0.266765	1	1	0
Vamp7	FBtr0346639	0.375	3,2,4,1	1	1	0.43351	-0.4	0.4	-10.2382
CG14544	FBtr0346731	1	1,2	1	1	0.413817	1	1	0
Mul1	FBtr0346806	0.833333	1,3,2	1	1	0.314062	0.5	0.5	-2.3979
pre-mod(mdg4)-T	FBtr0346907	1	1,2	1	1	0.413817	1	1	0
CG11137	FBtr0347060	1	1,2	1	1	0.829607	1	1	0
Tango9	FBtr0347147	0.5	2,3,1	2	1	0.680026	-0.5	0.5	-3.69115
Bin1	FBtr0347201	0.5	2,1	1	1	0.266765	-1	1	-3.04452
Pmi	FBtr0347274	0.166667	3,2,1	1	1	0.210172	-1	1	-9.52303
ND-B16.6	FBtr0347282	1	1,2	1	1	0.413817	1	1	0
unc-45	FBtr0347497	1	1,2	1	1	0.413817	1	1	0
Vps24	FBtr0347550	1	1,2	1	1	0.413817	1	1	0
hd	FBtr0347559	0.5	2,1	1	1	0.266765	-1	1	-3.04452
lncRNA:CR46268	FBtr0415455	0.5	2,1	1	1	0.413817	-1	1	-2.3979
lncRNA:CR46268	FBtr0415460	0.5	2,1	1	1	0.413817	-1	1	-2.3979
dj-1beta	FBtr0445215	1	1,2	1	1	0.266765	1	1	0
AlkB	FBtr0445838	0.5	2,1	1	1	0.413817	-1	1	-2.3979
mei-38	FBtr0452078	1	1,2	1	1	0.162326	1	1	0
deltaCOP	FBtr0070371	0.955952	2,3,4,1,7,5,6	4	0.952381	0.324179	0.678571	0.678571	-12.8449
Tailor	FBtr0081641	0.75119	3,7,1,2,4,5,6	1	0.952381	0.367783	0.285714	0.285714	-9.9125

## Sheet: arabidopsis
Supplementary Table 5. Intron splicing orders for Arabidopsis thaliana
gene_symbol	transcript_id	spearman_p_value_one_side_less	best_order	number_of_orders_have_same_prob	percent_coverage_order_pair	normalized_entropy	spearman_rho	spearman_rho_abs	relative_likelihood
NAC001	AT1G01010.1	0.825	1,4,2,5,3	2	1	0.527488	0.5	0.5	-9.49729
ARV1	AT1G01020.1	0.0661458	7,8,2,6,5,1,3,4	1	1	NaN	-0.595238	0.595238	-69.3659
ARV1	AT1G01020.2	0.1	6,5,7,2,1,3,4	1	1	0.400067	-0.571429	0.571429	-30.6543
ARV1	AT1G01020.3	0.0331349	6,5,7,4,1,2,3	1	1	0.344333	-0.75	0.75	-62.84
ARV1	AT1G01020.4	0.0331349	6,5,7,4,1,2,3	1	1	0.39108	-0.75	0.75	-59.3554
ARV1	AT1G01020.5	0.108085	7,6,2,8,5,1,3,4	1	1	NaN	-0.5	0.5	-71.607
NGA3	AT1G01030.2	1	1,2	1	1	0.105591	1	1	0
PPA1	AT1G01050.1	0.94251	1,4,3,5,8,2,7,6	1	1	0.356284	0.595238	0.595238	-23.4343
	AT1G01080.1	0.166667	3,2,1	1	1	0.439325	-1	1	-8.00748
	AT1G01080.2	0.166667	3,2,1	1	1	0.170937	-1	1	-9.15195
	AT1G01080.3	0.5	2,1	1	1	0.991461	-1	1	-0.218254
PDH-E1 ALPHA	AT1G01090.1	1	1,2	1	1	0.493376	1	1	0
RPP1A	AT1G01100.1	0.5	2,3,1	1	1	0.587604	-0.5	0.5	-5.91129
RPP1A	AT1G01100.2	1	1,2,3	1	1	0.636446	1	1	0
RPP1A	AT1G01100.3	0.958333	1,2,4,3	1	1	0.374343	0.8	0.8	-4.77506
RPP1A	AT1G01100.4	0.5	2,3,1	1	1	0.439691	-0.5	0.5	-8.30918
IQD18	AT1G01110.1	0.833333	2,1,3	1	1	0.50452	0.5	0.5	-1.03609
IQD18	AT1G01110.2	0.625	3,2,1,4	2	1	0.566049	0.2	0.2	-4.14062
CIPK9	AT1G01140.1	0.993535	2,1,10,3,4,9,8,5,6,12,13,7,11	NA	1	NA	0.675824	0.675824	-28.4924
CIPK9	AT1G01140.2	0.996251	2,1,3,4,9,10,5,8,12,6,13,11,7	NA	1	NA	0.714286	0.714286	-52.0726
CIPK9	AT1G01140.3	0.999541	2,1,3,4,9,10,8,5,7,6,12,11,13	NA	1	NA	0.818681	0.818681	-22.7052
GIF2	AT1G01160.1	0.166667	3,4,2,1	1	1	0.407073	-0.8	0.8	-13.5917
	AT1G01170.1	0.5	2,1	1	1	0.756023	-1	1	-1.27887
	AT1G01170.2	0.5	2,1	1	1	0.220103	-1	1	-3.30921
	AT1G01210.1	0.5	2,1	1	1	0.841087	-1	1	-0.995958
	AT1G01210.3	0.833333	2,1,3	1	1	0.329403	0.5	0.5	-0.995958
	AT1G01230.1	1	1,2	1	1	0.680586	1	1	0
	AT1G01240.4	0.5	2,1	1	1	0.0736037	-1	1	-4.70953
CNX3	AT1G01290.2	1	1,2	1	1	0.0177327	1	1	0
CNGC10	AT1G01340.2	0.850397	3,4,5,6,1,2,8,7	2	1	0.324256	0.404762	0.404762	-25.6062
	AT1G01350.1	1	1,2,3	1	1	0.351042	1	1	0
PYL9	AT1G01360.1	1	1,2	1	1	0.680586	1	1	0
ETC1	AT1G01380.1	1	1,2	1	1	0.0950172	1	1	0
ETC1	AT1G01380.3	1	1,2	1	1	0.0950172	1	1	0
TBL25	AT1G01430.1	1	1,2	1	1	0.986667	1	1	0
	AT1G01440.1	0.791667	1,4,2,3	1	1	0.249931	0.4	0.4	-7.75132
	AT1G01490.1	1	1,2	1	1	0.0303459	1	1	0
	AT1G01490.2	0.5	2,3,1	1	1	0.0149587	-0.5	0.5	-14.6786
	AT1G01490.3	0.5	2,1	1	1	0.085547	-1	1	-4.52461
	AT1G01490.4	0.5	3,1,2	1	1	0.195579	-0.5	0.5	-10.7968
AN	AT1G01510.1	0.598611	2,4,6,1,5,3	3	1	0.677033	0.0857143	0.0857143	-16.1771
	AT1G01540.1	0.991667	1,2,4,3,5	1	1	0.371308	0.9	0.9	-0.91132
	AT1G01540.2	0.9125	1,5,2,4,3,6	1	1	0.299687	0.6	0.6	-9.99975
BPS1	AT1G01550.1	1	1,2	1	1	0.999645	1	1	0
MPK11	AT1G01560.1	0.833333	1,3,2	2	1	0.963331	0.5	0.5	-0.66905
MPK11	AT1G01560.3	0.958333	1,3,2,4	2	1	0.58409	0.8	0.8	-0.66905
MPK11	AT1G01560.4	0.958333	1,3,2,4	2	1	0.675591	0.8	0.8	-0.66905
	AT1G01570.1	1	1,2	2	1	1	1	1	0
	AT1G01570.2	1	1,2	2	1	1	1	1	0
GPAT4	AT1G01610.1	0.833333	1,3,2	1	1	0.704954	0.5	0.5	-1.31568
PIP1-3	AT1G01620.1	1	1,2,3	1	1	0.982706	1	1	0
PIP1-3	AT1G01620.2	0.458333	2,3,4,1	1	1	0.554356	-0.2	0.2	-27.8265
	AT1G01630.1	0.833333	2,1,4,3	1	1	0.364928	0.6	0.6	-6.16274
	AT1G01710.1	0.37728	7,6,11,12,3,8,9,10,15,16,13,4,2,5,1,14	NA	1	NA	-0.0852941	0.0852941	-150.69
	AT1G01715.1	0.5	2,1	1	1	0.162326	-1	1	-3.71357
NAC002	AT1G01720.1	1	1,2	1	1	0.966321	1	1	0
	AT1G01730.1	1	1,2	1	1	0.295832	1	1	0
ADF11	AT1G01750.1	0.5	2,1	1	1	0.162326	-1	1	-3.71357
PLIM2B	AT1G01780.1	0.541667	2,4,1,3	1	1	0.416891	0	0	-6.47851
	AT1G01800.1	0.375	3,2,4,1	1	1	0.606805	-0.4	0.4	-5.41272
	AT1G01800.2	0.541667	3,1,4,2	2	1	0.480295	0	0	-8.25273
PEX11C	AT1G01820.1	0.930556	2,3,1,6,7,4,5	1	1	0.536826	0.607143	0.607143	-13.8728
	AT1G01830.2	0.625	1,4,3,2	2	1	0.601491	0.2	0.2	-5.9454
	AT1G01830.3	1	1,2	2	1	1	1	1	0
PFC1	AT1G01860.1	0.992312	2,1,4,3,6,7,8,5	1	1	0.329032	0.809524	0.809524	-13.8306
PFC1	AT1G01860.2	0.993849	1,3,2,5,6,4,7	1	1	0.406277	0.857143	0.857143	-7.06317
PFC1	AT1G01860.3	0.970833	1,3,2,5,6,4	1	1	0.353852	0.771429	0.771429	-7.14895
PFC1	AT1G01860.4	0.988095	2,1,4,3,6,7,5	1	1	0.264448	0.821429	0.821429	-13.3217
PFC1	AT1G01860.5	0.541667	2,4,1,3	1	1	0.312174	0	0	-6.85614
GEN1	AT1G01880.1	0.998611	1,2,3,5,4,6	2	1	0.561176	0.942857	0.942857	-2.3979
	AT1G01910.1	0.930556	1,3,5,6,2,4,7	1	1	0.394945	0.607143	0.607143	-9.44954
	AT1G01910.2	0.790278	1,3,5,6,2,4	1	1	0.51023	0.371429	0.371429	-9.44954
	AT1G01910.3	0.991667	1,3,2,5,4,6	2	1	0.372673	0.885714	0.885714	-6.13687
	AT1G01910.4	0.930556	1,3,5,6,2,4,7	1	1	0.406052	0.607143	0.607143	-9.57879
	AT1G01920.2	0.968858	4,2,7,3,8,10,6,14,1,13,12,11,15,5,9	NA	1	NA	0.492857	0.492857	-87.7431
	AT1G01920.3	0.938064	4,2,7,3,8,10,6,13,12,1,11,14,5,9	NA	1	NA	0.428571	0.428571	-66.8847
	AT1G01920.5	0.945955	4,2,7,3,8,10,6,14,1,13,12,11,5,9	NA	1	NA	0.446154	0.446154	-81.9614
	AT1G01930.1	0.983333	1,2,4,5,3,6	2	1	0.351228	0.828571	0.828571	-6.3281
	AT1G02020.3	0.5	2,1	1	1	0.0450365	-1	1	-5.3033
CSN7	AT1G02090.1	0.989112	1,3,2,6,7,4,5,8	1	1	0.513837	0.785714	0.785714	-3.86578
CSN7	AT1G02090.2	0.994643	1,3,4,5,2,6,8,7	1	1	0.397258	0.833333	0.833333	-7.48911
CSN7	AT1G02090.3	0.982937	1,3,4,5,2,6,7	1	1	0.473775	0.785714	0.785714	-3.61209
LCMT1	AT1G02100.1	0.408825	6,4,7,8,9,3,11,2,1,10,5	1	1	NaN	-0.0818182	0.0818182	-95.9815
LCMT1	AT1G02100.2	0.633612	6,4,7,8,9,3,11,2,1,12,10,5	NA	1	NA	0.104895	0.104895	-97.6446
LCMT1	AT1G02100.3	0.650144	6,4,7,8,9,3,11,2,1,10,12,5	NA	1	NA	0.118881	0.118881	-102.405
	AT1G02110.1	1	1,2,3	2	1	0.447015	1	1	0
RABD2A	AT1G02130.1	0.9	1,4,5,3,6,2,7	2	1	0.564827	0.535714	0.535714	-11.7673
MEE63	AT1G02140.1	1	1,2	1	1	0.886449	1	1	0
	AT1G02160.1	1	1,2	1	1	0.117731	1	1	0
AMC1	AT1G02170.1	0.958333	1,2,4,3	1	1	0.596592	0.8	0.8	-0.428108
	AT1G02260.1	0.833333	1,3,2	1	1	0.496864	0.5	0.5	-3.71357
	AT1G02260.2	0.5	2,1	1	1	0.162326	-1	1	-3.71357
	AT1G02270.1	0.996594	2,3,1,4,6,8,7,10,5,9	2	1	NaN	0.806061	0.806061	-11.7652
TOC33	AT1G02280.1	0.996627	2,1,3,5,4,7,6	1	1	0.444662	0.892857	0.892857	-2.39627
TOC33	AT1G02280.2	0.982937	2,3,1,4,7,5,6	3	1	0.504436	0.785714	0.785714	-6.8181
CATHB1	AT1G02300.1	0.885091	2,3,7,6,1,5,9,8,4	1	1	NaN	0.433333	0.433333	-51.8249
CATHB2	AT1G02305.1	0.720046	3,2,8,6,7,5,10,1,9,4	1	1	NaN	0.2	0.2	-49.6295
CSU2	AT1G02330.1	0.933333	1,2,5,3,4	1	1	0.706107	0.7	0.7	-0.615555
HFR1	AT1G02340.1	1	1,2,3,4	1	1	0.626107	1	1	0
HFR1	AT1G02340.2	0.5	3,1,2	2	1	0.570437	-0.5	0.5	-4.79579
	AT1G02380.1	0.833333	1,3,2	1	1	0.413572	0.5	0.5	-0.646627
GA2OX6	AT1G02400.1	0.5	2,1	1	1	0.488237	-1	1	-2.13053
COX11	AT1G02410.1	0.481746	2,6,3,4,7,5,1	1	1	0.517677	-0.0357143	0.0357143	-22.8564
COX11	AT1G02410.2	0.751389	5,1,2,3,6,4	1	1	0.533111	0.314286	0.314286	-10.1621
COX11	AT1G02410.3	0.481746	2,6,3,4,7,5,1	2	1	0.415333	-0.0357143	0.0357143	-43.8111
	AT1G02470.1	0.598611	2,3,5,4,6,1	3	1	0.511895	0.0857143	0.0857143	-5.46576
	AT1G02470.2	0.958333	2,1,3,5,4	1	1	0.593032	0.8	0.8	-2.63135
CLPP5	AT1G02560.1	0.268204	4,7,8,1,5,3,2,6	8	1	0.632115	-0.261905	0.261905	-26.4095
	AT1G02610.1	0.540278	6,1,3,2,5,4	1	1	0.383544	0.0285714	0.0285714	-18.3914
	AT1G02610.2	0.958333	1,3,2,5,4	1	1	0.391527	0.8	0.8	-1.17287
	AT1G02610.3	0.341667	2,4,5,3,1	1	1	0.172146	-0.3	0.3	-21.4003
ETN8	AT1G02630.2	1	1,2	1	1	0.266765	1	1	0
	AT1G02650.1	1	1,2	1	1	0.921876	1	1	0
PLIP2	AT1G02660.1	1	1,2,3,4	3	1	0.602703	1	1	0
TAF13	AT1G02680.1	1	1,2,3,4,5	2	1	0.674126	1	1	0
CSLD5	AT1G02730.1	1	1,2	1	1	0.0950172	1	1	0
MRG2	AT1G02740.1	0.911169	1,2,7,6,5,4,8,9,3	1	1	0.386018	0.483333	0.483333	-27.6073
DI19-2	AT1G02750.1	1	1,2,3	1	1	0.341329	1	1	0
DI19-2	AT1G02750.2	1	1,2,3	1	1	0.145484	1	1	0
RPL19A	AT1G02780.1	0.458333	2,3,4,1	2	1	0.539969	-0.2	0.2	-9.00419
BGLU11	AT1G02850.1	0.521915	4,2,10,11,3,8,9,12,5,1,6,7	NA	1	NA	0.013986	0.013986	-91.4358
BGLU11	AT1G02850.2	0.504385	4,2,10,8,11,3,9,12,5,1,6,7	NA	1	NA	0	0	-99.2573
BGLU11	AT1G02850.4	0.903688	4,2,3,9,5,8,10,7,1,6,11	2	1	NaN	0.418182	0.418182	-53.9024
BGLU11	AT1G02850.5	0.387832	4,2,9,7,10,11,3,8,5,1,6	1	1	NaN	-0.1	0.1	-65.872
BAH1	AT1G02860.1	0.933333	1,2,4,5,3	1	1	0.386806	0.7	0.7	-7.58553
BAH1	AT1G02860.2	0.991667	1,2,4,3,5	2	1	0.385382	0.9	0.9	-5.35186
BAH1	AT1G02860.3	1	1,2	1	1	0.729753	1	1	0
	AT1G02870.1	0.5	2,1	1	1	0.266765	-1	1	-3.04452
TPK1	AT1G02880.1	0.958333	1,3,2,4	1	1	0.514815	0.8	0.8	-0.549108
TPK1	AT1G02880.3	0.933333	1,4,2,3,5	1	1	0.338088	0.7	0.7	-2.88475
TPK1	AT1G02880.4	0.741667	1,5,2,4,3	1	1	0.297293	0.3	0.3	-3.98968
TPK1	AT1G02880.5	0.958333	1,3,2,4	2	1	0.547992	0.8	0.8	-0.797287
TPK1	AT1G02880.6	0.741667	1,4,3,5,2	1	1	0.358356	0.3	0.3	-13.4603
LPA1	AT1G02910.1	0.420064	6,5,3,1,7,8,2,4	1	1	0.502848	-0.0952381	0.0952381	-29.5392
LPA1	AT1G02910.2	0.930556	3,5,1,2,4,6,7	1	1	0.581288	0.607143	0.607143	-8.57376
GSTF7	AT1G02920.1	1	1,2	2	1	1	1	1	0
GSTF6	AT1G02930.1	1	1,2	1	1	0.335505	1	1	0
	AT1G03010.1	0.833333	2,1,4,3	1	1	0.248465	0.6	0.6	-4.79579
	AT1G03030.1	0.814466	1,5,10,9,3,8,4,2,7,6,11	1	1	NaN	0.290909	0.290909	-36.9881
	AT1G03030.2	0.904534	1,5,9,3,4,2,10,8,7,6	1	1	0.563974	0.442424	0.442424	-34.3022
	AT1G03040.1	0.525	2,3,4,5,1	1	1	0.283004	0	0	-13.6748
	AT1G03040.2	0.525	2,3,4,5,1	1	1	0.146686	0	0	-18.55
	AT1G03040.3	0.458333	2,3,4,1	1	1	0.241592	-0.2	0.2	-11.8726
NAA20	AT1G03150.1	0.991667	1,3,2,4,5	1	1	0.47268	0.9	0.9	-1.37148
	AT1G03180.1	0.356944	3,4,5,2,6,1	3	1	0.43446	-0.2	0.2	-15.5009
	AT1G03180.4	0.356944	3,4,5,2,6,1	2	1	0.558509	-0.2	0.2	-11.5952
	AT1G03180.5	0.133333	4,5,6,3,7,2,1	2	1	0.373273	-0.5	0.5	-36.2301
	AT1G03200.1	1	1,2	1	1	0.119116	1	1	0
	AT1G03210.1	0.375	3,2,4,1	1	1	0.115707	-0.4	0.4	-24.5594
	AT1G03210.2	0.5	2,3,1	1	1	0.0574288	-0.5	0.5	-11.6543
	AT1G03250.1	0.948611	2,1,3,6,5,4	2	1	0.547615	0.714286	0.714286	-3.16639
	AT1G03250.2	0.948611	2,1,3,6,5,4	1	1	0.378148	0.714286	0.714286	-9.45951
	AT1G03250.3	0.883333	1,2,5,4,3	1	1	0.648653	0.6	0.6	-2.44029
	AT1G03250.4	0.958333	2,1,3,5,4	1	1	0.431252	0.8	0.8	-0.815064
	AT1G03260.1	0.92443	4,5,1,2,6,3,8,7	2	1	0.392771	0.547619	0.547619	-16.7491
	AT1G03280.1	0.70823	8,2,5,10,1,3,4,7,6,9	1	1	0.484815	0.187879	0.187879	-27.0034
	AT1G03290.1	0.850397	3,2,5,7,1,8,4,6	1	1	0.285015	0.404762	0.404762	-32.754
	AT1G03290.3	0.916667	2,1,4,6,7,3,5	1	1	0.270108	0.571429	0.571429	-20.5224
	AT1G03290.6	0.612186	3,2,6,8,9,5,1,7,4	2	1	NaN	0.1	0.1	-66.7546
LSM2	AT1G03330.1	1	1,2	1	1	0.437017	1	1	0
	AT1G03340.1	0.958333	1,3,2,4	2	1	0.520166	0.8	0.8	-0.646627
RRP4	AT1G03360.1	0.822222	2,1,5,6,4,3	1	1	0.373291	0.428571	0.428571	-16.1612
	AT1G03370.1	0.975992	1,4,2,6,3,5,7	2	1	0.410165	0.75	0.75	-12.4489
	AT1G03370.2	0.983333	1,4,2,3,5,6	2	1	0.401605	0.828571	0.828571	-6.94619
	AT1G03400.1	1	1,2	1	1	0.0386718	1	1	0
2A6	AT1G03410.1	1	1,2	1	1	0.266765	1	1	0
2A6	AT1G03410.2	1	1,2	1	1	0.266765	1	1	0
AHP5	AT1G03430.1	0.225	3,4,5,1,2	1	1	0.20311	-0.5	0.5	-37.0012
AHP5	AT1G03430.2	0.208333	3,4,1,2	1	1	0.244048	-0.6	0.6	-21.4038
	AT1G03457.2	0.420064	4,2,5,6,8,7,3,1	10	1	0.489734	-0.0952381	0.0952381	-25.3679
NET3A	AT1G03470.2	0.5	2,1	1	1	0.0604741	-1	1	-4.94876
NET3A	AT1G03470.3	0.5	2,1	1	1	0.0604741	-1	1	-4.94876
NET3A	AT1G03470.4	0.5	2,1	1	1	0.0604741	-1	1	-4.94876
CPX1	AT1G03475.1	0.546825	5,2,3,4,6,7,1	1	1	0.470484	0.0357143	0.0357143	-20.8443
	AT1G03520.1	1	1,2,3	1	1	0.0466652	1	1	0
	AT1G03520.2	0.458333	2,3,4,1	1	1	0.0381239	-0.2	0.2	-19.0519
ATNAF1	AT1G03530.1	1	1,2	1	1	0.162326	1	1	0
	AT1G03545.1	1	1,2	1	1	0.413817	1	1	0
	AT1G03545.2	1	1,2	1	1	0.413817	1	1	0
PPC6-6	AT1G03590.1	0.958333	1,3,2,5,4	1	1	0.504331	0.8	0.8	-1.32813
	AT1G03610.1	0.375	4,1,3,2	1	1	0.348855	-0.4	0.4	-12.8459
	AT1G03610.2	0.833333	1,3,2	1	1	0.292404	0.5	0.5	-1.37392
PORC	AT1G03630.1	1	1,2,3,4	1	1	0.493116	1	1	0
PORC	AT1G03630.2	0.958333	1,3,2,4	1	1	0.43836	0.8	0.8	-1.75127
	AT1G03687.1	0.988095	1,2,4,6,3,5,7	1	1	0.334394	0.821429	0.821429	-5.17991
	AT1G03687.2	0.948611	1,2,4,6,3,5	1	1	0.291333	0.714286	0.714286	-4.62438
	AT1G03700.1	1	1,2	1	1	0.266765	1	1	0
	AT1G03710.2	1	1,2	1	1	0.413817	1	1	0
	AT1G03740.1	0.9125	1,3,5,4,2,6	1	1	0.423063	0.6	0.6	-6.83999
	AT1G03740.2	0.741667	1,3,5,4,2	1	1	0.507741	0.3	0.3	-6.82102
SWI2	AT1G03750.1	0.540278	4,3,5,2,1,6	5	1	0.473055	0.0285714	0.0285714	-12.2994
MGP	AT1G03840.1	1	1,2	1	1	0.200622	1	1	0
PHB2	AT1G03860.1	0.258333	5,3,2,1,4	1	1	0.473531	-0.4	0.4	-10.9379
PHB2	AT1G03860.2	0.458333	4,1,2,3	3	1	0.912322	-0.2	0.2	-2.18056
PHB2	AT1G03860.3	0.00833333	5,4,3,2,1	1	1	0.609399	-1	1	-18.2935
ATNAP4	AT1G03900.1	0.5	2,1	1	1	0.616748	-1	1	-1.71298
ABCI19	AT1G03905.2	0.933333	1,3,4,2,5	3	1	0.377885	0.7	0.7	-7.1554
ABCI19	AT1G03905.3	0.329167	2,4,6,5,3,1	1	1	0.364876	-0.257143	0.257143	-27.6916
	AT1G04040.1	0.5	2,1	1	1	0.933296	-1	1	-0.622831
IAA10	AT1G04100.1	1	1,2,3	1	1	0.855349	1	1	0
TPR2	AT1G04130.1	0.866667	3,2,5,1,7,6,4	1	1	0.33956	0.464286	0.464286	-23.0098
EIF2 GAMMA	AT1G04170.1	0.977083	2,3,4,1,6,7,8,5	2	1	0.398868	0.714286	0.714286	-15.5639
EIF2 GAMMA	AT1G04170.2	0.690451	2,3,4,6,7,8,5,1	2	1	0.26403	0.190476	0.190476	-30.4899
	AT1G04230.1	0.930556	2,4,3,1,7,6,5	2	1	0.568291	0.607143	0.607143	-13.0996
	AT1G04230.2	0.945238	4,2,3,1,5,7,6	2	1	0.341654	0.642857	0.642857	-17.2036
SHY2	AT1G04240.1	1	1,2	1	1	0.462201	1	1	0
SHY2	AT1G04240.2	1	1,2	1	1	0.462201	1	1	0
IAA17	AT1G04250.1	0.791667	2,3,1,4	1	1	0.746434	0.4	0.4	-0.971213
RPS15A	AT1G04270.1	1	1,2,3	1	1	0.29702	1	1	0
RPS15A	AT1G04270.2	1	1,2,3	1	1	0.0541578	1	1	0
	AT1G04280.1	0.998884	1,2,4,3,6,7,5,8	1	1	NaN	0.904762	0.904762	-2.42893
	AT1G04280.2	0.993849	1,3,2,5,6,4,7	1	1	0.408631	0.857143	0.857143	-2.38875
	AT1G04290.1	0.5	2,1	1	1	0.329187	-1	1	-2.74377
TRAF1B	AT1G04300.6	0.598611	3,4,5,2,1,6	1	1	0.208624	0.0857143	0.0857143	-24.4443
ERS2	AT1G04310.1	1	1,2	1	1	0.928362	1	1	0
ERS2	AT1G04310.2	1	1,2	1	1	0.744413	1	1	0
	AT1G04340.1	0.791667	1,4,2,3	1	1	0.820186	0.4	0.4	-1.03609
	AT1G04350.1	0.5	2,1	1	1	0.0450365	-1	1	-5.3033
CRY2	AT1G04400.1	1	1,2,3,4	2	1	0.603941	1	1	0
CRY2	AT1G04400.2	0.458333	2,3,4,1	1	1	0.54188	-0.2	0.2	-6.36365
MDH1	AT1G04410.1	0.790278	1,4,6,2,3,5	1	1	0.617168	0.371429	0.371429	-3.82315
	AT1G04420.1	0.777778	1,3,5,6,7,2,4	1	1	0.371475	0.321429	0.321429	-16.4748
	AT1G04425.1	0.5	2,1	1	1	0.162326	-1	1	-3.71357
	AT1G04430.1	0.993849	1,4,2,3,5,7,6	1	1	0.532287	0.857143	0.857143	-2.07591
	AT1G04430.2	0.702579	2,4,3,5,6,7,1	4	1	0.469862	0.214286	0.214286	-24.4801
	AT1G04430.3	0.702579	2,4,3,5,6,7,1	4	1	0.47142	0.214286	0.214286	-26.8139
CKL13	AT1G04440.1	0.929797	4,2,6,9,10,1,5,8,12,13,3,7,11	NA	1	NA	0.428571	0.428571	-66.0277
RPL23A	AT1G04480.1	0.5	2,1	1	1	0.996876	-1	1	-0.131769
	AT1G04490.8	1	1,2	1	1	0.413817	1	1	0
PRP19A	AT1G04510.1	1	1,3,6,4,8,5,9,7,2,10,11,13,14,17,16,15,12	NA	1	NA	0.862745	0.862745	-20.5
CRRSP3	AT1G04520.1	1	1,2,3	1	1	0.311953	1	1	0
TPR4	AT1G04530.1	0.791667	1,3,4,2	2	1	0.624332	0.4	0.4	-2.34189
IAA12	AT1G04550.1	1	1,2	1	1	0.413817	1	1	0
IAA12	AT1G04550.2	0.375	4,1,3,2	1	1	0.587472	-0.4	0.4	-11.4547
	AT1G04555.1	1	1,2,3	1	1	0.500795	1	1	0
YUC3	AT1G04610.1	1	1,2	1	1	0.413817	1	1	0
MEE4	AT1G04630.1	1	1,2	1	1	0.519149	1	1	0
	AT1G04680.1	0.991667	1,2,3,5,4	2	1	0.418878	0.9	0.9	-1.06635
KAB1	AT1G04690.1	0.625	1,4,3,2	1	1	0.445691	0.2	0.2	-8.28034
VAMP721	AT1G04750.1	0.208333	3,4,1,2	1	1	0.854843	-0.6	0.6	-3.1386
VAMP721	AT1G04750.2	0.608333	1,4,5,3,2	2	1	0.314722	0.1	0.1	-19.8604
VAMP721	AT1G04750.3	0.791667	1,3,4,2	1	1	0.479932	0.4	0.4	-4.54226
VAMP721	AT1G04750.4	0.0416667	4,3,2,1	1	1	0.367299	-1	1	-18.7951
	AT1G04770.1	1	1,2,3	1	1	0.474573	1	1	0
	AT1G04790.1	0.250397	3,4,8,5,6,7,1,2	1	1	0.439206	-0.285714	0.285714	-26.3788
TUBA4	AT1G04820.1	1	1,2	1	1	0.168347	1	1	0
UBP2	AT1G04860.1	1	1,2	1	1	0.0950172	1	1	0
PRMT10	AT1G04870.2	0.948611	1,2,4,6,3,5	1	1	0.254353	0.714286	0.714286	-9.75678
OFUT1	AT1G04910.1	0.981622	1,2,6,4,3,8,5,7	1	1	0.436392	0.738095	0.738095	-11.2141
TIC20-I	AT1G04940.1	1	1,2	1	1	0.200622	1	1	0
	AT1G04945.1	1	1,2,3,4,5	1	1	0.35045	1	1	0
	AT1G04945.2	1	1,2,3,4	3	1	0.511048	1	1	0
	AT1G04945.4	1	1,2,3,4,5	3	1	0.352003	1	1	0
	AT1G04960.1	0.834725	2,3,6,4,7,9,5,8,10,1	1	1	NaN	0.333333	0.333333	-24.7671
	AT1G04960.2	0.981567	2,6,1,3,5,8,4,7,9	1	1	0.43591	0.7	0.7	-6.12201
	AT1G04970.1	0.883333	3,2,1,4,5	1	1	0.327321	0.6	0.6	-10.6477
	AT1G04970.2	0.475	3,2,4,5,1	1	1	0.494634	-0.1	0.1	-15.0423
	AT1G04970.3	0.958333	2,1,3,4	1	1	0.603866	0.8	0.8	-1.23519
PDIL2-2	AT1G04980.1	0.891915	1,3,5,8,2,7,4,6	2	1	0.386645	0.47619	0.47619	-31.84
	AT1G04985.1	0.541667	2,4,1,3	1	1	0.456179	0	0	-6.05487
	AT1G04985.2	0.5	3,1,2	1	1	0.674524	-0.5	0.5	-2.87698
	AT1G04990.1	0.998611	1,2,3,4,6,5	1	1	0.195762	0.942857	0.942857	-0.935817
	AT1G04990.2	0.999802	1,2,3,4,6,5,7	1	1	0.15735	0.964286	0.964286	-0.935817
	AT1G04990.3	0.991667	1,2,3,5,4	1	1	0.345746	0.9	0.9	-0.863965
	AT1G04990.4	1	1,2,3,4,5	1	1	0.185914	1	1	0
	AT1G04990.5	1	1,2,3,4,5,6	1	1	0.109537	1	1	0
	AT1G04990.6	0.999802	1,2,3,4,6,5,7	1	1	0.152869	0.964286	0.964286	-0.935817
	AT1G05000.1	0.791667	1,4,2,3	1	1	0.461543	0.4	0.4	-3.41629
ACO4	AT1G05010.1	1	1,2,3	1	1	0.698254	1	1	0
	AT1G05030.1	0.999363	1,3,2,4,5,6,9,11,8,10,7	4	1	NaN	0.854545	0.854545	-29.2446
GTF2H2	AT1G05055.1	1	1,2,3	1	1	0.348207	1	1	0
	AT1G05060.1	0.625	1,4,3,2	1	1	0.610389	0.2	0.2	-8.50532
	AT1G05070.1	0.5	2,1	1	1	0.0227021	-1	1	-6.11147
KAO1	AT1G05160.1	0.749603	2,3,6,5,8,1,7,4	1	1	0.371134	0.261905	0.261905	-36.5282
KAO1	AT1G05160.2	0.648338	2,3,5,6,8,7,1,4	2	1	0.397438	0.142857	0.142857	-36.1688
B3GALT2	AT1G05170.2	0.980309	1,4,5,6,7,2,3,10,9,8	4	1	NaN	0.660606	0.660606	-33.0029
AXR1	AT1G05180.1	0.957509	4,3,1,2,10,13,5,11,12,6,8,9,7	NA	1	NA	0.494505	0.494505	-67.6209
AXR1	AT1G05180.2	0.845031	5,4,1,2,11,14,6,12,13,7,9,10,8,3	NA	1	NA	0.287912	0.287912	-140.011
RPL6	AT1G05190.1	0.5	2,1	1	1	0.711111	-1	1	-1.42003
GLR3.4	AT1G05200.1	0.643056	2,3,5,6,1,4	1	1	0.212191	0.142857	0.142857	-11.075
GLR3.4	AT1G05200.2	0.970833	2,1,3,5,6,4	1	1	0.326544	0.771429	0.771429	-4.78547
GLR3.4	AT1G05200.3	0.958333	2,1,3,5,4	1	1	0.292701	0.8	0.8	-2.94217
GLR3.4	AT1G05200.4	0.958333	2,1,3,4	1	1	0.318205	0.8	0.8	-0.66905
GLR3.4	AT1G05200.5	0.833333	2,1,3	1	1	0.465354	0.5	0.5	-0.66905
	AT1G05205.1	0.5	2,1	1	1	0.0400759	-1	1	-5.44242
PER3	AT1G05260.1	0.5	2,3,1	1	1	0.383515	-0.5	0.5	-3.64689
ZIP5	AT1G05300.1	1	1,2	1	1	0.342943	1	1	0
	AT1G05340.1	1	1,2	1	1	0.8208	1	1	0
KMS2	AT1G05360.1	0.222222	4,3,6,5,7,2,1	1	1	0.517274	-0.357143	0.357143	-15.2323
KMS2	AT1G05360.2	0.991667	1,2,4,3,5	2	1	0.467436	0.9	0.9	-1.03609
KMS2	AT1G05360.3	0.970833	2,3,1,5,4,6	1	1	0.641999	0.771429	0.771429	-1.7029
PSB27-2	AT1G05385.1	0.5	2,1	1	1	0.30396	-1	1	-2.85943
	AT1G05400.1	0.5	3,1,2	1	1	0.427178	-0.5	0.5	-4.7575
	AT1G05400.2	0.5	3,1,2	1	1	0.427178	-0.5	0.5	-4.7575
	AT1G05410.1	0.791667	1,3,4,2	1	1	0.72115	0.4	0.4	-1.68272
	AT1G05410.2	0.608333	1,4,5,3,2	1	1	0.484944	0.1	0.1	-17.623
	AT1G05430.1	0.608333	1,4,5,3,2	2	1	0.409006	0.1	0.1	-10.6195
	AT1G05440.1	1	1,2	1	1	0.829607	1	1	0
SYT5	AT1G05500.1	0.574159	6,5,3,10,1,9,11,12,4,7,8,2	NA	1	NA	0.0559441	0.0559441	-89.3702
HEXO2	AT1G05590.1	0.5	2,1	1	1	0.266765	-1	1	-3.04452
HEXO2	AT1G05590.3	0.5	2,1	1	1	0.162326	-1	1	-3.71357
URH2	AT1G05620.1	0.94251	1,2,4,7,5,8,3,6	3	1	NaN	0.595238	0.595238	-21.9933
	AT1G05640.1	1	1,2	1	1	0.928362	1	1	0
	AT1G05670.1	1	1,2	1	1	0.744413	1	1	0
	AT1G05670.2	1	1,2	1	1	0.162326	1	1	0
	AT1G05710.1	0.541667	2,4,1,3	1	1	0.369687	0	0	-9.20371
	AT1G05710.10	0.5	2,3,1	1	1	0.568737	-0.5	0.5	-5.39816
	AT1G05710.11	0.341667	3,5,1,4,2	1	1	0.486711	-0.3	0.3	-13.2307
	AT1G05710.12	0.225	3,5,2,4,1	1	1	0.268422	-0.5	0.5	-27.5493
	AT1G05710.13	0.208333	3,4,1,2	1	1	0.562773	-0.6	0.6	-7.54944
	AT1G05710.14	0.225	3,5,2,4,1	1	1	0.268422	-0.5	0.5	-27.5493
	AT1G05710.2	0.166667	3,4,2,1	1	1	0.487847	-0.8	0.8	-14.9661
	AT1G05710.3	0.116667	3,5,4,2,1	1	1	0.333286	-0.7	0.7	-26.4432
	AT1G05710.4	0.225	3,5,2,4,1	1	1	0.268473	-0.5	0.5	-27.4096
	AT1G05710.6	0.225	3,5,2,4,1	1	1	0.268587	-0.5	0.5	-22.7924
	AT1G05710.7	0.166667	3,4,2,1	1	1	0.341833	-0.8	0.8	-18.8951
	AT1G05710.8	0.166667	3,4,2,1	1	1	0.343254	-0.8	0.8	-18.6993
	AT1G05710.9	0.166667	3,4,2,1	1	1	0.420168	-0.8	0.8	-13.9035
	AT1G05720.1	0.833333	2,1,3	1	1	0.502066	0.5	0.5	-0.646627
	AT1G05730.1	0.5	2,1	1	1	0.266765	-1	1	-3.04452
	AT1G05785.1	0.598611	1,5,4,6,2,3	1	1	0.284719	0.0857143	0.0857143	-17.1434
	AT1G05785.2	0.0513889	5,4,6,2,3,1	1	1	0.275535	-0.771429	0.771429	-35.2646
	AT1G05785.3	0.116667	4,3,5,2,1	1	1	0.258979	-0.7	0.7	-24.2444
	AT1G05785.4	0.851389	1,5,4,2,3,6	2	1	0.337488	0.485714	0.485714	-7.82061
	AT1G05785.5	0.175	4,3,5,1,2	1	1	0.270979	-0.6	0.6	-23.303
	AT1G05785.6	0.608333	1,5,4,2,3	2	1	0.456587	0.1	0.1	-7.82061
	AT1G05785.7	0.0416667	5,4,2,3,1	1	1	0.399593	-0.9	0.9	-24.9885
BHLH128	AT1G05805.1	0.475	3,2,4,5,1	1	1	0.414672	-0.1	0.1	-13.2798
	AT1G05840.1	0.753334	2,4,7,3,5,9,8,1,6	1	1	NaN	0.25	0.25	-35.4023
CTL1	AT1G05850.1	0.833333	1,3,2	1	1	0.241886	0.5	0.5	-3.25187
CTL1	AT1G05850.2	0.166667	3,2,1	1	1	0.299955	-1	1	-8.53
	AT1G05860.1	1	1,2	1	1	0.0127285	1	1	0
	AT1G05870.10	1	1,2,3	1	1	0.278927	1	1	0
	AT1G05870.11	1	1,2,3	1	1	0.12214	1	1	0
	AT1G05870.12	1	1,2,3	1	1	0.387848	1	1	0
	AT1G05870.2	0.833333	1,3,2	1	1	0.119728	0.5	0.5	-5.0814
	AT1G05870.3	0.958333	1,3,2,4	1	1	0.0699828	0.8	0.8	-5.0814
	AT1G05870.4	1	1,2,3	1	1	0.116459	1	1	0
	AT1G05870.5	1	1,2	1	1	0.0367772	1	1	0
	AT1G05870.6	1	1,2	1	1	0.0324735	1	1	0
	AT1G05870.7	1	1,2	1	1	0.012604	1	1	0
	AT1G05870.8	0.833333	1,3,2	1	1	0.128885	0.5	0.5	-4.9712
	AT1G05870.9	1	1,2	1	1	0.277179	1	1	0
NTH2	AT1G05900.1	0.79496	3,2,6,8,1,7,9,5,4	2	1	NaN	0.3	0.3	-51.9192
NTH2	AT1G05900.2	0.328361	3,8,9,2,6,7,10,1,5,4	2	1	NaN	-0.163636	0.163636	-81.9467
CAT9	AT1G05940.1	0.84881	2,6,4,1,3,5,7	1	1	0.378918	0.428571	0.428571	-12.1303
CAT9	AT1G05940.2	0.9125	1,5,3,2,4,6	1	1	0.309911	0.6	0.6	-10.7242
CAT9	AT1G05940.3	0.9125	4,1,2,3,6,5	1	1	0.471857	0.6	0.6	-6.35877
CAT9	AT1G05940.4	0.931944	4,1,2,3,5,6	1	1	0.399912	0.657143	0.657143	-2.62602
	AT1G05970.1	1	1,2	1	1	0.481425	1	1	0
	AT1G05970.2	1	1,2	1	1	0.316599	1	1	0
	AT1G06010.1	1	1,2	2	1	1	1	1	0
BBX24	AT1G06040.1	1	1,2	1	1	0.944231	1	1	0
	AT1G06060.1	0.879167	1,2,5,6,3,4	1	1	0.370198	0.542857	0.542857	-4.21642
	AT1G06060.2	0.991667	1,3,2,4,5	1	1	0.516216	0.9	0.9	-0.198671
	AT1G06070.1	0.791667	3,1,2,4	1	1	0.48713	0.4	0.4	-2.11831
ADS1	AT1G06080.1	0.458333	2,3,4,1	1	1	0.370478	-0.2	0.2	-7.43498
ADS1	AT1G06080.2	0.833333	2,1,3	2	1	0.47482	0.5	0.5	-3.71357
SKIP16	AT1G06110.1	0.375	3,2,4,1	1	1	0.499837	-0.4	0.4	-9.39602
SKIP16	AT1G06110.2	0.833333	2,1,3	1	1	0.571303	0.5	0.5	-1.44443
SKIP16	AT1G06110.3	0.541667	3,1,4,2	1	1	0.329666	0	0	-10.7714
GLX2-4	AT1G06130.1	0.24881	5,2,7,6,3,1,4	1	1	0.465286	-0.321429	0.321429	-33.9383
GLX2-4	AT1G06130.2	0.176786	5,2,7,6,3,4,1	2	1	0.359109	-0.428571	0.428571	-49.2745
ATMYB13	AT1G06180.1	1	1,2	1	1	0.0736035	1	1	0
	AT1G06190.2	1	1,2	1	1	0.0350276	1	1	0
	AT1G06200.1	0.958333	2,1,3,4	1	1	0.546204	0.8	0.8	-0.783042
	AT1G06200.2	0.958333	2,1,3,4	1	1	0.546204	0.8	0.8	-0.783042
TOL2	AT1G06210.1	0.5	2,3,1	1	1	0.602668	-0.5	0.5	-3.2213
TOL2	AT1G06210.2	0.5	2,1	1	1	0.498028	-1	1	-2.09714
CLO	AT1G06220.1	0.996594	1,3,2,5,6,7,8,9,4,10	1	1	NaN	0.806061	0.806061	-4.96239
GTE4	AT1G06230.2	0.958333	1,2,4,3	2	1	0.578908	0.8	0.8	-0.863965
GTE4	AT1G06230.4	0.475	2,3,5,4,1	2	1	0.419315	-0.1	0.1	-13.821
	AT1G06240.1	0.948611	1,3,5,2,4,6	2	1	0.320601	0.714286	0.714286	-9.8565
	AT1G06265.1	0.0666667	4,5,2,3,1	1	1	0.407315	-0.8	0.8	-31.2345
ACX3	AT1G06290.1	0.953197	3,2,8,6,9,5,1,7,10,12,4,11	NA	1	NA	0.503497	0.503497	-59.6629
	AT1G06350.1	0.958333	2,1,3,4	1	1	0.608146	0.8	0.8	-0.389465
	AT1G06360.1	0.458333	2,3,4,1	1	1	0.537695	-0.2	0.2	-5.09877
	AT1G06360.2	0.458333	2,3,4,1	1	1	0.537695	-0.2	0.2	-5.09877
ASK9	AT1G06390.1	0.987262	3,4,1,5,2,11,7,10,8,6,9	2	1	NaN	0.672727	0.672727	-41.1744
ASK9	AT1G06390.2	0.995474	3,4,1,5,2,11,7,10,8,9,6,12	NA	1	NA	0.727273	0.727273	-41.1337
TPS7	AT1G06410.2	1	1,2,3	1	1	0.122427	1	1	0
FTSH8	AT1G06430.1	0.541667	2,4,1,3	1	1	0.563966	0	0	-2.51141
FTSH8	AT1G06430.2	1	1,2,3	1	1	0.441966	1	1	0
FTSH8	AT1G06430.3	0.458333	2,3,4,1	1	1	0.312231	-0.2	0.2	-9.52303
ACD32.1	AT1G06460.1	0.851389	3,4,2,1,5,6	1	1	0.470458	0.485714	0.485714	-8.3454
	AT1G06470.1	0.918307	3,6,5,2,9,1,11,4,10,8,7	1	1	NaN	0.445455	0.445455	-40.3603
	AT1G06500.1	0.5	2,1	1	1	0.786368	-1	1	-1.18113
	AT1G06500.2	1	1,2	1	1	0.200622	1	1	0
	AT1G06515.1	0.166667	3,2,1	1	1	0.3976	-1	1	-9.86261
	AT1G06515.2	0.166667	3,2,1	1	1	0.595916	-1	1	-4.56222
	AT1G06560.1	0.430052	5,6,4,7,9,2,8,11,10,3,1	1	1	NaN	-0.0636364	0.0636364	-70.7161
	AT1G06620.1	1	1,2	1	1	0.0185337	1	1	0
	AT1G06630.2	1	1,2,3	6	1	1	1	1	0
	AT1G06630.3	0.166667	3,4,2,1	2	1	0.293544	-0.8	0.8	-22.078
	AT1G06630.4	0.5	2,3,1	2	1	0.417371	-0.5	0.5	-9.30665
	AT1G06630.5	1	1,2	2	1	1	1	1	0
	AT1G06630.6	0.5	2,3,1	2	1	0.82179	-0.5	0.5	-2.15125
	AT1G06630.7	1	1,2	2	1	1	1	1	0
	AT1G06630.8	0.5	2,1	1	1	0.119116	-1	1	-4.11087
	AT1G06630.9	1	1,2	2	1	1	1	1	0
	AT1G06640.1	1	1,2	1	1	0.28235	1	1	0
	AT1G06640.3	1	1,2	1	1	0.129908	1	1	0
	AT1G06645.1	0.5	2,1	1	1	0.0256519	-1	1	-5.96871
	AT1G06650.1	1	1,2	1	1	0.258788	1	1	0
	AT1G06650.2	1	1,2	1	1	0.919214	1	1	0
PSBP1	AT1G06680.1	0.833333	2,1,3	1	1	0.902093	0.5	0.5	-0.335954
PSBP1	AT1G06680.2	0.5	2,3,1	1	1	0.304763	-0.5	0.5	-9.79961
	AT1G06690.1	0.781688	1,6,2,9,8,3,4,7,5	1	1	NaN	0.283333	0.283333	-45.7493
PTI11	AT1G06700.1	0.222222	2,7,5,6,4,1,3	1	1	0.368836	-0.357143	0.357143	-44.9036
PTI11	AT1G06700.2	0.222222	2,7,5,6,4,1,3	1	1	0.387429	-0.357143	0.357143	-35.3668
PTI11	AT1G06700.3	0.176786	2,7,5,6,4,3,1	1	1	0.272325	-0.428571	0.428571	-51.846
	AT1G06710.10	0.5	2,1	1	1	0.544443	-1	1	-1.94305
	AT1G06710.11	0.5	2,1	1	1	0.371989	-1	1	-2.56187
	AT1G06710.16	0.5	2,1	1	1	0.556158	-1	1	-1.90509
	AT1G06710.17	0.5	2,1	1	1	0.162326	-1	1	-3.71357
	AT1G06710.18	0.5	2,1	1	1	0.25878	-1	1	-3.08694
	AT1G06730.1	1	1,2,3,4	1	1	0.562531	1	1	0
CRTISO	AT1G06820.1	0.358092	9,7,8,3,1,5,10,11,12,6,2,4	NA	1	NA	-0.118881	0.118881	-95.2775
AtbZIP52	AT1G06850.1	0.5	3,1,2	1	1	0.423244	-0.5	0.5	-4.65214
TPP2	AT1G06870.1	0.608333	4,2,3,1,5	1	1	0.634922	0.1	0.1	-5.30725
UXT3	AT1G06890.1	0.914509	4,1,5,3,7,2,8,6	1	1	0.342804	0.52381	0.52381	-26.1655
UXT3	AT1G06890.3	0.97484	4,1,5,3,7,2,8,6,9	1	1	NaN	0.666667	0.666667	-26.1655
UXT3	AT1G06890.4	0.97484	4,1,5,3,7,2,8,6,9	1	1	NaN	0.666667	0.666667	-26.2081
TRFL7	AT1G06910.1	0.741667	4,1,3,2,5	2	1	0.501583	0.3	0.3	-11.276
	AT1G06960.1	0.958333	1,3,2,4	1	1	0.244975	0.8	0.8	-0.24818
	AT1G06960.2	0.833333	1,3,2	1	1	0.428153	0.5	0.5	-0.24818
	AT1G06960.3	1	1,2,3,4	2	1	0.374848	1	1	0
	AT1G06960.4	0.958333	1,3,2,4	1	1	0.17681	0.8	0.8	-3.04452
	AT1G06960.5	1	1,2	1	1	0.231511	1	1	0
	AT1G06960.6	1	1,2,3	2	1	0.646001	1	1	0
	AT1G07010.1	0.92443	1,5,3,4,8,2,7,6	1	1	0.391149	0.547619	0.547619	-13.6688
	AT1G07040.1	0.948611	1,4,2,5,3,6	1	1	0.526972	0.714286	0.714286	-2.16088
	AT1G07050.1	1	1,2	1	1	0.131971	1	1	0
	AT1G07080.1	0.0416667	4,3,2,1	1	1	0.590389	-1	1	-8.89354
	AT1G07119.1	0.991667	1,3,2,4,5	1	1	0.410635	0.9	0.9	-1.06635
	AT1G07119.5	1	1,2,3	1	1	0.156664	1	1	0
RANBP1A	AT1G07140.1	1	1,2,3	1	1	0.356051	1	1	0
	AT1G07160.1	1	1,2	2	1	1	1	1	0
	AT1G07170.3	0.5	2,1	1	1	0.928362	-1	1	-0.646627
	AT1G07170.6	0.5	2,1	1	1	0.266765	-1	1	-3.04452
	AT1G07175.1	1	1,2	1	1	0.413817	1	1	0
SMXL6	AT1G07200.2	1	1,2	1	1	0.413817	1	1	0
	AT1G07210.1	0.791667	1,3,4,2	1	1	0.577235	0.4	0.4	-1.85964
	AT1G07220.1	0.718056	3,2,4,6,1,5	2	1	0.515703	0.257143	0.257143	-12.6935
NPC1	AT1G07230.1	1	1,2	1	1	0.8208	1	1	0
	AT1G07280.1	1	1,2	1	1	0.60496	1	1	0
	AT1G07280.2	0.5	2,1	1	1	0.119116	-1	1	-4.11087
	AT1G07280.3	0.5	2,1	1	1	0.119116	-1	1	-4.11087
SR45A	AT1G07350.1	0.948611	1,2,5,3,6,4	1	1	0.262277	0.714286	0.714286	-14.8198
SR45A	AT1G07350.2	0.916667	1,2,6,3,7,5,4	1	1	0.3309	0.571429	0.571429	-15.1023
SR45A	AT1G07350.3	0.983333	1,2,5,3,4,6	1	1	0.32271	0.828571	0.828571	-3.36052
SR45A	AT1G07350.4	0.991667	1,2,4,3,5	1	1	0.357702	0.9	0.9	-1.46634
SR45A	AT1G07350.5	0.983333	1,2,5,3,4,6	1	1	0.32271	0.828571	0.828571	-3.36052
SR45A	AT1G07350.6	0.991667	1,2,4,3,5	1	1	0.357702	0.9	0.9	-1.46634
	AT1G07360.1	1	1,2,3	1	1	0.524193	1	1	0
PCNA	AT1G07370.1	0.5	2,3,1	1	1	0.234252	-0.5	0.5	-6.79234
RABA2B	AT1G07410.1	1	1,2	1	1	0.0950172	1	1	0
SMO2-2	AT1G07420.1	0.879167	1,4,2,5,6,3	1	1	0.298669	0.542857	0.542857	-10.5047
SMO2-2	AT1G07420.2	0.775	1,3,4,5,2	1	1	0.377242	0.4	0.4	-5.98704
AIP1	AT1G07430.1	1	1,2	1	1	0.413817	1	1	0
	AT1G07440.1	0.375	4,2,1,3	1	1	0.394382	-0.4	0.4	-12.4324
	AT1G07440.2	0.5	2,1	1	1	0.724575	-1	1	-1.37802
APK1A	AT1G07570.1	0.883333	2,1,5,3,4	1	1	0.430229	0.6	0.6	-5.69598
APK1A	AT1G07570.2	0.459722	3,2,6,4,5,1	1	1	0.460391	-0.0857143	0.0857143	-20.4285
APK1A	AT1G07570.4	0.341667	2,5,3,4,1	2	1	0.397456	-0.3	0.3	-16.1358
APK1A	AT1G07570.5	0.459722	3,2,6,4,5,1	1	1	0.364797	-0.0857143	0.0857143	-26.3793
ATOBGM	AT1G07615.1	0.791667	1,3,4,2	1	1	0.245112	0.4	0.4	-9.21144
ATOBGM	AT1G07620.2	0.5	2,1	1	1	0.413817	-1	1	-2.3979
PLL5	AT1G07630.1	1	1,2,3	1	1	0.641838	1	1	0
	AT1G07660.2	1	1,2	1	1	0.015149	1	1	0
ECA4	AT1G07670.1	0.878472	1,6,2,5,8,3,4,7	2	1	0.469289	0.452381	0.452381	-15.225
ECA4	AT1G07670.2	0.777778	1,5,4,7,2,3,6	1	1	0.445791	0.321429	0.321429	-14.8125
	AT1G07700.1	0.166667	3,4,2,1	1	1	0.638642	-0.8	0.8	-5.50038
	AT1G07700.2	0.166667	3,4,2,1	1	1	0.518655	-0.8	0.8	-8.45739
	AT1G07700.3	1	1,2	1	1	0.493376	1	1	0
	AT1G07700.4	0.5	2,3,1	1	1	0.609502	-0.5	0.5	-2.26018
	AT1G07743.1	1	1,2	1	1	0.0794904	1	1	0
RAD51D	AT1G07745.1	0.488393	2,8,5,6,1,3,7,4	1	1	0.260761	-0.0238095	0.0238095	-48.2138
RAD51D	AT1G07745.2	0.580159	1,7,4,5,2,6,3	1	1	0.164141	0.0714286	0.0714286	-41.9344
RAD51D	AT1G07745.3	0.459722	1,6,5,4,2,3	1	1	0.215834	-0.0857143	0.0857143	-32.3
RAD51D	AT1G07745.4	0.376017	2,8,6,5,1,7,3,4	1	1	NaN	-0.142857	0.142857	-52.323
RAD51D	AT1G07745.5	0.297421	2,7,6,5,1,3,4	1	1	0.214884	-0.25	0.25	-37.2247
	AT1G07750.1	1	1,2	1	1	0.851034	1	1	0
RPS15AF	AT1G07770.2	0.5	2,3,1	1	1	0.738851	-0.5	0.5	-2.60028
RPS15AF	AT1G07770.3	1	1,2,3	2	1	0.961798	1	1	0
PAI1	AT1G07780.1	0.0680556	4,5,6,3,1,2	1	1	0.235403	-0.714286	0.714286	-39.3647
PAI1	AT1G07780.10	0.0680556	4,5,6,3,1,2	1	1	0.306122	-0.714286	0.714286	-38.3317
PAI1	AT1G07780.11	0.791667	2,3,1,4	1	1	0.169294	0.4	0.4	-7.97625
PAI1	AT1G07780.12	0.458333	2,3,4,1	1	1	0.413411	-0.2	0.2	-10.7242
PAI1	AT1G07780.13	0.175	3,4,5,2,1	1	1	0.321937	-0.6	0.6	-23.1415
PAI1	AT1G07780.2	0.175	3,4,5,2,1	1	1	0.290024	-0.6	0.6	-28.7398
PAI1	AT1G07780.3	0.175	3,4,5,2,1	1	1	0.292053	-0.6	0.6	-25.9144
PAI1	AT1G07780.4	0.608333	3,4,2,1,5	1	1	0.204259	0.1	0.1	-16.8527
PAI1	AT1G07780.6	0.166667	3,4,2,1	1	1	0.221329	-0.8	0.8	-16.8527
PAI1	AT1G07780.7	0.458333	2,3,4,1	1	1	0.44613	-0.2	0.2	-10.7242
PAI1	AT1G07780.8	0.166667	3,4,2,1	1	1	0.221329	-0.8	0.8	-16.8527
PAI1	AT1G07780.9	0.175	3,4,5,2,1	1	1	0.299551	-0.6	0.6	-25.9144
	AT1G07830.1	0.166667	3,2,1	1	1	0.167367	-1	1	-11.4656
	AT1G07870.1	0.458333	2,3,4,1	1	1	0.418409	-0.2	0.2	-3.94448
APX1	AT1G07890.1	0.648338	8,2,3,5,1,4,6,7	1	1	0.526987	0.142857	0.142857	-42.8863
APX1	AT1G07890.2	0.106261	9,3,6,4,5,7,8,2,1	1	1	NaN	-0.466667	0.466667	-105.625
APX1	AT1G07890.3	0.291071	8,2,5,3,4,6,7,1	1	1	0.393595	-0.238095	0.238095	-78.9499
APX1	AT1G07890.4	0.106261	9,3,6,4,5,7,8,2,1	1	1	NaN	-0.466667	0.466667	-105.941
APX1	AT1G07890.5	0.291071	8,2,5,3,4,6,7,1	1	1	0.394148	-0.238095	0.238095	-72.6346
APX1	AT1G07890.6	0.966865	2,3,5,1,4,6,7	1	1	0.560244	0.714286	0.714286	-4.07371
APX1	AT1G07890.7	0.114909	9,3,6,4,5,7,8,1,2	1	1	NaN	-0.45	0.45	-123.122
APX1	AT1G07890.8	0.291071	8,2,5,3,4,6,7,1	1	1	0.410515	-0.238095	0.238095	-66.1716
A1	AT1G07920.1	0.5	2,1	1	1	0.995856	-1	1	-0.151806
A1	AT1G07930.1	0.5	2,1	1	1	0.928362	-1	1	-0.646627
A1	AT1G07930.2	0.833333	2,1,3	1	1	0.362714	0.5	0.5	-0.646627
A1	AT1G07940.1	1	1,2	2	1	1	1	1	0
A1	AT1G07940.2	0.5	3,1,2	1	1	0.133962	-0.5	0.5	-7.45289
A1	AT1G07940.3	0.5	2,1	1	1	0.182531	-1	1	-3.55962
A1	AT1G07940.4	0.5	2,1	1	1	0.200622	-1	1	-3.43399
MED22B	AT1G07950.1	1	1,2	1	1	0.266765	1	1	0
MED22B	AT1G07950.2	1	1,2	1	1	0.266765	1	1	0
PDIL5-1	AT1G07960.1	0.166667	4,2,3,1	1	1	0.149996	-0.8	0.8	-26.7547
PDIL5-1	AT1G07960.2	0.166667	4,2,3,1	1	1	0.150049	-0.8	0.8	-26.7193
PDIL5-1	AT1G07960.3	0.166667	4,2,3,1	1	1	0.252692	-0.8	0.8	-17.6517
PDIL5-1	AT1G07960.4	0.5	3,1,2	1	1	0.259468	-0.5	0.5	-6.39114
NF-YC10	AT1G07980.1	0.5	3,1,2	1	1	0.358631	-0.5	0.5	-6.64961
NF-YC10	AT1G07980.2	0.5	2,1	1	1	0.105591	-1	1	-4.26268
GATA10	AT1G08000.1	0.5	2,1	1	1	0.829607	-1	1	-1.03609
GATA11	AT1G08010.1	1	1,2	1	1	0.729753	1	1	0
GATA11	AT1G08010.2	0.5	2,1	1	1	0.200622	-1	1	-3.43399
	AT1G08040.2	0.959542	2,9,3,4,5,7,11,6,12,14,1,10,13,8	NA	1	NA	0.481319	0.481319	-49.1641
	AT1G08110.1	0.250397	3,6,5,4,8,7,2,1	1	1	0.391874	-0.285714	0.285714	-52.8028
	AT1G08110.2	0.948611	1,4,3,2,6,5	1	1	0.482194	0.714286	0.714286	-6.26338
	AT1G08110.3	0.580159	2,5,4,3,7,6,1	1	1	0.452133	0.0714286	0.0714286	-20.3471
	AT1G08110.4	0.580159	2,5,4,3,7,6,1	1	1	0.482441	0.0714286	0.0714286	-13.1859
	AT1G08125.1	0.114909	3,8,6,9,4,7,2,5,1	1	1	0.38988	-0.45	0.45	-59.7182
	AT1G08125.2	0.0332346	4,9,7,10,5,6,8,3,2,1	3	1	NaN	-0.612121	0.612121	-130.058
AXS2	AT1G08200.1	0.891915	2,4,3,5,6,7,1,8	1	1	0.54117	0.47619	0.47619	-2.96496
	AT1G08210.1	0.781688	3,6,1,8,5,2,9,7,4	4	1	0.41088	0.283333	0.283333	-44.7587
	AT1G08210.2	0.86627	3,6,1,2,5,8,7,4	4	1	0.381645	0.428571	0.428571	-27.0783
	AT1G08210.3	0.781688	3,6,1,8,5,2,9,7,4	4	1	0.41088	0.283333	0.283333	-44.7587
	AT1G08210.4	0.781688	3,6,1,8,5,2,9,7,4	4	1	0.41088	0.283333	0.283333	-44.7587
	AT1G08220.1	0.945238	4,3,1,2,5,7,6	3	1	0.339404	0.642857	0.642857	-11.0378
GAT1	AT1G08230.2	0.608333	1,5,3,4,2	1	1	0.352812	0.1	0.1	-15.9397
GAT1	AT1G08230.3	0.166667	4,2,3,1	1	1	0.399666	-0.8	0.8	-17.3258
GAT1	AT1G08230.4	0.5	3,1,2	1	1	0.676622	-0.5	0.5	-2.92583
GAT1	AT1G08230.5	0.791667	1,4,2,3	1	1	0.473348	0.4	0.4	-3.0576
GAT1	AT1G08230.6	0.608333	1,5,3,4,2	1	1	0.319389	0.1	0.1	-20.1323
	AT1G08270.2	1	1,2	1	1	0.604528	1	1	0
NVL	AT1G08300.2	0.958333	2,1,3,4	1	1	0.107825	0.8	0.8	-3.04452
NVL	AT1G08300.3	0.833333	2,1,3	1	1	0.166568	0.5	0.5	-3.04452
	AT1G08310.1	0.958333	1,2,4,3	1	1	0.564919	0.8	0.8	-0.545779
	AT1G08310.2	0.625	1,4,3,2	1	1	0.413599	0.2	0.2	-3.51609
	AT1G08310.3	1	1,2,3,4	1	1	0.259768	1	1	0
TGA9	AT1G08320.5	0.94251	3,2,4,5,6,1,8,7	1	1	0.375959	0.595238	0.595238	-16.6857
TMN5	AT1G08350.2	0.60873	3,2,5,6,4,7,1	1	1	0.285416	0.107143	0.107143	-22.3907
TMN5	AT1G08350.3	0.970833	2,1,4,5,3,6	1	1	0.304859	0.771429	0.771429	-5.07423
TMN5	AT1G08350.4	0.883333	2,1,4,5,3	1	1	0.35969	0.6	0.6	-4.80263
RPL10AA	AT1G08360.1	0.375	3,2,4,1	1	1	0.348701	-0.4	0.4	-9.11357
DCP1	AT1G08370.1	0.84881	1,2,5,7,6,3,4	2	1	0.536936	0.428571	0.428571	-13.8871
PSAO	AT1G08380.1	0.5	2,1	1	1	0.521387	-1	1	-2.01879
	AT1G08390.1	0.5	2,1	1	1	0.994242	-1	1	-0.179048
	AT1G08390.2	1	1,2	1	1	0.137099	1	1	0
MAG2L	AT1G08400.1	1	1,2,3	1	1	0.57722	1	1	0
LSG1-2	AT1G08410.1	0.998611	2,1,3,4,5,6	2	1	0.433025	0.942857	0.942857	-1.75127
ALMT1	AT1G08430.1	0.958333	2,1,4,3,5	1	1	0.274855	0.8	0.8	-5.96505
HDA8	AT1G08460.1	1	1,2	1	1	0.0736035	1	1	0
SSL3	AT1G08470.1	0.5	3,1,2	1	1	0.52177	-0.5	0.5	-4.7575
SDH6	AT1G08480.1	0.5	2,1	1	1	0.0761581	-1	1	-4.66772
NFS2	AT1G08490.1	0.467436	1,7,6,4,5,8,2,3	1	1	0.512772	-0.047619	0.047619	-17.7538
FATB	AT1G08510.1	0.883333	1,2,5,4,3	1	1	0.278537	0.6	0.6	-10.7025
	AT1G08530.1	0.541667	3,1,4,2	1	1	0.409974	0	0	-7.65323
	AT1G08530.2	0.833333	1,3,2	1	1	0.69302	0.5	0.5	-0.389465
	AT1G08530.3	0.5	3,1,2	1	1	0.135514	-0.5	0.5	-6.75809
VDE1	AT1G08550.1	0.883333	1,2,5,4,3	1	1	0.352236	0.6	0.6	-7.2154
VDE1	AT1G08550.2	0.258333	2,5,4,3,1	1	1	0.312516	-0.4	0.4	-29.8048
VDE1	AT1G08550.3	0.625	1,4,3,2	1	1	0.457663	0.2	0.2	-7.36047
ACHT4	AT1G08570.1	1	1,2,3	1	1	0.484403	1	1	0
ACHT4	AT1G08570.2	0.458333	2,3,4,1	1	1	0.274227	-0.2	0.2	-24.6414
ACHT4	AT1G08570.3	0.458333	2,3,4,1	1	1	0.274433	-0.2	0.2	-24.1191
ACHT4	AT1G08570.4	0.458333	2,3,4,1	1	1	0.274451	-0.2	0.2	-24.0834
	AT1G08580.1	1	1,2,3	1	1	0.725437	1	1	0
THA1	AT1G08630.2	0.739683	1,7,5,6,3,4,8,9,2	1	1	0.606681	0.233333	0.233333	-13.3993
THA1	AT1G08630.4	0.163418	4,6,3,7,8,5,2,1	2	1	0.643526	-0.404762	0.404762	-18.7054
THA1	AT1G08630.6	0.67818	1,5,7,6,4,8,3,9,2	1	1	0.476956	0.166667	0.166667	-46.7502
THA1	AT1G08630.7	0.768505	1,5,7,6,3,4,8,9,2	1	1	0.475328	0.266667	0.266667	-49.862
	AT1G08670.1	0.5	2,1	1	1	0.266765	-1	1	-3.04452
SKIP24	AT1G08710.1	0.458333	4,1,2,3	1	1	0.361857	-0.2	0.2	-7.19369
SKIP24	AT1G08710.2	1	1,2,3	1	1	0.333915	1	1	0
	AT1G08760.1	0.833333	2,1,3	1	1	0.366246	0.5	0.5	-4.79579
AIP3	AT1G08780.1	1	1,2	1	1	0.0262257	1	1	0
MYOB1	AT1G08800.1	1	1,2	1	1	0.162326	1	1	0
MYOB1	AT1G08800.2	1	1,2,3	1	1	0.104631	1	1	0
MYB60	AT1G08810.1	1	1,2	1	1	0.379964	1	1	0
PVA22	AT1G08820.1	0.088831	4,5,9,8,6,3,7,2,1	1	1	NaN	-0.5	0.5	-71.2054
PVA22	AT1G08820.2	0.376017	3,4,8,7,5,1,2,6	1	1	0.414273	-0.142857	0.142857	-38.9532
PVA22	AT1G08820.3	0.250397	3,4,8,7,5,2,6,1	1	1	0.309344	-0.285714	0.285714	-57.2207
PVA22	AT1G08820.4	0.250397	3,4,8,7,5,2,6,1	1	1	0.310286	-0.285714	0.285714	-53.3884
PVA22	AT1G08820.5	0.250397	3,4,8,7,5,2,6,1	1	1	0.349812	-0.285714	0.285714	-40.9819
CSD1	AT1G08830.1	0.966865	1,3,2,6,5,7,4	1	1	0.441684	0.714286	0.714286	-11.675
	AT1G08845.1	0.5	2,1	1	1	0.52811	-1	1	-1.99655
SUGTL4	AT1G08890.1	0.953328	2,6,15,3,1,4,12,13,5,14,8,16,17,10,7,11,9	NA	1	NA	0.419118	0.419118	-70.942
SUGTL3	AT1G08900.1	0.937948	6,9,8,5,16,3,4,2,15,14,7,11,12,10,17,1,13,18	NA	1	NA	0.374613	0.374613	-111.209
SUGTL3	AT1G08900.2	0.843661	6,9,8,5,16,3,4,2,15,14,7,11,12,10,17,1,13	NA	1	NA	0.257353	0.257353	-111.209
SUGTL3	AT1G08900.4	0.944198	6,9,8,5,3,4,2,15,16,7,11,1,14,12,10,13	NA	1	NA	0.411765	0.411765	-90.9881
ESL1	AT1G08920.1	0.999877	1,3,4,5,7,9,6,8,11,15,2,10,12,13,14,16	NA	1	NA	0.802941	0.802941	-13.4128
ERD6	AT1G08930.1	0.997895	1,5,6,2,7,3,10,11,15,4,12,13,16,9,8,14	NA	1	NA	0.685294	0.685294	-44.5588
ERD6	AT1G08930.2	0.999497	1,5,6,2,7,3,10,11,15,4,12,13,16,9,8,14,17	NA	1	NA	0.737745	0.737745	-44.5588
NFYC9	AT1G08970.2	1	1,2	1	1	0.579394	1	1	0
NFYC9	AT1G08970.3	1	1,2	1	1	0.0950172	1	1	0
AMI1	AT1G08980.1	0.958457	1,2,3,8,6,4,7,5	1	1	0.515308	0.642857	0.642857	-18.7823
GUX5	AT1G08990.1	1	1,2	1	1	0.568701	1	1	0
EBM	AT1G09010.1	0.938598	1,2,8,7,6,3,9,4,5,10	3	1	NaN	0.515152	0.515152	-28.787
	AT1G09023.3	0.833333	1,3,2	1	1	0.155835	0.5	0.5	-3.93183
	AT1G09023.4	1	1,2	1	1	0.266765	1	1	0
	AT1G09023.6	1	1,2	1	1	0.172175	1	1	0
	AT1G09040.1	1	1,2	1	1	0.105591	1	1	0
	AT1G09050.1	1	1,2	1	1	0.266765	1	1	0
RPT5B	AT1G09100.1	0.984438	2,4,3,5,6,1,7,9,8	1	1	0.628818	0.716667	0.716667	-2.21661
	AT1G09130.1	0.993086	3,2,5,1,4,8,7,6,9	2	1	NaN	0.783333	0.783333	-23.3625
	AT1G09130.2	0.971205	3,2,5,1,4,8,7,6	1	1	0.339016	0.690476	0.690476	-23.7311
	AT1G09130.3	0.993086	3,2,5,1,4,8,7,6,9	1	1	NaN	0.783333	0.783333	-23.7311
SR30	AT1G09140.1	0.494595	2,5,11,6,10,1,7,9,4,8,3	1	1	NaN	-0.00909091	0.00909091	-64.7754
SR30	AT1G09140.2	0.82198	2,1,5,6,10,11,7,9,4,8,3	1	1	NaN	0.3	0.3	-52.5314
SR30	AT1G09140.3	0.796525	2,1,5,10,6,7,8,9,3,4	1	1	NaN	0.284848	0.284848	-35.7421
	AT1G09150.1	0.977083	1,2,3,6,8,5,4,7	1	1	0.465077	0.714286	0.714286	-6.4355
PP2B15	AT1G09155.1	1	1,2	1	1	0.744413	1	1	0
	AT1G09160.1	0.945238	2,3,1,6,5,7,4	1	1	0.59091	0.642857	0.642857	-8.16498
	AT1G09160.2	0.986037	2,3,1,6,5,7,4,8	1	1	0.475892	0.761905	0.761905	-8.16498
ATSAR1	AT1G09180.1	1	1,2	1	1	0.266765	1	1	0
	AT1G09195.1	0.643452	4,2,6,5,3,1,7	1	1	0.309857	0.142857	0.142857	-32.9601
	AT1G09195.10	0.9	3,1,5,2,7,6,4	1	1	0.2624	0.535714	0.535714	-19.6584
	AT1G09195.11	0.971205	3,1,5,2,7,6,4,8	1	1	0.219094	0.690476	0.690476	-19.6584
	AT1G09195.12	0.971205	3,1,5,2,7,6,4,8	1	1	0.266025	0.690476	0.690476	-19.7626
	AT1G09195.13	0.971205	3,1,5,2,7,6,4,8	1	1	0.232989	0.690476	0.690476	-19.6584
	AT1G09195.14	0.807339	4,2,6,3,8,7,5,1,9	1	1	NaN	0.316667	0.316667	-47.8001
	AT1G09195.15	0.532564	4,2,6,3,8,7,5,1	1	1	0.233854	0.0238095	0.0238095	-47.8001
	AT1G09195.2	0.971205	3,1,5,2,7,6,4,8	1	1	0.218172	0.690476	0.690476	-19.6584
	AT1G09195.8	0.851389	3,1,5,4,2,6	1	1	0.331243	0.485714	0.485714	-10.3517
SNRNP65	AT1G09230.1	0.952104	1,3,2,7,8,5,9,10,6,4	4	1	NaN	0.551515	0.551515	-52.4888
IMPA4	AT1G09270.1	0.984438	2,3,1,5,8,4,9,7,6	1	1	NaN	0.716667	0.716667	-15.6554
IMPA4	AT1G09270.2	0.995882	2,3,1,5,8,4,9,7,6,10	1	1	NaN	0.793939	0.793939	-15.6554
	AT1G09290.1	0.356944	5,2,3,4,6,1	2	1	0.502732	-0.2	0.2	-19.2552
ECH	AT1G09330.1	0.958333	2,1,3,5,4	1	1	0.397582	0.8	0.8	-3.88938
ECH	AT1G09330.2	0.958333	2,1,3,5,4	1	1	0.233034	0.8	0.8	-11.4098
CRB	AT1G09340.1	0.578409	2,6,7,3,4,9,5,8,1	2	1	0.640349	0.0666667	0.0666667	-20.5578
GOLS3	AT1G09350.1	0.833333	2,1,3	2	1	0.570437	0.5	0.5	-2.3979
G6PD4	AT1G09420.1	0.908734	1,2,7,10,8,4,3,11,5,6,9	1	1	NaN	0.427273	0.427273	-30.6903
G6PD4	AT1G09420.2	0.935419	1,2,7,10,3,8,4,11,5,6,9	1	1	NaN	0.481818	0.481818	-29.4049
	AT1G09421.1	0.5	2,1	1	1	0.266765	-1	1	-3.04452
ACLA-3	AT1G09430.1	0.367126	5,10,6,4,2,9,8,11,1,3,7	1	1	NaN	-0.118182	0.118182	-54.1435
	AT1G09460.1	1	1,2	1	1	0.568701	1	1	0
NEAP3	AT1G09470.1	0.958333	2,1,3,4	1	1	0.327356	0.8	0.8	-2.3979
	AT1G09480.2	0.0416667	4,3,2,1	1	1	0.717874	-1	1	-6.65064
	AT1G09490.1	0.541667	3,1,4,2	1	1	0.226854	0	0	-9.20852
	AT1G09490.2	0.5	2,3,1	1	1	0.479956	-0.5	0.5	-6.15366
PIF3	AT1G09530.4	0.825	1,3,5,2,4	1	1	0.393156	0.5	0.5	-4.95297
PIF3	AT1G09530.5	0.948611	1,2,4,6,3,5	1	1	0.299466	0.714286	0.714286	-5.20303
PIF3	AT1G09530.6	0.948611	1,2,4,6,3,5	1	1	0.38689	0.714286	0.714286	-5.31611
MYB61	AT1G09540.1	1	1,2	1	1	0.137099	1	1	0
PHYA	AT1G09570.1	0.958333	1,2,4,3	1	1	0.239595	0.8	0.8	-3.14665
PHYA	AT1G09570.2	0.741667	1,3,5,4,2	1	1	0.176171	0.3	0.3	-17.0717
	AT1G09575.2	0.5	2,1	1	1	0.105591	-1	1	-4.26268
	AT1G09580.1	0.833333	2,1,3	1	1	0.283886	0.5	0.5	-2.3979
	AT1G09620.1	1	1,2	1	1	0.137099	1	1	0
	AT1G09640.1	0.988095	2,3,1,5,4,7,6	3	1	0.562736	0.821429	0.821429	-4.24227
	AT1G09640.2	0.993849	2,3,1,5,4,6,7	1	1	0.39051	0.857143	0.857143	-3.29107
	AT1G09660.1	0.945238	2,1,4,7,3,6,5	1	1	0.33717	0.642857	0.642857	-16.8323
	AT1G09660.2	0.983333	2,1,4,3,6,5	1	1	0.355723	0.828571	0.828571	-5.89969
	AT1G09660.3	0.851389	1,3,6,2,5,4	1	1	0.365441	0.485714	0.485714	-12.6496
DRB1	AT1G09700.1	1	1,2	1	1	0.568701	1	1	0
DRB1	AT1G09700.2	1	1,2,3	1	1	0.229522	1	1	0
	AT1G09740.2	0.958333	2,1,3,4	1	1	0.952587	0.8	0.8	-0.220671
U2A'	AT1G09760.1	0.930556	1,4,6,2,3,5,7	1	1	0.775951	0.607143	0.607143	-3.44506
CDC5	AT1G09770.1	0.833333	1,3,2	1	1	0.307452	0.5	0.5	-2.3979
PGM1	AT1G09780.1	0.983333	1,2,3,5,6,4	1	1	0.338727	0.828571	0.828571	-4.29223
HISN1B	AT1G09795.1	0.580998	2,7,1,10,9,4,8,5,6,3	1	1	NaN	0.0666667	0.0666667	-51.0826
ECT11	AT1G09810.1	0.291071	6,1,7,8,3,5,2,4	1	1	0.441103	-0.238095	0.238095	-34.1541
PUR2	AT1G09830.1	1	1,2,3	1	1	0.158085	1	1	0
	AT1G09863.2	1	1,2,3	1	1	0.128402	1	1	0
	AT1G09863.4	1	1,2	1	1	0.0642546	1	1	0
	AT1G09920.1	0.625	1,4,3,2	1	1	0.506675	0.2	0.2	-4.73863
	AT1G09932.1	0.351662	2,7,6,8,3,1,4,5	1	1	0.289372	-0.166667	0.166667	-46.3142
	AT1G09932.2	0.230903	2,7,8,3,6,4,5,1	1	1	NaN	-0.309524	0.309524	-63.1827
	AT1G09932.3	0.546825	2,7,3,6,1,4,5	1	1	0.347419	0.0357143	0.0357143	-28.8261
	AT1G09932.4	0.518254	2,6,3,5,7,1,4	1	1	0.313717	0	0	-30.4285
HEMA2	AT1G09940.1	1	1,2	1	1	0.786368	1	1	0
SUC4	AT1G09960.1	1	1,2,3,4,5	1	1	0.375184	1	1	0
	AT1G09995.1	1	1,2	1	1	0.792323	1	1	0
	AT1G09995.4	0.5	2,1	1	1	0.200622	-1	1	-3.43399
	AT1G09995.5	1	1,2	1	1	0.579394	1	1	0
ERG28	AT1G10030.1	0.5	2,1	1	1	0.316599	-1	1	-2.8006
ATBCAT-1	AT1G10060.3	0.518254	1,4,7,6,5,2,3	1	1	0.407203	0	0	-26.3473
BCAT2	AT1G10070.1	0.544191	9,1,3,4,5,6,8,7,2	1	1	NaN	0.0333333	0.0333333	-37.9394
BCAT2	AT1G10070.2	0.245778	10,2,4,5,6,7,9,8,3,1	1	1	NaN	-0.248485	0.248485	-94.0007
BCAT2	AT1G10070.3	0.260317	3,4,9,5,6,8,7,2,1	1	1	NaN	-0.25	0.25	-78.9738
	AT1G10090.1	0.986243	1,4,3,8,7,2,6,5,9,10	1	1	NaN	0.69697	0.69697	-11.2913
BHLH74	AT1G10120.1	0.966865	2,1,3,5,7,6,4	1	1	0.515217	0.714286	0.714286	-11.726
BHLH74	AT1G10120.2	0.648338	3,2,4,6,8,7,5,1	1	1	0.417662	0.142857	0.142857	-52.4364
ATPP2-A10	AT1G10155.1	0.5	2,1	1	1	0.413817	-1	1	-2.3979
ATNFXL1	AT1G10170.2	1	1,2	1	1	0.013827	1	1	0
ATNFXL1	AT1G10170.4	1	1,2	1	1	0.162326	1	1	0
EXO84C	AT1G10180.1	0.948611	2,1,3,6,5,4	1	1	0.32498	0.714286	0.714286	-5.82378
WLIM1	AT1G10200.1	0.375	2,4,3,1	1	1	0.384197	-0.4	0.4	-12.3115
WLIM1	AT1G10200.2	0.833333	1,3,2	1	1	0.391946	0.5	0.5	-3.35407
MPK1	AT1G10210.1	0.5	2,1	1	1	0.52811	-1	1	-1.99655
MPK1	AT1G10210.3	0.833333	2,1,3	1	1	0.250918	0.5	0.5	-1.99655
FRS11	AT1G10240.1	0.833333	1,3,2	1	1	0.0919606	0.5	0.5	-4.11087
FRS11	AT1G10240.2	0.5	2,1	1	1	0.1371	-1	1	-3.93183
	AT1G10300.3	0.5	2,1	1	1	0.413817	-1	1	-2.3979
	AT1G10310.1	0.958333	2,1,3,4	1	1	0.414659	0.8	0.8	-0.389465
	AT1G10340.1	1	1,2	1	1	0.556422	1	1	0
	AT1G10340.2	0.5	2,1	1	1	0.266765	-1	1	-3.04452
	AT1G10380.1	1	1,2	1	1	0.0950172	1	1	0
	AT1G10410.1	0.95191	1,2,4,5,7,6,8,3	1	1	0.679936	0.619048	0.619048	-10.3281
PP2A2	AT1G10430.1	0.933333	2,3,1,4,5	2	1	0.553174	0.7	0.7	-0.625458
ARR4	AT1G10470.1	0.625	3,2,1,4	1	1	0.33758	0.2	0.2	-8.19149
ARR4	AT1G10470.2	0.833333	2,1,3	1	1	0.122991	0.5	0.5	-3.43399
ARR4	AT1G10470.3	0.258333	4,3,2,5,1	1	1	0.226499	-0.4	0.4	-35.5126
ISCA	AT1G10500.1	1	1,2	1	1	0.999025	1	1	0
PRIN2	AT1G10522.1	1	1,2,3	1	1	0.458442	1	1	0
PRIN2	AT1G10522.2	0.5	2,3,1	1	1	0.542724	-0.5	0.5	-4.79579
	AT1G10530.1	1	1,2	2	1	1	1	1	0
XTH33	AT1G10550.1	0.833333	2,1,3	1	1	0.337503	0.5	0.5	-4.11087
BHLH167	AT1G10585.1	1	1,2	1	1	0.973156	1	1	0
	AT1G10590.1	1	1,2	1	1	0.741141	1	1	0
	AT1G10590.2	0.5	2,1	1	1	0.556421	-1	1	-1.90424
	AT1G10590.3	0.5	2,1	1	1	0.0604741	-1	1	-4.94876
AMSH2	AT1G10600.1	0.643056	1,5,3,6,4,2	1	1	0.492228	0.142857	0.142857	-12.0317
AMSH2	AT1G10600.2	0.598611	1,5,4,6,2,3	1	1	0.389557	0.0857143	0.0857143	-18.9026
AMSH2	AT1G10600.3	0.851389	1,5,3,4,2,6	1	1	0.303066	0.485714	0.485714	-11.0911
AMSH2	AT1G10600.4	0.866667	1,5,3,6,4,2,7	1	1	0.381011	0.464286	0.464286	-12.0317
ATARFA1F	AT1G10630.1	0.991667	2,1,3,5,4,6	1	1	0.598881	0.885714	0.885714	-0.938903
ATARFA1F	AT1G10630.2	0.598611	2,3,5,4,6,1	1	1	0.369477	0.0857143	0.0857143	-25.8484
	AT1G10640.1	0.933333	1,2,5,3,4	1	1	0.192508	0.7	0.7	-4.79579
	AT1G10650.1	0.375	3,2,4,1	1	1	0.418024	-0.4	0.4	-10.2746
	AT1G10657.1	0.833333	1,3,2	1	1	0.269633	0.5	0.5	-3.43399
	AT1G10657.2	0.833333	1,3,2	1	1	0.200506	0.5	0.5	-3.43399
	AT1G10657.3	1	1,2	1	1	0.535347	1	1	0
	AT1G10657.4	1	1,2	1	1	0.0571439	1	1	0
	AT1G10660.1	0.250397	6,4,7,2,5,3,8,1	1	1	0.56321	-0.285714	0.285714	-25.8291
	AT1G10660.2	0.532564	2,6,4,5,7,3,8,1	2	1	0.385042	0.0238095	0.0238095	-39.7309
	AT1G10660.3	0.532564	2,6,4,7,3,5,8,1	1	1	0.377861	0.0238095	0.0238095	-40.8365
	AT1G10660.4	0.532564	2,6,4,7,3,5,8,1	2	1	0.313441	0.0238095	0.0238095	-52.1108
ACLA-1	AT1G10670.1	0.101534	5,6,10,7,9,11,2,3,8,1,4	5	1	0.601557	-0.418182	0.418182	-53.8419
ACLA-1	AT1G10670.2	0.0716834	4,9,8,5,6,10,7,1,2,3	5	1	0.648703	-0.50303	0.50303	-36.3225
PRS3	AT1G10700.1	0.718056	3,1,4,6,5,2	1	1	0.495521	0.257143	0.257143	-10.7564
	AT1G10720.1	1	1,2	1	1	0.635823	1	1	0
	AT1G10740.1	0.996627	1,2,5,3,4,6,7	1	1	0.575589	0.892857	0.892857	-0.767361
	AT1G10740.2	0.983333	1,2,5,3,4,6	1	1	0.625063	0.828571	0.828571	-0.218254
	AT1G10740.3	0.99943	1,2,5,3,4,6,7,8	1	1	0.463445	0.928571	0.928571	-0.767361
	AT1G10740.4	0.99943	1,2,5,3,4,6,7,8	1	1	0.463439	0.928571	0.928571	-0.767361
	AT1G10780.1	0.5	3,1,2	1	1	0.413167	-0.5	0.5	-6.26444
	AT1G10780.2	0.5	2,1	1	1	0.674399	-1	1	-1.53393
	AT1G10820.1	0.709529	1,4,3,8,9,7,6,5,2	2	1	NaN	0.2	0.2	-75.0842
	AT1G10820.2	0.914509	1,3,2,7,8,6,5,4	2	1	0.402071	0.52381	0.52381	-30.6171
Z-ISO	AT1G10830.1	0.833333	2,1,3	1	1	0.316908	0.5	0.5	-3.93183
Z-ISO	AT1G10830.2	0.5	2,1	1	1	0.162326	-1	1	-3.71357
Z-ISO	AT1G10830.3	1	1,2	1	1	0.928362	1	1	0
TIF3H1	AT1G10840.1	1	1,3,2,4,5,6,7,8,9,10,11	2	1	0.572231	0.990909	0.990909	-0.0981179
TIF3H1	AT1G10840.2	0.977987	7,2,3,5,1,4,6,8,9,10	1	1	0.607847	0.648485	0.648485	-6.52505
	AT1G10865.1	0.5	2,3,1	1	1	0.448705	-0.5	0.5	-4.30506
	AT1G10865.2	0.833333	2,1,3	1	1	0.123764	0.5	0.5	-5.14166
	AT1G10890.1	0.625	1,4,3,2	1	1	0.2391	0.2	0.2	-10.7716
	AT1G10890.2	0.833333	1,3,2	1	1	0.0514204	0.5	0.5	-4.45962
	AT1G10890.3	0.791667	1,4,2,3	1	1	0.255562	0.4	0.4	-8.21323
	AT1G10890.4	0.166667	3,2,1	1	1	0.430875	-1	1	-9.11527
	AT1G10910.1	0.999625	1,2,5,3,6,4,7,8,9	1	1	NaN	0.916667	0.916667	-6.01093
	AT1G10910.2	0.997718	1,2,5,3,6,4,7,8	1	1	0.427122	0.880952	0.880952	-6.01093
LOV1	AT1G10920.1	0.166667	3,2,1	1	1	0.111014	-1	1	-12.6879
LOV1	AT1G10920.2	0.166667	3,2,1	1	1	0.113458	-1	1	-12.6336
LOV1	AT1G10920.4	0.5	2,1	1	1	0.157479	-1	1	-3.75303
LOV1	AT1G10920.5	0.5	2,1	1	1	0.068586	-1	1	-4.79579
TMN1	AT1G10950.1	0.87581	2,6,8,1,4,10,5,7,9,11,3	1	1	NaN	0.372727	0.372727	-52.4349
ZIP4	AT1G10970.2	0.5	2,1	1	1	0.928362	-1	1	-0.646627
	AT1G11020.1	1	1,2	1	1	0.674399	1	1	0
	AT1G11200.1	1	1,2,3	1	1	0.463075	1	1	0
	AT1G11240.1	1	1,2,3	1	1	0.541675	1	1	0
STP1	AT1G11260.1	1	1,2,3	1	1	0.292669	1	1	0
	AT1G11270.2	0.5	2,1	1	1	0.567285	-1	1	-1.86932
	AT1G11270.3	0.5	3,1,2	1	1	0.248095	-0.5	0.5	-7.86203
	AT1G11280.2	0.983333	1,2,4,5,3,6	1	1	0.401522	0.828571	0.828571	-2.41389
	AT1G11280.5	0.991667	1,2,4,3,6,5	1	1	0.391056	0.885714	0.885714	-3.69115
MLO2	AT1G11310.1	0.972359	2,12,3,1,4,6,7,9,8,13,5,10,11	NA	1	NA	0.543956	0.543956	-43.4458
MLO2	AT1G11310.3	0.981333	1,2,3,5,8,11,6,7,12,9,10,4	NA	1	NA	0.608392	0.608392	-34.895
	AT1G11320.1	1	1,2	2	1	1	1	1	0
SD113	AT1G11350.1	0.459722	2,3,6,5,4,1	1	1	0.18632	-0.0857143	0.0857143	-33.817
	AT1G11380.1	0.541667	2,4,1,3	1	1	0.660256	0	0	-3.68649
	AT1G11390.1	1	1,2,3,4	3	1	0.657303	1	1	0
PYM	AT1G11400.2	0.958333	1,3,2,4	1	1	0.336332	0.8	0.8	-0.352441
PYM	AT1G11400.5	0.991667	1,3,2,4,5	1	1	0.246323	0.9	0.9	-0.352441
PYM	AT1G11400.6	0.991667	1,3,2,4,5	1	1	0.246323	0.9	0.9	-0.352441
	AT1G11410.1	0.883333	2,1,4,5,3	1	1	0.305339	0.6	0.6	-9.34528
	AT1G11410.3	0.459722	3,2,5,6,4,1	1	1	0.263711	-0.0857143	0.0857143	-28.4874
	AT1G11410.4	0.883333	2,1,4,5,3	1	1	0.305339	0.6	0.6	-9.34528
DUF2	AT1G11420.1	0.991667	1,2,3,5,4	1	1	0.282427	0.9	0.9	-2.3979
MORF9	AT1G11430.1	0.5	3,1,2	1	1	0.824582	-0.5	0.5	-1.40773
	AT1G11450.1	0.166667	3,4,2,1	1	1	0.611392	-0.8	0.8	-4.18899
	AT1G11450.2	0.175	3,4,5,2,1	2	1	0.723613	-0.6	0.6	-5.39956
	AT1G11450.3	0.175	3,4,5,2,1	2	1	0.723613	-0.6	0.6	-5.39956
	AT1G11450.4	0.791667	1,3,4,2	1	1	0.929854	0.4	0.4	-1.47532
	AT1G11450.5	0.175	3,4,5,2,1	2	1	0.723613	-0.6	0.6	-5.39956
NRPB10	AT1G11475.1	1	1,2,3	1	1	0.243421	1	1	0
	AT1G11480.1	0.883333	1,2,5,4,3	1	1	0.358164	0.6	0.6	-5.10032
	AT1G11500.1	1	1,2	1	1	0.413817	1	1	0
	AT1G11500.3	1	1,2	1	1	0.413817	1	1	0
CXXS1	AT1G11530.1	0.5	2,1	1	1	0.52581	-1	1	-2.00415
XTH8	AT1G11545.1	0.833333	2,1,3	1	1	0.49437	0.5	0.5	-0.0794068
ATPMEPCRA	AT1G11580.1	1	1,2	2	1	1	1	1	0
ATPMEPCRA	AT1G11580.2	1	1,2	2	1	1	1	1	0
RBP45B	AT1G11650.1	0.825	1,3,5,2,4	1	1	0.107159	0.5	0.5	-14.8324
RBP45B	AT1G11650.2	0.775	1,3,4,5,2	2	1	0.353961	0.4	0.4	-10.9588
HSP70-16	AT1G11660.3	0.99943	1,3,2,4,6,5,8,7	2	1	0.352889	0.928571	0.928571	-1.99192
DTX36	AT1G11670.1	0.991667	1,3,2,5,4,6	2	1	0.579088	0.885714	0.885714	-0.944903
CYP51G1	AT1G11680.1	1	1,2	1	1	0.52811	1	1	0
CLPP6	AT1G11750.1	0.971205	1,2,5,7,3,4,8,6	2	1	0.439811	0.690476	0.690476	-10.3994
LEW1	AT1G11755.1	0.643452	1,4,7,6,3,2,5	1	1	0.433762	0.142857	0.142857	-25.5465
	AT1G11780.1	0.998611	1,2,3,4,6,5	1	1	0.496948	0.942857	0.942857	-0.389465
	AT1G11800.1	0.5	3,1,2	1	1	0.262429	-0.5	0.5	-6.75809
	AT1G11820.1	0.833333	1,3,2	1	1	0.040144	0.5	0.5	-5.01728
	AT1G11820.2	1	1,2,3	1	1	0.393893	1	1	0
ATGLX1	AT1G11840.1	0.309549	4,2,8,5,6,7,3,1	1	1	0.501459	-0.214286	0.214286	-27.7531
ATGLX1	AT1G11840.2	0.351662	4,5,6,8,2,3,1,7	2	1	0.523893	-0.166667	0.166667	-17.1055
	AT1G11860.1	0.833333	1,3,2	1	1	0.948395	0.5	0.5	-0.503321
	AT1G11860.2	0.166667	3,2,1	1	1	0.37051	-1	1	-12.0897
	AT1G11860.3	0.166667	3,2,1	1	1	0.37051	-1	1	-12.0897
OVA7	AT1G11870.6	0.945238	2,3,5,1,6,4,7	1	1	0.46236	0.642857	0.642857	-6.93806
	AT1G11880.1	0.966865	1,3,2,6,5,7,4	2	1	0.344058	0.714286	0.714286	-11.8972
SEC22	AT1G11890.1	0.658333	3,1,4,5,2	1	1	0.390991	0.2	0.2	-14.4708
	AT1G11930.1	0.670833	1,5,4,3,6,2	1	1	0.251799	0.2	0.2	-22.2938
	AT1G11930.2	0.459722	1,5,6,4,3,2	2	1	0.353248	-0.0857143	0.0857143	-41.7536
FAH	AT1G12050.1	0.99874	4,1,6,3,5,2,9,11,7,13,14,10,12,8	NA	1	NA	0.753846	0.753846	-43.426
	AT1G12070.1	0.0416667	4,3,2,1	1	1	0.373825	-1	1	-17.9974
	AT1G12080.1	1	1,2	1	1	0.00574418	1	1	0
NPF6.3	AT1G12110.1	1	1,2,3,4	1	1	0.261092	1	1	0
	AT1G12120.1	0.5	2,1	1	1	0.498028	-1	1	-2.09714
FMOGS-OX5	AT1G12140.3	0.791667	3,1,2,4	1	1	0.789691	0.4	0.4	-0.462624
BFRUCT4	AT1G12240.1	0.148611	4,3,6,5,2,1	1	1	0.458172	-0.542857	0.542857	-31.678
	AT1G12244.1	0.791667	1,3,4,2	1	1	0.259428	0.4	0.4	-6.74809
TL20.3	AT1G12250.1	0.401389	6,2,1,5,4,3	1	1	0.49426	-0.142857	0.142857	-24.0036
TL20.3	AT1G12250.2	0.822222	1,6,2,3,4,5	2	1	0.415662	0.428571	0.428571	-16.5991
TL20.3	AT1G12250.3	0.258333	5,1,4,3,2	1	1	0.631568	-0.4	0.4	-16.6064
	AT1G12330.1	1	1,2	1	1	0.704304	1	1	0
PPCS1	AT1G12350.1	0.97484	2,5,1,7,3,4,9,6,8	1	1	0.57501	0.666667	0.666667	-20.06
PPCS1	AT1G12350.2	0.753334	2,5,4,3,7,9,6,8,1	2	1	NaN	0.25	0.25	-56.5962
	AT1G12390.1	0.166667	3,2,1	1	1	0.682071	-1	1	-3.8654
	AT1G12400.1	1	1,2	1	1	0.266765	1	1	0
	AT1G12400.2	0.5	2,1	1	1	0.413817	-1	1	-2.3979
CLPR2	AT1G12410.1	0.820064	1,4,5,8,2,7,3,6	4	1	0.627705	0.357143	0.357143	-12.6135
ACR8	AT1G12420.1	1	1,2,3,4,5,6	1	1	0.520148	1	1	0
	AT1G12450.1	1	1,2,3	1	1	0.219199	1	1	0
	AT1G12460.2	0.5	2,1	1	1	0.0950172	-1	1	-4.39445
SLAC1	AT1G12480.1	1	1,2	2	1	1	1	1	0
CCS	AT1G12520.1	0.883333	2,3,1,5,4	4	1	0.531618	0.6	0.6	-9.57087
CCS	AT1G12520.2	0.833333	2,1,4,3	1	1	0.53423	0.6	0.6	-4.97348
CCS	AT1G12520.3	0.375	4,2,1,3	1	1	0.406022	-0.4	0.4	-7.47057
	AT1G12530.1	1	1,2	1	1	0.266765	1	1	0
EXPA7	AT1G12560.1	0.5	2,1	1	1	0.200622	-1	1	-3.43399
PEPKR1	AT1G12580.1	1	1,2,3,4	1	1	0.423816	1	1	0
LPLAT1	AT1G12640.1	0.330754	4,7,5,2,1,3,6	1	1	0.473104	-0.214286	0.214286	-36.9793
	AT1G12650.2	0.387814	4,8,9,1,2,7,3,5,6	3	1	0.493806	-0.116667	0.116667	-33.3581
	AT1G12650.3	0.275854	4,3,7,9,8,2,5,6,1	4	1	0.43693	-0.233333	0.233333	-46.5996
	AT1G12650.4	0.633557	4,3,7,8,9,2,5,6,1,10	5	1	NaN	0.115152	0.115152	-46.5996
PEPKR2	AT1G12680.1	1	1,2,3	1	1	0.377714	1	1	0
	AT1G12700.3	1	1,2	1	1	0.137099	1	1	0
AtPP2-A12	AT1G12710.1	0.5	2,1	1	1	0.907288	-1	1	-0.741414
AtPP2-A12	AT1G12710.2	1	1,2	1	1	0.0865042	1	1	0
	AT1G12730.1	0.438761	9,3,11,8,2,12,5,1,13,6,10,7,4	NA	1	NA	-0.0494505	0.0494505	-101.653
	AT1G12730.2	0.354812	9,3,11,8,2,12,5,13,1,6,10,7,4	NA	1	NA	-0.115385	0.115385	-107.357
CYP87A2	AT1G12740.1	0.901687	1,2,4,8,7,5,3,6	3	1	0.443823	0.5	0.5	-15.4869
RBL6	AT1G12750.1	0.459722	4,3,2,5,6,1	1	1	0.308968	-0.0857143	0.0857143	-36.2806
RBL6	AT1G12750.2	0.883333	3,2,1,4,5	1	1	0.370768	0.6	0.6	-7.24641
RBL6	AT1G12750.3	0.983333	1,3,4,2,5,6	1	1	0.273971	0.828571	0.828571	-5.57836
RBL6	AT1G12750.4	0.883333	3,2,1,4,5	1	1	0.416041	0.6	0.6	-7.80558
RBL6	AT1G12750.5	0.625	3,2,1,4	1	1	0.456388	0.2	0.2	-7.24641
RBL6	AT1G12750.7	0.958333	2,1,3,4	1	1	0.383938	0.8	0.8	-0.207014
	AT1G12760.1	0.541667	3,1,4,2	1	1	0.45724	0	0	-7.94584
	AT1G12760.2	0.225	4,2,5,3,1	1	1	0.305342	-0.5	0.5	-36.3217
UGE1	AT1G12780.1	0.982937	3,1,4,2,5,7,6	1	1	0.586028	0.785714	0.785714	-2.52879
PTD	AT1G12790.1	0.989112	1,4,3,2,6,8,5,7	1	1	0.514779	0.785714	0.785714	-10.3146
	AT1G12810.1	1	1,2	1	1	0.425619	1	1	0
AFB3	AT1G12820.1	1	1,2,3	1	1	0.48937	1	1	0
VHA-C	AT1G12840.1	0.876315	2,5,6,3,8,9,1,4,10,7	1	1	NaN	0.393939	0.393939	-25.9229
SCRM2	AT1G12860.1	0.5	2,3,1	1	1	0.077117	-0.5	0.5	-7.32519
SCRM2	AT1G12860.2	0.5	2,1	1	1	0.467756	-1	1	-2.20157
SCRM2	AT1G12860.3	1	1,2	1	1	0.170263	1	1	0
NUDT12	AT1G12880.1	0.166667	3,4,2,1	1	1	0.603897	-0.8	0.8	-7.84183
GAPA-2	AT1G12900.1	0.791667	1,3,4,2	1	1	0.590238	0.4	0.4	-1.15591
GAPA-2	AT1G12900.2	0.791667	1,4,2,3	1	1	0.276162	0.4	0.4	-5.78067
GAPA-2	AT1G12900.3	0.166667	3,4,2,1	1	1	0.457623	-0.8	0.8	-16.3299
GAPA-2	AT1G12900.4	0.791667	1,3,4,2	1	1	0.231578	0.4	0.4	-13.71
GAPA-2	AT1G12900.5	0.791667	1,3,4,2	1	1	0.590238	0.4	0.4	-1.15591
PIRL3	AT1G12970.1	1	1,2	2	1	1	1	1	0
EIF4B2	AT1G13020.1	0.5	2,1	1	1	0.266765	-1	1	-3.04452
	AT1G13050.2	0.5	2,1	1	1	0.1371	-1	1	-3.93183
PBE1	AT1G13060.1	0.777778	1,2,7,5,6,4,3	1	1	0.424482	0.321429	0.321429	-21.59
CYP71B2	AT1G13080.2	0.5	2,1	1	1	0.131627	-1	1	-3.98392
ARP3	AT1G13180.1	0.86627	1,4,3,6,5,8,7,2	3	1	0.452824	0.428571	0.428571	-16.6253
	AT1G13195.1	0.958333	1,2,4,3	1	1	0.446466	0.8	0.8	-2.00843
	AT1G13195.2	0.833333	1,3,2	1	1	0.257716	0.5	0.5	-1.99655
LINC2	AT1G13220.1	0.958333	1,3,2,4	1	1	0.629598	0.8	0.8	-0.646627
HRS1	AT1G13300.1	0.791667	2,3,1,4	1	1	0.487857	0.4	0.4	-3.03649
	AT1G13340.1	1	1,2	1	1	0.266765	1	1	0
	AT1G13350.1	0.645966	2,3,4,7,8,9,6,5,1	2	1	NaN	0.133333	0.133333	-52.6621
	AT1G13350.2	0.303783	3,4,5,8,10,9,7,6,2,1	1	1	NaN	-0.187879	0.187879	-103.523
	AT1G13380.1	0.5	2,1	1	1	0.742902	-1	1	-1.32045
	AT1G13390.1	0.5	2,1	1	1	0.921004	-1	1	-0.680877
	AT1G13390.2	0.166667	3,2,1	1	1	0.363266	-1	1	-12.8948
GAPC2	AT1G13440.1	0.883791	4,2,3,5,6,8,7,9,10,1	1	1	0.548252	0.406061	0.406061	-23.944
GT-1	AT1G13450.1	0.625	1,4,3,2	1	1	0.231831	0.2	0.2	-14.3334
GT-1	AT1G13450.2	1	1,2	1	1	0.168063	1	1	0
GT-1	AT1G13450.3	0.833333	1,3,2	1	1	0.306412	0.5	0.5	-6.01859
B'THETA	AT1G13460.1	1	1,2	1	1	0.0736035	1	1	0
B'THETA	AT1G13460.2	1	1,2	1	1	0.200622	1	1	0
	AT1G13530.1	0.5	2,1	1	1	0.0865042	-1	1	-4.51086
AAPT1	AT1G13560.2	0.997385	1,3,7,5,12,10,4,2,11,14,15,8,13,6,9,17,16	NA	1	NA	0.654412	0.654412	-43.1662
	AT1G13570.1	0.166667	3,2,1	1	1	0.1562	-1	1	-9.80244
	AT1G13570.2	0.5	2,1	1	1	0.463309	-1	1	-2.21723
	AT1G13570.3	0.5	2,1	1	1	0.312089	-1	1	-2.82138
LAG13	AT1G13580.2	0.775	1,3,4,5,2	1	1	0.351512	0.4	0.4	-5.26249
LAG13	AT1G13580.3	0.670833	2,4,5,1,6,3	1	1	0.510659	0.2	0.2	-11.7318
	AT1G13630.3	0.5	2,1	1	1	0.744413	-1	1	-1.31568
	AT1G13630.6	0.5	2,1	1	1	0.744413	-1	1	-1.31568
	AT1G13650.1	0.833333	2,1,3	1	1	0.756792	0.5	0.5	-0.815365
	AT1G13650.2	0.5	2,1	1	1	0.413817	-1	1	-2.3979
PGL1	AT1G13700.1	1	1,2	1	1	0.0194161	1	1	0
PGL1	AT1G13700.2	0.5	2,3,1	1	1	0.0607132	-0.5	0.5	-9.73394
PGL1	AT1G13700.3	0.833333	2,1,3	1	1	0.385729	0.5	0.5	-2.36813
	AT1G13730.1	0.802183	2,3,5,4,7,1,6	1	1	0.673409	0.357143	0.357143	-3.37266
PAP1	AT1G13750.1	0.933612	1,6,7,2,4,5,3,9,8	1	1	NaN	0.533333	0.533333	-28.8551
	AT1G13780.1	1	1,2,3	1	1	0.416637	1	1	0
	AT1G13780.2	1	1,2	1	1	0.413817	1	1	0
	AT1G13830.1	0.833333	2,1,3	1	1	0.568127	0.5	0.5	-0.389465
	AT1G13830.2	1	1,2	1	1	0.616748	1	1	0
	AT1G13880.1	1	1,2	1	1	0.980526	1	1	0
	AT1G13880.2	0.5	2,1	1	1	0.1371	-1	1	-3.93183
	AT1G13880.3	1	1,2	1	1	0.886032	1	1	0
	AT1G13940.1	1	1,2,3	1	1	0.252519	1	1	0
	AT1G13940.2	0.458333	2,3,4,1	1	1	0.171929	-0.2	0.2	-17.7322
ELF5A-1	AT1G13950.1	0.791667	1,4,2,3	1	1	0.322258	0.4	0.4	-5.50804
WRKY4	AT1G13960.1	1	1,2,3	1	1	0.555667	1	1	0
GN	AT1G13980.1	1	1,2	1	1	0.137099	1	1	0
GN	AT1G13980.2	1	1,2	1	1	0.137099	1	1	0
	AT1G13990.1	0.375	2,4,3,1	1	1	0.541993	-0.4	0.4	-7.48596
VIK	AT1G14000.1	0.993164	1,3,2,6,7,9,5,4,8,10	2	1	NaN	0.757576	0.757576	-18.8178
	AT1G14010.1	0.166667	3,2,1	1	1	0.395511	-1	1	-7.46039
LSMT-L	AT1G14030.1	0.475	2,4,5,1,3	1	1	0.114294	-0.1	0.1	-26.5747
	AT1G14120.1	0.833333	1,3,2	1	1	0.133883	0.5	0.5	-3.40422
	AT1G14130.1	1	1,2	1	1	0.119116	1	1	0
	AT1G14160.1	0.5	2,1	1	1	0.923579	-1	1	-0.66905
	AT1G14170.1	0.931944	1,3,4,5,2,6	1	1	0.400439	0.657143	0.657143	-6.17277
	AT1G14170.2	0.822222	1,3,4,5,6,2	1	1	0.291161	0.428571	0.428571	-19.4663
	AT1G14170.3	1	1,2,3,4,5	1	1	0.383931	1	1	0
	AT1G14180.1	1	1,2	1	1	0.829607	1	1	0
	AT1G14180.2	1	1,2	1	1	0.200622	1	1	0
	AT1G14205.1	0.833333	2,1,3	1	1	0.65959	0.5	0.5	-1.5706
	AT1G14210.1	0.833333	1,3,2	1	1	0.757029	0.5	0.5	-0.24818
	AT1G14220.1	0.833333	1,3,2	2	1	0.496882	0.5	0.5	-3.27543
APY4	AT1G14230.1	0.580159	1,5,6,3,7,4,2	2	1	0.554701	0.0714286	0.0714286	-22.6471
	AT1G14270.1	0.854404	1,4,5,9,3,8,2,6,7	1	1	NaN	0.383333	0.383333	-46.5593
	AT1G14270.2	0.933854	1,3,4,8,2,7,5,6	1	1	0.317216	0.571429	0.571429	-25.1817
	AT1G14270.3	0.79496	9,1,2,4,5,3,8,6,7	2	1	NaN	0.3	0.3	-30.2146
	AT1G14300.1	0.891915	2,4,7,1,5,3,8,6	1	1	0.500424	0.47619	0.47619	-11.6971
RPL10A	AT1G14320.1	0.833333	2,1,3	1	1	0.860135	0.5	0.5	-0.11641
	AT1G14340.1	0.166667	4,3,1,2	1	1	0.353257	-0.8	0.8	-17.4879
MYB124	AT1G14350.1	0.338872	4,5,7,8,6,2,1,9,3	2	1	0.453022	-0.166667	0.166667	-60.3031
MYB124	AT1G14350.2	0.303783	5,6,8,7,9,1,3,2,10,4	8	1	NaN	-0.187879	0.187879	-74.8279
PBL2	AT1G14370.1	0.525	2,3,4,5,1	1	1	0.438831	0	0	-9.08969
IQD28	AT1G14380.1	0.790278	2,3,5,4,1,6	1	1	0.416123	0.371429	0.371429	-7.29134
IQD28	AT1G14380.6	0.916667	2,3,5,4,1,7,6	1	1	0.322824	0.571429	0.571429	-13.7698
IQD28	AT1G14380.7	0.916667	2,3,5,4,1,7,6	1	1	0.322668	0.571429	0.571429	-13.9526
UBC1	AT1G14400.1	0.741667	1,5,2,4,3	1	1	0.488637	0.3	0.3	-7.11253
UBC1	AT1G14400.2	0.116667	5,4,2,1,3	2	1	0.611294	-0.7	0.7	-13.6837
WHY1	AT1G14410.1	0.598611	1,5,4,6,2,3	1	1	0.452397	0.0857143	0.0857143	-15.9783
	AT1G14460.1	0.991667	1,2,3,5,4	1	1	0.34483	0.9	0.9	-0.676887
AL7	AT1G14510.1	0.625	3,2,1,4	1	1	0.677645	0.2	0.2	-1.48197
MIOX1	AT1G14520.3	0.598611	4,3,1,5,6,2	3	1	0.39343	0.0857143	0.0857143	-19.1643
PER4	AT1G14540.1	1	1,2,3	2	1	0.507682	1	1	0
COAC1	AT1G14560.1	0.329167	2,5,4,6,3,1	1	1	0.516912	-0.257143	0.257143	-14.0442
COAC1	AT1G14560.2	0.525	2,3,4,5,1	2	1	0.534114	0	0	-11.5878
COAC1	AT1G14560.3	0.822222	2,3,4,5,1,6	4	1	0.348852	0.428571	0.428571	-21.3579
PUX7	AT1G14570.1	0.753334	2,1,7,9,8,3,5,4,6	1	1	NaN	0.25	0.25	-42.8425
PUX7	AT1G14570.3	0.739683	2,1,7,8,9,3,5,6,4	2	1	NaN	0.233333	0.233333	-52.5353
	AT1G14580.1	0.833333	1,3,2	2	1	0.533078	0.5	0.5	-2.3979
	AT1G14580.3	0.5	2,1	1	1	0.413817	-1	1	-2.3979
	AT1G14590.1	0.833333	1,3,2	1	1	0.448034	0.5	0.5	-1.76451
	AT1G14600.1	0.958333	1,3,2,5,4	3	1	0.561548	0.8	0.8	-2.4654
DECOY	AT1G14620.1	0.391667	4,3,1,5,2	1	1	0.443964	-0.2	0.2	-13.9908
	AT1G14630.1	0.958333	1,2,4,3	1	1	0.408601	0.8	0.8	-1.03609
	AT1G14630.2	1	1,2,3	1	1	0.174375	1	1	0
	AT1G14640.1	1	1,2	1	1	0.413817	1	1	0
	AT1G14650.1	1	1,2,3	1	1	0.204546	1	1	0
	AT1G14650.2	0.958333	1,2,4,3	1	1	0.121243	0.8	0.8	-5.91404
	AT1G14650.3	1	1,2	1	1	0.413817	1	1	0
TMN2	AT1G14670.1	0.983333	2,3,1,4,5,6	1	1	0.541267	0.828571	0.828571	-1.60973
BPC2	AT1G14685.4	1	1,2	1	1	0.413817	1	1	0
MAP65-7	AT1G14690.1	0.984429	3,5,6,2,1,4,7,10,8,9	1	1	NaN	0.684848	0.684848	-16.845
MAP65-7	AT1G14690.2	0.87581	4,6,3,5,7,2,8,11,9,1,10	1	1	NaN	0.372727	0.372727	-33.7992
PAP3	AT1G14700.1	0.177778	6,3,4,1,5,2	4	1	0.519473	-0.485714	0.485714	-24.6536
PAP3	AT1G14700.2	0.598611	1,6,3,4,5,2	1	1	0.493915	0.0857143	0.0857143	-27.1519
PAP3	AT1G14700.3	0.0513889	6,3,4,5,2,1	1	1	0.409877	-0.771429	0.771429	-29.6826
PAP3	AT1G14700.4	0.475	3,4,1,5,2	2	1	0.612562	-0.1	0.1	-9.12826
	AT1G14710.1	0.992312	1,3,5,4,2,6,8,7	1	1	NaN	0.809524	0.809524	-19.7448
	AT1G14710.2	0.802183	2,4,3,5,7,1,6	1	1	0.355852	0.357143	0.357143	-19.4223
XTH28	AT1G14720.1	1	1,2,3	1	1	0.555256	1	1	0
CYB561C	AT1G14730.1	0.833333	1,3,2	1	1	0.533698	0.5	0.5	-1.71298
SDS	AT1G14750.1	1	1,2,3,4,5,6	1	1	0.254047	1	1	0
SDS	AT1G14750.2	0.722024	2,3,4,5,6,7,1	1	1	0.226022	0.25	0.25	-30.829
SDS	AT1G14750.3	1	1,2,3,4,5	1	1	0.284274	1	1	0
KNATM	AT1G14760.2	1	1,2	1	1	0.162326	1	1	0
	AT1G14780.1	0.931944	1,3,4,5,2,6	1	1	0.46852	0.657143	0.657143	-7.89495
RDR1	AT1G14790.1	1	1,2,3	1	1	0.18384	1	1	0
	AT1G14810.1	0.0875	4,6,5,1,3,2	1	1	0.522578	-0.657143	0.657143	-20.5195
	AT1G14820.1	0.0416667	5,3,4,2,1	1	1	0.491486	-0.9	0.9	-21.9342
	AT1G14820.2	0.166667	4,2,3,1	1	1	0.706972	-0.8	0.8	-5.88797
	AT1G14820.3	0.525	1,5,4,3,2	2	1	0.794958	0	0	-3.71636
NUDT18	AT1G14860.1	0.5	2,3,1	1	1	0.517812	-0.5	0.5	-5.55664
PCR2	AT1G14870.1	0.833333	2,1,3	1	1	0.914377	0.5	0.5	-0.820096
PCR2	AT1G14870.2	0.5	2,1	1	1	0.926369	-1	1	-0.656043
CPN10	AT1G14980.1	1	1,2	1	1	0.269728	1	1	0
CPN10	AT1G14980.2	1	1,2	1	1	0.0167726	1	1	0
	AT1G14990.1	0.166667	3,2,1	1	1	0.657269	-1	1	-4.07303
	AT1G15030.1	0.991667	2,1,3,4,5	1	1	0.303814	0.9	0.9	-0.389465
	AT1G15030.2	0.958333	2,1,3,4	2	1	0.438234	0.8	0.8	-0.389465
IAA34	AT1G15050.2	0.5	2,3,1	1	1	0.542724	-0.5	0.5	-4.79579
	AT1G15060.2	0.453175	4,7,1,2,6,5,3	4	1	0.579405	-0.0714286	0.0714286	-21.7456
	AT1G15060.3	0.0983135	4,5,8,7,6,1,2,3	1	1	0.473761	-0.52381	0.52381	-36.2505
LPP2	AT1G15080.1	0.955952	4,1,2,3,6,7,5	1	1	0.338721	0.678571	0.678571	-14.7309
	AT1G15120.1	0.208333	3,4,1,2	2	1	0.638447	-0.6	0.6	-8.57092
	AT1G15125.1	0.5	2,3,1	1	1	0.800195	-0.5	0.5	-2.40392
	AT1G15125.2	0.5	2,1	1	1	0.658458	-1	1	-1.58329
	AT1G15140.1	0.541667	3,1,4,2	1	1	0.382625	0	0	-6.94016
	AT1G15140.2	1	1,2	1	1	0.0415939	1	1	0
DTX12	AT1G15170.1	0.329167	4,3,5,2,6,1	2	1	0.397889	-0.257143	0.257143	-22.8598
DTX12	AT1G15170.2	0.658333	3,4,1,2,5	1	1	0.443791	0.2	0.2	-7.84031
	AT1G15175.3	1	1,2	1	1	0.342943	1	1	0
DTX13	AT1G15180.1	0.0680556	5,6,2,3,4,1	1	1	0.424462	-0.714286	0.714286	-30.5928
CCMH	AT1G15220.1	0.5	2,1	1	1	0.266765	-1	1	-3.04452
CCMH	AT1G15220.2	0.166667	3,2,1	1	1	0.833579	-1	1	-2.38602
	AT1G15240.5	0.970833	2,1,5,3,4,6	1	1	0.413785	0.771429	0.771429	-1.00849
RPL37A	AT1G15250.2	0.5	3,1,2	2	1	0.982108	-0.5	0.5	-0.615555
	AT1G15270.1	1	1,2,3	2	1	0.471831	1	1	0
MBD10	AT1G15340.2	1	1,2	1	1	0.0320487	1	1	0
	AT1G15350.1	0.175	3,5,4,1,2	1	1	0.585522	-0.6	0.6	-10.7456
	AT1G15350.2	0.116667	3,5,4,2,1	1	1	0.375853	-0.7	0.7	-29.5513
	AT1G15350.3	0.116667	3,5,4,2,1	1	1	0.42072	-0.7	0.7	-31.2908
	AT1G15350.4	0.225	3,5,2,4,1	1	1	0.633003	-0.5	0.5	-8.95214
	AT1G15350.5	0.375	2,4,3,1	1	1	0.246074	-0.4	0.4	-18.0314
	AT1G15350.6	0.608333	3,1,5,4,2	1	1	0.404824	0.1	0.1	-20.1653
	AT1G15370.1	0.5	3,1,2	1	1	0.754542	-0.5	0.5	-2.57456
	AT1G15380.1	0.5	2,1	1	1	0.481425	-1	1	-2.15397
	AT1G15380.2	0.166667	3,2,1	1	1	0.192814	-1	1	-14.9988
PDF1A	AT1G15390.1	0.5	2,1	1	1	0.068586	-1	1	-4.79579
	AT1G15410.1	1	1,2	1	1	0.266765	1	1	0
	AT1G15410.2	1	1,2	1	1	0.200622	1	1	0
	AT1G15420.1	0.879167	2,3,5,1,4,6	1	1	0.553074	0.542857	0.542857	-3.28844
	AT1G15420.2	0.933333	1,4,2,3,5	1	1	0.562728	0.7	0.7	-1.46634
	AT1G15470.1	0.982937	2,3,1,5,6,4,7	1	1	0.329813	0.785714	0.785714	-4.44744
	AT1G15470.2	0.970833	2,3,1,5,4,6	2	1	0.372676	0.771429	0.771429	-3.59768
AATP2	AT1G15500.1	0.958333	2,1,3,4	1	1	0.496468	0.8	0.8	-0.676887
CYCA2-3	AT1G15570.1	0.993164	3,1,2,6,7,8,5,4,10,9	1	1	NaN	0.757576	0.757576	-10.1149
IAA5	AT1G15580.1	0.5	2,1	1	1	0.413817	-1	1	-2.3979
	AT1G15630.1	0.5	2,1	1	1	0.616748	-1	1	-1.71298
	AT1G15640.1	1	1,2	1	1	0.744413	1	1	0
AVP1	AT1G15690.1	0.982937	2,1,5,4,3,7,6	1	1	0.411475	0.785714	0.785714	-3.47447
AVP1	AT1G15690.2	0.970833	2,1,4,5,3,6	1	1	0.356308	0.771429	0.771429	-2.87061
	AT1G15730.1	0.474195	2,7,4,9,8,1,5,3,6	2	1	0.482227	-0.0333333	0.0333333	-33.0184
	AT1G15790.1	0.751389	2,5,3,1,6,4	1	1	0.441523	0.314286	0.314286	-15.4586
	AT1G15790.2	0.5	2,3,5,6,4,1	1	1	0.411534	-0.0285714	0.0285714	-26.4123
	AT1G15790.3	0.475	2,3,5,4,1	1	1	0.242139	-0.1	0.1	-18.7588
	AT1G15790.4	0.933333	1,2,4,5,3	1	1	0.512865	0.7	0.7	-5.57924
	AT1G15790.5	0.790278	2,3,5,4,1,6	1	1	0.19697	0.371429	0.371429	-18.7588
	AT1G15800.1	0.166667	4,2,3,1	1	1	0.542877	-0.8	0.8	-7.3723
	AT1G15810.1	0.625	1,4,3,2	1	1	0.365607	0.2	0.2	-12.1991
	AT1G15860.1	0.911169	1,3,2,7,8,9,6,4,5	1	1	0.493312	0.483333	0.483333	-9.92271
	AT1G15870.1	1	1,2	1	1	0.0642546	1	1	0
GOS11	AT1G15880.1	0.791667	1,3,4,2	1	1	0.180141	0.4	0.4	-7.1881
FDM1	AT1G15910.1	1	1,2,3,4,5,6	2	1	0.248369	1	1	0
RPS12A	AT1G15930.1	0.5	3,1,2	1	1	0.726829	-0.5	0.5	-1.84406
RPS12A	AT1G15930.2	0.375	4,2,1,3	1	1	0.657208	-0.4	0.4	-5.17436
CCR1	AT1G15950.2	1	1,2,3,4,5	1	1	0.248359	1	1	0
CCR1	AT1G15950.3	1	1,2,3,4	1	1	0.371741	1	1	0
CCR1	AT1G15950.4	1	1,2,3,4	1	1	0.245233	1	1	0
CCR1	AT1G15950.5	1	1,2,3,4	1	1	0.245233	1	1	0
CCR1	AT1G15950.6	1	1,2,3	1	1	0.415794	1	1	0
	AT1G15970.1	0.625	3,2,1,4	1	1	0.478612	0.2	0.2	-4.51086
	AT1G15970.2	0.258333	4,3,2,5,1	1	1	0.32176	-0.4	0.4	-29.5601
MRS2-1	AT1G16010.1	0.9125	1,2,4,6,5,3	1	1	0.268138	0.6	0.6	-15.2986
MRS2-1	AT1G16010.2	0.741667	1,3,5,4,2	1	1	0.262399	0.3	0.3	-15.817
MRS2-1	AT1G16010.3	0.9125	1,2,4,6,5,3	1	1	0.336874	0.6	0.6	-7.55541
CCZ1A	AT1G16020.1	0.9191	1,3,2,8,6,9,7,4,5	1	1	NaN	0.5	0.5	-35.3592
CCZ1A	AT1G16020.2	0.95191	1,3,2,7,5,8,6,4	1	1	0.349182	0.619048	0.619048	-19.6156
CCZ1A	AT1G16020.3	0.791667	1,3,4,2	2	1	0.444085	0.4	0.4	-7.97625
CCZ1A	AT1G16020.4	0.341667	2,4,5,3,1	2	1	0.39729	-0.3	0.3	-16.0574
	AT1G16040.1	0.518254	1,5,6,7,2,4,3	1	1	0.272563	0	0	-43.759
	AT1G16040.2	0.598611	1,4,5,6,3,2	1	1	0.320649	0.0857143	0.0857143	-31.651
	AT1G16040.3	0.805308	1,5,6,7,2,4,3,8	1	1	NaN	0.333333	0.333333	-43.759
	AT1G16080.1	0.958333	2,1,3,4	1	1	0.339617	0.8	0.8	-1.46634
WAKL6	AT1G16110.1	0.5	2,1	1	1	0.982317	-1	1	-0.315081
WAKL1	AT1G16120.1	1	1,2	1	1	0.162326	1	1	0
WAKL2	AT1G16130.1	0.5	2,1	1	1	0.98604	-1	1	-0.279585
WAKL4	AT1G16150.1	0.5	2,1	1	1	0.200622	-1	1	-3.43399
	AT1G16180.1	0.970833	3,2,1,4,5,6	1	1	0.602016	0.771429	0.771429	-3.60198
	AT1G16180.2	0.598611	3,2,4,5,6,1	1	1	0.469898	0.0857143	0.0857143	-12.1238
RAD23A	AT1G16190.1	0.288129	2,11,9,10,1,4,5,8,7,6,3	1	1	NaN	-0.190909	0.190909	-108.972
RAD23A	AT1G16190.2	0.245778	1,10,8,9,3,4,7,6,5,2	1	1	NaN	-0.248485	0.248485	-94.817
	AT1G16210.1	1	1,2	1	1	0.154481	1	1	0
SYP51	AT1G16240.1	0.991667	1,2,4,3,5	1	1	0.607614	0.9	0.9	-0.391843
SYP51	AT1G16240.2	0.658333	2,3,5,1,4	1	1	0.63714	0.2	0.2	-3.23189
SYP51	AT1G16240.3	0.991667	1,2,4,3,5	1	1	0.343458	0.9	0.9	-0.142083
	AT1G16250.1	1	1,2,3	1	1	0.0543586	1	1	0
	AT1G16250.2	1	1,2	1	1	0.0604743	1	1	0
WAKL8	AT1G16260.1	1	1,2	1	1	0.413817	1	1	0
WAKL8	AT1G16260.2	0.5	2,3,1	1	1	0.216669	-0.5	0.5	-9.73217
WAKL8	AT1G16260.3	1	1,2	1	1	0.0685861	1	1	0
RH36	AT1G16280.1	0.525	2,3,4,5,1	2	1	0.402371	0	0	-7.11229
	AT1G16350.1	0.958333	1,3,2,4	1	1	0.548243	0.8	0.8	-0.828693
CYP79F2	AT1G16400.1	1	1,2	2	1	1	1	1	0
CYP79F1	AT1G16410.1	1	1,2	1	1	0.928362	1	1	0
MED22A	AT1G16430.1	1	1,2	1	1	0.921876	1	1	0
RHS3	AT1G16440.1	1	1,2	1	1	0.162326	1	1	0
	AT1G16445.1	0.883333	1,2,5,4,3	1	1	0.131429	0.6	0.6	-11.9353
STR2	AT1G16460.1	0.967233	2,1,5,3,8,6,11,10,9,7,4	2	1	NaN	0.572727	0.572727	-72.8262
STR2	AT1G16460.3	0.908734	2,5,3,6,8,1,11,10,9,7,4	1	1	NaN	0.427273	0.427273	-74.0442
STR2	AT1G16460.6	0.966765	2,1,5,3,8,6,10,9,7,4	2	1	NaN	0.6	0.6	-51.6356
PAB1	AT1G16470.1	0.999887	3,1,2,5,4,7,6,9,11,10,8	1	1	NaN	0.890909	0.890909	-14.8316
	AT1G16489.1	1	1,2	2	1	1	1	1	0
	AT1G16489.3	0.833333	1,3,2	2	1	0.54273	0.5	0.5	-2.20497
	AT1G16560.1	0.116667	3,5,4,2,1	1	1	0.356992	-0.7	0.7	-29.1469
	AT1G16560.2	0.225	3,5,2,4,1	1	1	0.52603	-0.5	0.5	-11.4917
	AT1G16560.3	0.0513889	4,6,5,3,1,2	1	1	0.265956	-0.771429	0.771429	-50.6908
	AT1G16560.5	0.116667	3,5,4,2,1	1	1	0.359876	-0.7	0.7	-27.431
	AT1G16560.6	0.116667	3,5,4,2,1	1	1	0.357186	-0.7	0.7	-29.0365
	AT1G16560.7	0.116667	3,5,4,2,1	1	1	0.357186	-0.7	0.7	-29.0365
	AT1G16560.8	0.0513889	4,6,5,3,1,2	1	1	0.265956	-0.771429	0.771429	-50.6908
	AT1G16560.9	0.116667	3,5,4,2,1	1	1	0.425829	-0.7	0.7	-22.2009
REV7	AT1G16590.1	0.0416667	4,3,2,1	1	1	0.444798	-1	1	-15.0555
REV7	AT1G16590.2	0.166667	3,2,1	1	1	0.767691	-1	1	-3.04452
SR45	AT1G16610.1	0.997399	1,4,3,7,8,2,5,6,9,10,11	1	1	NaN	0.790909	0.790909	-18.5984
	AT1G16650.1	0.993312	1,2,3,7,5,8,9,4,10,11,6	5	1	NaN	0.727273	0.727273	-37.1992
	AT1G16650.2	0.99204	2,1,3,7,5,8,4,9,10,6	2	1	NaN	0.745455	0.745455	-30.4907
CRPK1	AT1G16670.1	0.991667	1,3,2,4,6,5	1	1	0.57425	0.885714	0.885714	-2.36903
	AT1G16700.1	0.992312	1,3,5,4,2,6,8,7	1	1	0.361013	0.809524	0.809524	-9.76912
HCF173	AT1G16720.3	0.990793	2,3,5,4,7,1,6,10,9,8	1	1	NaN	0.733333	0.733333	-21.4953
	AT1G16750.1	0.996594	3,4,1,2,5,9,6,7,10,8	1	1	0.47989	0.806061	0.806061	-18.9654
	AT1G16750.2	0.996963	4,3,1,2,5,6,7,9,8	1	1	0.468432	0.833333	0.833333	-10.4572
	AT1G16810.1	0.5	2,1	1	1	0.024581	-1	1	-6.01859
	AT1G16810.2	0.5	2,1	1	1	0.024581	-1	1	-6.01859
	AT1G16810.3	0.5	2,1	1	1	0.024581	-1	1	-6.01859
	AT1G16820.1	0.166667	3,2,1	1	1	0.0661666	-1	1	-15.4591
	AT1G16820.2	0.166667	3,2,1	1	1	0.102547	-1	1	-12.2653
	AT1G16820.3	0.5	2,1	1	1	0.1371	-1	1	-3.93183
	AT1G16820.4	0.166667	3,2,1	1	1	0.0661666	-1	1	-15.4591
RTNLB23	AT1G16825.1	0.833333	1,3,2	1	1	0.383404	0.5	0.5	-4.94876
RTNLB23	AT1G16825.2	1	1,2	1	1	0.928362	1	1	0
	AT1G16840.1	0.5	2,1	1	1	0.668692	-1	1	-1.5516
	AT1G16840.3	0.5	2,1	1	1	0.946321	-1	1	-0.556068
ACR11	AT1G16880.1	0.145596	5,7,8,9,2,1,4,3,6	1	1	0.512833	-0.4	0.4	-46.5453
ACR11	AT1G16880.2	0.391667	5,2,1,4,3	1	1	0.621785	-0.2	0.2	-10.1385
UBC36	AT1G16890.1	0.851389	1,2,5,6,4,3	1	1	0.36361	0.485714	0.485714	-19.2262
UBC36	AT1G16890.2	0.802183	3,2,6,1,7,5,4	1	1	0.414606	0.357143	0.357143	-27.6621
ALG9	AT1G16900.1	0.966719	2,3,5,1,6,8,9,4,7	1	1	0.434988	0.633333	0.633333	-17.394
	AT1G16930.1	0.5	2,1	1	1	0.266765	-1	1	-3.04452
	AT1G16930.2	0.166667	3,2,1	1	1	0.123265	-1	1	-13.2765
	AT1G16930.3	0.166667	3,2,1	1	1	0.131347	-1	1	-12.47
	AT1G16960.1	0.166667	3,2,1	1	1	0.237379	-1	1	-16.0535
SPS2	AT1G17050.1	0.608333	2,5,1,4,3	1	1	0.41322	0.1	0.1	-14.3605
CYP72C1	AT1G17060.1	0.791667	1,3,4,2	1	1	0.251379	0.4	0.4	-5.91129
	AT1G17080.1	0.166667	3,2,1	1	1	0.937419	-1	1	-1.4476
	AT1G17090.2	1	1,2	2	1	1	1	1	0
	AT1G17090.3	1	1,2	1	1	0.98604	1	1	0
UBP15	AT1G17110.2	0.998237	1,3,2,5,8,4,7,10,12,11,14,13,9,6	NA	1	NA	0.736264	0.736264	-23.2948
	AT1G17130.1	0.945238	2,3,1,7,5,4,6	1	1	0.254299	0.642857	0.642857	-14.7623
ICR1	AT1G17140.1	1	1,2	1	1	0.200622	1	1	0
ICR1	AT1G17140.2	0.5	2,3,1	1	1	0.430778	-0.5	0.5	-5.50634
DA2L	AT1G17145.1	0.396503	3,6,8,5,1,2,7,4	1	1	0.337416	-0.119048	0.119048	-53.94
DA2L	AT1G17145.2	0.724146	3,6,8,5,1,2,7,4,9	2	1	NaN	0.216667	0.216667	-54.0301
	AT1G17160.1	1	1,2,3	2	1	0.53753	1	1	0
	AT1G17160.2	1	1,2,3	1	1	0.062263	1	1	0
	AT1G17200.1	1	1,2	1	1	0.598183	1	1	0
	AT1G17230.1	1	1,2	1	1	0.973156	1	1	0
	AT1G17255.1	0.5	3,1,2	1	1	0.509175	-0.5	0.5	-5.44242
	AT1G17255.2	0.791667	3,1,2,4	1	1	0.297936	0.4	0.4	-5.44242
OFUT5	AT1G17270.1	0.5	2,1	1	1	0.266765	-1	1	-3.04452
OFUT5	AT1G17270.2	0.833333	2,1,3	1	1	0.447276	0.5	0.5	-0.646627
UBC34	AT1G17280.4	0.885091	4,2,1,5,9,8,7,3,6	1	1	NaN	0.433333	0.433333	-44.7138
UBC34	AT1G17280.5	0.893739	4,2,1,5,9,7,8,3,6	2	1	NaN	0.45	0.45	-42.346
ALAAT1	AT1G17290.1	0.991435	3,1,5,7,6,2,8,9,11,10,13,12,4	NA	1	NA	0.653846	0.653846	-30.4967
	AT1G17330.1	0.459722	1,6,4,5,3,2	1	1	0.319668	-0.0857143	0.0857143	-46.44
TIFY11A	AT1G17380.1	0.5	2,3,1	1	1	0.808518	-0.5	0.5	-2.31163
TIFY11A	AT1G17380.2	1	1,2	2	1	1	1	1	0
TIFY11A	AT1G17380.3	0.5	2,1	1	1	0.994242	-1	1	-0.179048
	AT1G17400.2	1	1,2,3,4	1	1	0.230074	1	1	0
	AT1G17400.3	1	1,2	1	1	0.200622	1	1	0
	AT1G17410.1	0.0416667	4,3,2,1	1	1	0.402147	-1	1	-11.6366
	AT1G17410.2	0.541667	3,1,4,2	1	1	0.479469	0	0	-12.2426
	AT1G17410.3	0.833333	1,3,2	1	1	0.631022	0.5	0.5	-1.71298
	AT1G17430.1	0.5	2,3,1	1	1	0.687481	-0.5	0.5	-3.37956
IQD7	AT1G17480.1	0.958333	1,2,4,3	2	1	0.554312	0.8	0.8	0
ALA4	AT1G17500.1	0.995078	1,2,7,5,3,4,8,9,6,10	1	1	0.542339	0.781818	0.781818	-6.83562
ALA4	AT1G17500.2	0.981567	1,6,4,2,3,7,8,5,9	1	1	0.628496	0.7	0.7	-7.48225
	AT1G17520.1	0.608333	1,5,3,4,2	1	1	0.386281	0.1	0.1	-8.80155
	AT1G17520.2	0.608333	1,5,3,4,2	1	1	0.34588	0.1	0.1	-10.6154
	AT1G17520.3	0.608333	1,5,3,4,2	1	1	0.366188	0.1	0.1	-9.14093
	AT1G17520.4	0.608333	1,5,3,4,2	1	1	0.405273	0.1	0.1	-7.60763
HAB2	AT1G17550.1	0.5	2,3,1	1	1	0.203425	-0.5	0.5	-11.1685
HAB2	AT1G17550.2	0.166667	3,4,2,1	1	1	0.159328	-0.8	0.8	-23.8139
HLL	AT1G17560.1	1	1,2	1	1	0.616748	1	1	0
NFYA8	AT1G17590.1	0.608333	3,2,5,1,4	3	1	0.502095	0.1	0.1	-15.9699
NFYA8	AT1G17590.2	0.608333	3,2,5,1,4	2	1	0.399208	0.1	0.1	-14.7809
NFYA8	AT1G17590.3	0.833333	2,1,4,3	2	1	0.601734	0.6	0.6	-3.30026
NFYA8	AT1G17590.4	0.391667	3,2,5,4,1	2	1	0.436323	-0.2	0.2	-21.3852
	AT1G17665.1	0.933333	3,1,2,4,5	1	1	0.489711	0.7	0.7	-5.97566
	AT1G17710.1	0.833333	1,3,2	1	1	0.74917	0.5	0.5	-1.22346
	AT1G17710.2	0.5	2,1	1	1	0.833311	-1	1	-1.02323
PGDH	AT1G17745.1	1	1,2	1	1	0.162326	1	1	0
	AT1G17780.2	1	1,2,3	1	1	0.449362	1	1	0
	AT1G17780.3	0.458333	2,3,4,1	1	1	0.25731	-0.2	0.2	-20.0839
	AT1G17780.6	0.458333	2,3,4,1	1	1	0.257985	-0.2	0.2	-19.7191
GTE5	AT1G17790.1	0.5	2,3,1	2	1	0.655976	-0.5	0.5	-4.10304
	AT1G17830.1	0.741667	1,4,3,5,2	1	1	0.48001	0.3	0.3	-9.52142
ABCG11	AT1G17840.1	0.994615	1,5,2,3,7,4,8,6,9	1	1	0.601216	0.8	0.8	-4.94663
STR8	AT1G17850.1	0.930556	1,3,4,7,2,5,6	1	1	0.311095	0.607143	0.607143	-11.9852
STR8	AT1G17850.2	0.930556	1,3,4,7,2,5,6	2	1	0.292925	0.607143	0.607143	-14.1635
EGY3	AT1G17870.1	0.933333	3,1,2,4,5	1	1	0.467445	0.7	0.7	-5.44242
BTF3	AT1G17880.1	0.991667	1,2,3,5,4	1	1	0.464819	0.9	0.9	-1.01995
MAIN	AT1G17930.1	0.658333	2,3,5,1,4	1	1	0.379977	0.2	0.2	-8.18038
MAIN	AT1G17930.2	1	1,2,3,4	1	1	0.399275	1	1	0
	AT1G17970.1	0.375	2,4,3,1	1	1	0.456457	-0.4	0.4	-8.53102
	AT1G17970.2	0.166667	3,2,1	1	1	0.674783	-1	1	-3.89559
	AT1G18020.1	0.375	3,2,4,1	1	1	0.465244	-0.4	0.4	-7.10086
	AT1G18030.1	0.693298	3,5,4,7,9,1,2,8,6	2	1	0.479317	0.183333	0.183333	-29.3455
	AT1G18030.2	0.83187	3,5,4,1,9,7,6,2,8	2	1	NaN	0.35	0.35	-36.7412
	AT1G18060.1	0.5	2,3,1	1	1	0.432	-0.5	0.5	-8.56479
MFT	AT1G18100.1	1	1,2,3	1	1	0.271665	1	1	0
MPK8	AT1G18150.1	0.757262	3,4,7,8,6,2,5,11,9,10,1	1	1	NaN	0.227273	0.227273	-41.6146
MPK8	AT1G18150.2	0.993164	2,3,6,1,7,5,4,10,8,9	2	1	NaN	0.757576	0.757576	-13.1918
MPK8	AT1G18150.3	0.739526	3,4,7,8,5,6,2,10,11,9,1	2	1	NaN	0.209091	0.209091	-46.0717
	AT1G18160.1	0.851307	1,3,7,11,10,2,6,9,5,8,12,4	NA	1	NA	0.321678	0.321678	-48.1007
	AT1G18160.2	0.757262	1,3,7,11,10,2,6,5,9,8,4	2	1	NaN	0.227273	0.227273	-43.865
FKBP17-2	AT1G18170.1	0.5	2,1	1	1	0.177557	-1	1	-3.59607
GC2	AT1G18190.1	0.989305	1,3,4,5,2,9,7,8,6	3	1	NaN	0.75	0.75	-6.44946
RABA6B	AT1G18200.1	1	1,2	1	1	0.413817	1	1	0
ATLP-1	AT1G18250.1	1	1,2	1	1	0.162326	1	1	0
HRD3A	AT1G18260.1	0.958333	2,1,4,3,5	1	1	0.460826	0.8	0.8	-2.20298
	AT1G18320.1	0.833333	1,3,2	1	1	0.227668	0.5	0.5	-1.97276
RVE7	AT1G18330.1	0.741667	3,2,4,1,5	1	1	0.78246	0.3	0.3	-2.35705
RVE7	AT1G18330.2	0.958333	2,1,3,4	1	1	0.897232	0.8	0.8	-1.37148
	AT1G18335.1	0.95191	3,1,2,8,6,4,5,7	1	1	NaN	0.619048	0.619048	-28.192
	AT1G18335.2	0.95191	3,1,2,8,6,4,5,7	1	1	NaN	0.619048	0.619048	-30.2085
	AT1G18335.3	0.916667	3,1,2,7,6,4,5	1	1	0.267882	0.571429	0.571429	-23.5608
	AT1G18390.1	0.5	2,3,1	2	1	0.57353	-0.5	0.5	-4.75154
BEE1	AT1G18400.1	0.341667	5,1,3,4,2	1	1	0.41638	-0.3	0.3	-16.8987
BEE1	AT1G18400.2	0.958333	1,3,2,4	1	1	0.543071	0.8	0.8	-1.45785
	AT1G18415.1	0.833333	2,1,3	1	1	0.30801	0.5	0.5	-1.31568
	AT1G18440.1	0.669246	1,5,7,2,4,6,3	1	1	0.412939	0.178571	0.178571	-29.8906
	AT1G18440.2	0.9125	1,2,4,6,5,3	1	1	0.383303	0.6	0.6	-14.0995
	AT1G18460.1	0.992312	1,3,2,4,7,6,8,5	1	1	0.452296	0.809524	0.809524	-9.57643
	AT1G18470.1	0.999611	1,2,3,4,11,7,6,9,5,10,8,12,13	NA	1	NA	0.824176	0.824176	-32.8732
	AT1G18470.2	1	1,2,3,4,7,6,9,8,5,10,11,12	NA	1	NA	0.916084	0.916084	-7.81835
PCO3	AT1G18490.1	1	1,2,3,4	1	1	0.608811	1	1	0
RPL6A	AT1G18540.1	0.833333	1,3,2	1	1	0.841489	0.5	0.5	-1.52748
	AT1G18560.1	1	1,2,3	1	1	0.39193	1	1	0
MYB51	AT1G18570.1	1	1,2	1	1	0.955004	1	1	0
RBL12	AT1G18600.1	0.9	1,2,6,4,5,7,3	1	1	0.348663	0.535714	0.535714	-20.5742
	AT1G18620.1	1	1,2,3,4	1	1	0.154155	1	1	0
	AT1G18620.3	1	1,2,3	1	1	0.231182	1	1	0
RBG6	AT1G18630.1	0.791667	2,3,1,4	1	1	0.254897	0.4	0.4	-7.80425
PSP	AT1G18640.2	0.0547619	6,5,4,7,2,1,3	1	1	0.587495	-0.678571	0.678571	-26.5922
PSP	AT1G18640.3	0.822222	1,5,2,4,6,3	1	1	0.659511	0.428571	0.428571	-5.65276
PDCB3	AT1G18650.1	0.833333	1,3,2	1	1	0.0921089	0.5	0.5	-4.39445
PDCB3	AT1G18650.2	1	1,2	1	1	0.0172384	1	1	0
	AT1G18680.1	1	1,2	1	1	0.744413	1	1	0
XXT4	AT1G18690.1	0.5	2,1	1	1	0.105591	-1	1	-4.26268
XXT4	AT1G18690.2	0.5	2,1	1	1	0.105591	-1	1	-4.26268
XXT4	AT1G18690.3	0.833333	2,1,3	1	1	0.103556	0.5	0.5	-4.26268
	AT1G18720.1	0.166667	3,2,1	1	1	0.432848	-1	1	-9.62058
PNSB4	AT1G18730.1	0.525	4,1,3,5,2	1	1	0.391102	0	0	-15.549
PNSB4	AT1G18730.3	0.391667	4,1,5,3,2	1	1	0.351748	-0.2	0.2	-15.0325
PNSB4	AT1G18730.4	0.741667	4,1,3,2,5	1	1	0.251727	0.3	0.3	-10.1668
PNSB4	AT1G18730.5	0.5	2,3,1	1	1	0.486984	-0.5	0.5	-3.53508
	AT1G18773.1	1	1,2	1	1	0.0339705	1	1	0
	AT1G18773.3	1	1,2	1	1	0.0339705	1	1	0
	AT1G18773.4	1	1,2	1	1	0.0339705	1	1	0
IQD30	AT1G18840.1	0.60873	3,2,6,4,5,7,1	2	1	0.509495	0.107143	0.107143	-16.4414
IQD30	AT1G18840.2	0.546825	3,2,6,4,7,5,1	1	1	0.484961	0.0357143	0.0357143	-19.4128
IQD30	AT1G18840.3	0.970833	2,1,5,3,4,6	2	1	0.534603	0.771429	0.771429	-3.10119
NPF2.9	AT1G18880.1	1	1,2,3	1	1	0.350865	1	1	0
CPK10	AT1G18890.1	0.248611	5,3,4,2,6,1	1	1	0.514578	-0.371429	0.371429	-20.5485
	AT1G18900.2	0.5	2,1	1	1	0.413817	-1	1	-2.3979
	AT1G19000.1	1	1,2,3	1	1	0.104246	1	1	0
	AT1G19000.2	1	1,2	1	1	0.266765	1	1	0
	AT1G19010.1	0.833333	2,1,3	1	1	0.563961	0.5	0.5	-1.76451
	AT1G19010.2	1	1,2	1	1	0.568701	1	1	0
	AT1G19025.1	1	1,2,3	2	1	0.714621	1	1	0
	AT1G19025.2	1	1,2	1	1	0.200622	1	1	0
	AT1G19025.3	0.833333	1,3,2	1	1	0.234988	0.5	0.5	-2.3979
ARR7	AT1G19050.1	0.791667	1,4,2,3	1	1	0.590806	0.4	0.4	-1.7354
TTN10	AT1G19080.1	0.0513889	5,4,6,2,3,1	3	1	0.500961	-0.771429	0.771429	-35.4852
TTN10	AT1G19080.2	0.0331349	7,6,5,1,3,4,2	1	1	0.318226	-0.75	0.75	-75.2257
	AT1G19110.1	0.975578	3,2,8,9,5,1,6,10,4,7,12,11	NA	1	NA	0.58042	0.58042	-22.4775
LSM1A	AT1G19120.1	0.458333	4,1,2,3	1	1	0.471126	-0.2	0.2	-10.3097
	AT1G19130.1	0.5	2,1	1	1	0.0302728	-1	1	-5.77427
LHCA6	AT1G19150.1	1	1,2	1	1	0.0240808	1	1	0
	AT1G19170.1	0.375	2,4,3,1	1	1	0.716257	-0.4	0.4	-6.50185
ARF19	AT1G19220.1	0.993312	3,4,1,5,7,6,9,2,8,11,10	3	1	NaN	0.727273	0.727273	-24.3265
	AT1G19330.1	0.775	1,3,4,5,2	1	1	0.295225	0.4	0.4	-12.0464
	AT1G19330.2	0.775	1,3,4,5,2	1	1	0.428395	0.4	0.4	-9.70766
	AT1G19330.3	0.775	1,3,4,5,2	1	1	0.403627	0.4	0.4	-9.35838
	AT1G19340.1	0.330754	5,4,6,1,3,7,2	1	1	0.3587	-0.214286	0.214286	-51.3783
BES1	AT1G19350.3	0.5	2,1	1	1	0.155431	-1	1	-3.77002
BES1	AT1G19350.4	0.5	2,1	1	1	0.686534	-1	1	-1.49635
BES1	AT1G19350.5	0.5	2,1	1	1	0.0126043	-1	1	-6.79234
BES1	AT1G19350.6	0.5	2,1	1	1	0.0126043	-1	1	-6.79234
RRA3	AT1G19360.2	0.5	2,1	1	1	0.0138269	-1	1	-6.68586
	AT1G19394.1	0.5	2,1	1	1	0.0491569	-1	1	-5.1985
	AT1G19396.1	0.5	2,1	1	1	0.385191	-1	1	-2.50881
	AT1G19396.3	0.5	2,1	1	1	0.523746	-1	1	-2.01097
	AT1G19400.2	1	1,2	1	1	0.64462	1	1	0
	AT1G19400.3	0.5	2,1	1	1	0.105591	-1	1	-4.26268
	AT1G19400.4	1	1,2	1	1	0.0350276	1	1	0
	AT1G19430.1	0.643452	3,4,5,6,1,2,7	1	1	0.464697	0.142857	0.142857	-7.3306
	AT1G19430.2	0.998611	1,3,2,4,5,6	6	1	0.581834	0.942857	0.942857	-1.71298
	AT1G19430.3	0.291071	4,5,6,7,2,3,8,1	1	1	0.391858	-0.238095	0.238095	-32.0703
	AT1G19530.1	1	1,2,3	1	1	0.339931	1	1	0
	AT1G19530.2	1	1,2,3,4	1	1	0.193922	1	1	0
	AT1G19540.1	0.791667	1,4,2,3	1	1	0.210653	0.4	0.4	-8.5533
	AT1G19540.2	1	1,2,3	1	1	0.169525	1	1	0
DHAR1	AT1G19570.1	1	1,2	1	1	0.971209	1	1	0
GAMMACA1	AT1G19580.1	0.958333	2,1,3,4	1	1	0.496755	0.8	0.8	-0.777705
	AT1G19600.1	0.945238	1,2,4,5,6,7,3	1	1	0.54038	0.642857	0.642857	-5.54223
BBD2	AT1G19660.1	0.315984	5,6,10,9,3,2,4,1,8,7	1	1	NaN	-0.175758	0.175758	-76.2181
BBD2	AT1G19660.2	0.379417	3,5,6,10,9,2,4,8,7,1	1	1	NaN	-0.115152	0.115152	-84.5227
BBD2	AT1G19660.3	0.854404	5,6,3,2,1,9,4,8,7	1	1	NaN	0.383333	0.383333	-36.7661
	AT1G19680.1	0.958333	1,3,2,4	2	1	0.408258	0.8	0.8	-2.11296
	AT1G19690.1	0.117857	4,6,5,7,1,2,3	1	1	0.361239	-0.535714	0.535714	-40.8537
BLH10	AT1G19700.1	0.958333	1,2,4,3	1	1	0.40329	0.8	0.8	-3.16663
BLH10	AT1G19700.2	0.5	3,1,2	1	1	0.434698	-0.5	0.5	-3.38973
BLH10	AT1G19700.3	0.833333	2,1,4,3	1	1	0.417063	0.6	0.6	-3.24046
BLH10	AT1G19700.4	0.833333	2,1,4,3	1	1	0.325048	0.6	0.6	-6.11147
	AT1G19710.1	0.458333	2,3,4,1	1	1	0.391723	-0.2	0.2	-7.14242
JAL3	AT1G19715.1	0.790278	2,3,5,4,1,6	1	1	0.555677	0.371429	0.371429	-6.08765
JAL3	AT1G19715.2	0.991667	1,2,4,3,5	1	1	0.530942	0.9	0.9	-0.476661
JAL3	AT1G19715.3	0.598611	2,3,5,4,6,1	1	1	0.399998	0.0857143	0.0857143	-24.6546
TRX4	AT1G19730.1	0.5	2,1	1	1	0.180991	-1	1	-3.57081
SRS7	AT1G19790.1	0.5	2,1	1	1	0.413817	-1	1	-2.3979
TGD1	AT1G19800.1	1	1,2	2	1	1	1	1	0
TGD1	AT1G19800.2	0.5	2,3,1	1	1	0.395984	-0.5	0.5	-4.93173
TGD1	AT1G19800.3	0.5	2,3,1	1	1	0.633987	-0.5	0.5	-1.88721
TGD1	AT1G19800.4	0.5	2,1	1	1	0.640497	-1	1	-1.639
TGD1	AT1G19800.6	0.5	2,1	1	1	0.162326	-1	1	-3.71357
FPP4	AT1G19835.1	0.883333	2,3,1,5,4	1	1	0.370212	0.6	0.6	-4.26811
FPP4	AT1G19835.6	0.459722	3,4,2,6,5,1	1	1	0.282527	-0.0857143	0.0857143	-32.4265
	AT1G19860.1	0.166667	3,2,1	1	1	0.987786	-1	1	-0.720319
	AT1G19860.2	0.375	4,1,3,2	1	1	0.463869	-0.4	0.4	-10.2263
IQD32	AT1G19870.1	0.825	2,4,1,3,5	1	1	0.471635	0.5	0.5	-8.8815
IQD32	AT1G19870.2	1	1,2,3,4	1	1	0.425446	1	1	0
VHA-C2	AT1G19910.1	0.5	2,1	1	1	0.301379	-1	1	-2.87168
VHA-C2	AT1G19910.2	1	1,2	1	1	0.162326	1	1	0
APS2	AT1G19920.1	0.958333	1,2,4,3	2	1	0.626871	0.8	0.8	-2.6288
	AT1G19970.1	0.116667	3,5,4,2,1	1	1	0.462856	-0.7	0.7	-20.4939
	AT1G19980.1	0.166667	3,4,2,1	1	1	0.550065	-0.8	0.8	-7.37763
	AT1G19990.1	0.833333	2,1,3	1	1	0.494569	0.5	0.5	-1.53393
TUBB5	AT1G20010.1	1	1,2	1	1	0.991272	1	1	0
LFNR2	AT1G20020.1	0.250397	2,6,8,4,7,3,5,1	1	1	NaN	-0.285714	0.285714	-75.9133
LFNR2	AT1G20020.2	0.580159	1,5,7,3,6,2,4	1	1	0.315763	0.0714286	0.0714286	-40.5893
	AT1G20030.2	0.5	2,1	1	1	0.674399	-1	1	-1.53393
HYD1	AT1G20050.1	1	1,2,3	1	1	0.441645	1	1	0
	AT1G20065.2	0.5	2,1	1	1	0.162326	-1	1	-3.71357
	AT1G20065.3	1	1,2	1	1	0.266765	1	1	0
ARAC4	AT1G20090.1	0.401389	3,2,6,5,4,1	1	1	0.540829	-0.142857	0.142857	-15.9531
	AT1G20100.1	0.5	2,1	1	1	0.0607038	-1	1	-4.94417
	AT1G20100.2	0.833333	2,1,3	1	1	0.0304758	0.5	0.5	-4.94417
FREE1	AT1G20110.1	0.84375	3,2,4,5,6,8,7,9,1	1	1	NaN	0.366667	0.366667	-36.1973
EXPA11	AT1G20190.1	1	1,2	1	1	0.991142	1	1	0
RPN3A	AT1G20200.1	0.786062	3,4,6,2,5,7,1,8	1	1	0.468267	0.309524	0.309524	-20.623
	AT1G20225.1	0.5	3,1,2	1	1	0.630223	-0.5	0.5	-2.21854
VHA-B3	AT1G20260.1	0.976057	3,1,2,6,8,12,9,4,10,14,11,13,7,5	NA	1	NA	0.538462	0.538462	-62.4883
P4H3	AT1G20270.3	1	1,2,3,4	1	1	0.450525	1	1	0
	AT1G20490.1	0.833333	1,3,2	1	1	0.253918	0.5	0.5	-4.31709
	AT1G20490.2	1	1,2	1	1	0.413817	1	1	0
4CLL5	AT1G20510.1	0.833333	2,1,3	1	1	0.144833	0.5	0.5	-3.04452
4CLL5	AT1G20510.2	1	1,2	1	1	0.503933	1	1	0
4CLL5	AT1G20510.3	1	1,2	1	1	0.022279	1	1	0
	AT1G20515.2	1	1,2	1	1	0.137099	1	1	0
	AT1G20530.1	1	1,2	1	1	0.413817	1	1	0
DPMS1	AT1G20575.1	0.546825	1,6,3,7,5,4,2	1	1	0.388029	0.0357143	0.0357143	-25.8185
SMD3B	AT1G20580.1	0.625	3,2,1,4	1	1	0.435551	0.2	0.2	-3.46404
CAT3	AT1G20620.1	0.751389	5,2,1,4,3,6	1	1	0.362816	0.314286	0.314286	-23.8393
CAT3	AT1G20620.2	0.958333	2,1,4,3,5	1	1	0.401918	0.8	0.8	-2.7944
CAT3	AT1G20620.4	0.741667	4,1,3,2,5	1	1	0.223794	0.3	0.3	-16.0663
CAT3	AT1G20620.5	0.9125	3,1,5,2,4,6	1	1	0.382866	0.6	0.6	-8.41571
CAT3	AT1G20620.6	0.329167	5,2,4,3,6,1	1	1	0.168769	-0.257143	0.257143	-43.9319
CAT3	AT1G20620.7	1	1,2	1	1	0.0147938	1	1	0
CAT1	AT1G20630.1	0.998611	1,3,2,4,5,6	2	1	0.598521	0.942857	0.942857	-1.86478
NLP4	AT1G20640.1	1	1,2,3,4	1	1	0.364617	1	1	0
NLP4	AT1G20640.3	0.525	2,3,4,5,1	1	1	0.277174	0	0	-18.1679
PBL21	AT1G20650.1	0.933333	1,2,4,5,3	2	1	0.388332	0.7	0.7	-4.59413
HMGB2	AT1G20693.1	0.882143	2,1,4,6,7,5,3	2	1	0.574587	0.5	0.5	-4.81402
HMGB2	AT1G20693.2	0.966865	2,1,4,6,5,3,7	1	1	0.435941	0.714286	0.714286	-4.23354
HMGB2	AT1G20693.3	0.966865	2,1,4,6,5,3,7	1	1	0.480428	0.714286	0.714286	-4.32029
HMGB3	AT1G20696.1	0.580159	3,2,6,5,7,1,4	1	1	0.449734	0.0714286	0.0714286	-25.9009
HMGB3	AT1G20696.2	0.966865	3,1,2,5,7,4,6	1	1	0.325497	0.714286	0.714286	-18.0463
HMGB3	AT1G20696.4	0.931944	1,2,4,5,6,3	1	1	0.416113	0.657143	0.657143	-7.55538
HMGB3	AT1G20696.5	0.931944	3,1,2,5,6,4	1	1	0.417659	0.657143	0.657143	-12.2749
WOX14	AT1G20700.1	1	1,2	1	1	0.413817	1	1	0
	AT1G20770.1	0.958333	1,3,2,5,4	1	1	0.302691	0.8	0.8	-5.1985
	AT1G20770.2	0.958333	1,2,4,3	1	1	0.48678	0.8	0.8	-2.61938
PUB44	AT1G20780.1	0.5	2,3,1	1	1	0.789489	-0.5	0.5	-2.42032
PUB44	AT1G20780.2	0.5	2,3,1	1	1	0.424955	-0.5	0.5	-8.50936
PUB44	AT1G20780.3	1	1,2	1	1	0.973156	1	1	0
FKBP18	AT1G20810.1	0.341667	4,2,5,1,3	2	1	0.607951	-0.3	0.3	-12.8511
FKBP18	AT1G20810.2	0.375	4,2,1,3	1	1	0.527934	-0.4	0.4	-9.30748
OEP21A	AT1G20816.1	1	1,2,3,4	2	1	0.585318	1	1	0
MCD1	AT1G20830.1	0.541667	2,4,1,3	1	1	0.720421	0	0	-3.24691
MCD1	AT1G20830.2	0.833333	1,3,2	2	1	0.589549	0.5	0.5	-3.71357
MSSP1	AT1G20840.1	0.643056	2,3,4,5,6,1	1	1	0.369079	0.142857	0.142857	-14.8375
MSSP1	AT1G20840.2	1	1,2,3,4,5	1	1	0.438431	1	1	0
XCP2	AT1G20850.1	0.833333	2,1,3	2	1	0.556222	0.5	0.5	-1.71298
IDM3	AT1G20870.1	1	1,2	1	1	0.413817	1	1	0
	AT1G20880.1	0.459722	4,6,1,2,3,5	1	1	0.394544	-0.0857143	0.0857143	-25.7872
	AT1G20890.1	0.341667	5,1,3,4,2	2	1	0.534181	-0.3	0.3	-12.1818
	AT1G20890.2	0.791667	1,3,4,2	1	1	0.678334	0.4	0.4	-1.01693
SPL14	AT1G20980.1	0.999997	1,2,3,4,5,6,8,7,9	1	1	NaN	0.983333	0.983333	-0.533111
	AT1G21000.1	1	1,2,3	1	1	0.241041	1	1	0
	AT1G21000.2	0.5	2,3,1	1	1	0.229072	-0.5	0.5	-8.37355
	AT1G21060.1	0.996963	1,2,3,4,9,5,6,7,8	2	1	0.482636	0.833333	0.833333	-9.45472
	AT1G21065.1	0.718056	3,2,4,6,1,5	2	1	0.535642	0.257143	0.257143	-7.87251
URGT2	AT1G21070.1	0.958333	1,2,4,3	1	1	0.323878	0.8	0.8	-4.61512
	AT1G21080.1	0.97484	3,5,2,1,4,8,9,6,7	1	1	NaN	0.666667	0.666667	-21.1561
	AT1G21090.1	1	1,2,3	1	1	0.488371	1	1	0
	AT1G21090.2	1	1,2	1	1	0.413817	1	1	0
IGMT1	AT1G21100.1	1	1,2	1	1	0.4002	1	1	0
IGMT3	AT1G21110.1	1	1,2	1	1	0.225648	1	1	0
	AT1G21120.1	1	1,2	2	1	1	1	1	0
	AT1G21120.2	1	1,2	2	1	1	1	1	0
IGMT4	AT1G21130.1	1	1,2	1	1	0.123014	1	1	0
LSM3A	AT1G21190.1	0.5	2,1	1	1	0.6109	-1	1	-1.73128
	AT1G21200.2	1	1,2	1	1	0.119116	1	1	0
WAK2	AT1G21270.1	0.5	2,1	1	1	0.451623	-1	1	-2.25878
	AT1G21350.3	0.455809	7,5,2,6,4,3,8,9,1	1	1	0.441887	-0.05	0.05	-47.6911
	AT1G21350.5	0.455809	7,5,2,6,4,3,8,9,1	1	1	0.441887	-0.05	0.05	-47.6911
GLTP2	AT1G21360.1	0.175	4,3,5,1,2	1	1	0.188199	-0.6	0.6	-28.7215
GLTP2	AT1G21360.2	0.375	3,2,4,1	1	1	0.106993	-0.4	0.4	-24.2868
	AT1G21370.1	1	1,2	1	1	0.625842	1	1	0
	AT1G21370.2	0.5	2,3,1	1	1	0.257233	-0.5	0.5	-11.5483
TOL3	AT1G21380.1	0.933612	1,3,7,4,5,9,2,6,8	1	1	0.507275	0.533333	0.533333	-12.5287
	AT1G21400.1	0.623983	6,1,2,7,8,4,3,5	1	1	0.575817	0.119048	0.119048	-29.0942
	AT1G21400.2	0.149603	6,2,7,5,8,4,3,1	1	1	0.494672	-0.428571	0.428571	-52.0188
	AT1G21400.3	0.149603	6,2,7,5,8,4,3,1	1	1	0.48953	-0.428571	0.428571	-51.8728
	AT1G21400.4	0.121528	6,2,7,8,4,5,3,1	1	1	0.506176	-0.47619	0.47619	-42.3816
	AT1G21400.5	0.623983	6,1,2,7,8,4,3,5	1	1	0.575817	0.119048	0.119048	-29.0942
	AT1G21400.6	0.930556	1,2,6,3,7,4,5	1	1	0.602417	0.607143	0.607143	-2.94407
SKP2A	AT1G21410.1	0.791667	1,3,4,2	1	1	0.499316	0.4	0.4	-4.08061
SKP2A	AT1G21410.2	0.958333	1,3,2,4	5	1	0.69668	0.8	0.8	-2.3979
	AT1G21440.1	0.851389	1,3,6,2,5,4	3	1	0.486894	0.485714	0.485714	-18.1872
SWEET1	AT1G21460.1	0.116667	4,3,5,2,1	1	1	0.405083	-0.7	0.7	-23.3843
SWEET1	AT1G21460.2	0.208333	3,4,1,2	2	1	0.466126	-0.6	0.6	-15.6489
	AT1G21470.2	1	1,2	1	1	0.413817	1	1	0
	AT1G21480.1	0.546825	3,5,7,2,1,4,6	1	1	0.46778	0.0357143	0.0357143	-16.3101
	AT1G21480.2	0.970833	3,2,1,4,5,6	2	1	0.403682	0.771429	0.771429	-7.42714
	AT1G21560.1	0.458333	2,3,4,1	1	1	0.274	-0.2	0.2	-10.3543
	AT1G21560.2	0.791667	2,3,1,4	1	1	0.354839	0.4	0.4	-6.32972
	AT1G21560.3	0.458333	2,3,4,1	1	1	0.507106	-0.2	0.2	-4.57845
	AT1G21560.4	0.833333	2,1,3	2	1	0.570934	0.5	0.5	-3.71357
	AT1G21560.5	0.175	3,4,5,2,1	1	1	0.357255	-0.6	0.6	-21.3854
	AT1G21560.6	0.341667	3,4,2,5,1	1	1	0.249685	-0.3	0.3	-23.4025
	AT1G21580.1	0.820709	3,4,1,8,6,5,7,9,2	2	1	0.374501	0.333333	0.333333	-51.8982
	AT1G21580.2	0.281944	3,6,4,1,5,2	2	1	0.4031	-0.314286	0.314286	-34.6896
	AT1G21580.3	0.643452	3,4,1,7,6,5,2	1	1	0.466344	0.142857	0.142857	-38.9901
	AT1G21580.4	0.708929	3,4,1,8,6,5,7,2	1	1	0.379083	0.214286	0.214286	-48.5902
	AT1G21580.5	0.669246	3,6,4,1,5,2,7	2	1	0.399093	0.178571	0.178571	-34.6896
	AT1G21580.6	0.86627	3,4,1,7,6,5,2,8	1	1	0.426	0.428571	0.428571	-38.9901
	AT1G21580.7	0.805308	3,6,4,1,5,7,2,8	2	1	0.371765	0.333333	0.333333	-38.3721
	AT1G21580.8	0.518254	3,6,4,1,5,7,2	2	1	0.33114	0	0	-38.3721
	AT1G21590.1	0.957137	2,3,6,1,4,9,8,7,5	1	1	0.421548	0.6	0.6	-20.9304
PTAC6	AT1G21600.1	1	1,2,3,4,5	1	1	0.403684	1	1	0
PTAC6	AT1G21600.2	1	1,2,3,4,5,6	1	1	0.294531	1	1	0
	AT1G21651.1	0.851389	3,1,5,4,2,6	2	1	0.498561	0.485714	0.485714	-9.13279
	AT1G21660.1	0.981622	2,1,4,5,6,7,3,8	4	1	0.557345	0.738095	0.738095	-5.60815
EMB1968	AT1G21690.1	0.983087	1,2,4,6,7,8,5,10,11,3,9	1	1	NaN	0.645455	0.645455	-12.3108
EMB1968	AT1G21690.3	0.996494	1,2,4,7,8,6,5,3,10,9,11	1	1	NaN	0.772727	0.772727	-14.0009
SWI3C	AT1G21700.1	0.958457	1,2,3,6,7,8,4,5	1	1	NaN	0.642857	0.642857	-23.9537
OGG1	AT1G21710.1	1	1,2	1	1	0.774967	1	1	0
PBC1	AT1G21720.1	0.970833	1,3,2,6,4,5	1	1	0.263881	0.771429	0.771429	-10.3844
	AT1G21740.1	0.833333	2,1,3	1	1	0.224215	0.5	0.5	-3.93183
PDIL1-1	AT1G21750.1	0.376017	3,6,7,4,2,5,8,1	1	1	0.559457	-0.142857	0.142857	-26.2816
PDIL1-1	AT1G21750.2	0.709529	3,6,7,4,2,5,8,1,9	1	1	NaN	0.2	0.2	-26.2816
SKIP32	AT1G21760.1	0.865209	1,2,7,9,5,4,6,3,8	1	1	0.411833	0.4	0.4	-22.9102
	AT1G21780.1	0.166667	3,4,2,1	1	1	0.493179	-0.8	0.8	-23.9394
	AT1G21780.2	0.5	2,3,1	1	1	0.871859	-0.5	0.5	-1.74125
	AT1G21790.1	1	1,2	1	1	0.413817	1	1	0
LYM1	AT1G21880.1	0.5	2,1	1	1	0.0950172	-1	1	-4.39445
	AT1G21900.1	0.833333	1,3,2	1	1	0.509247	0.5	0.5	-4.8752
	AT1G21920.1	1	1,2	1	1	0.992537	1	1	0
	AT1G21930.1	1	1,2	1	1	0.733538	1	1	0
SHM6	AT1G22020.1	0.833333	1,3,2	1	1	0.568234	0.5	0.5	-0.646627
SHM6	AT1G22020.2	0.958333	1,3,2,4	1	1	0.324768	0.8	0.8	-0.646627
MUB6	AT1G22050.1	1	1,2	1	1	0.266765	1	1	0
TGA3	AT1G22070.1	0.467436	2,6,5,7,3,4,8,1	1	1	0.452181	-0.047619	0.047619	-20.1972
	AT1G22140.1	1	1,2	1	1	0.14977	1	1	0
	AT1G22140.2	1	1,2	1	1	0.00793946	1	1	0
	AT1G22170.1	0.329167	2,5,4,6,3,1	1	1	0.393806	-0.257143	0.257143	-23.1091
	AT1G22170.2	0.658333	1,4,5,2,3	2	1	0.41423	0.2	0.2	-9.2306
	AT1G22180.1	0.458333	2,3,4,1	1	1	0.17478	-0.2	0.2	-14.8173
	AT1G22180.2	0.175	4,5,1,3,2	1	1	0.45038	-0.6	0.6	-20.035
	AT1G22180.3	1	1,2,3	1	1	0.24206	1	1	0
	AT1G22180.4	0.458333	2,3,4,1	1	1	0.143669	-0.2	0.2	-17.2152
	AT1G22200.1	0.975578	3,7,4,1,2,6,8,12,10,11,9,5	NA	1	NA	0.58042	0.58042	-49.1559
	AT1G22200.2	0.981333	3,7,4,1,2,6,10,12,8,9,5,11	NA	1	NA	0.608392	0.608392	-40.7442
PAPP2C	AT1G22280.1	0.341667	4,2,5,1,3	1	1	0.543598	-0.3	0.3	-19.741
PAPP2C	AT1G22280.2	0.958333	2,1,3,4	1	1	0.519943	0.8	0.8	-0.378279
PAPP2C	AT1G22280.3	0.608333	4,2,1,5,3	1	1	0.260952	0.1	0.1	-19.7474
	AT1G22290.1	0.625	1,4,3,2	1	1	0.153291	0.2	0.2	-10.6899
GRF10	AT1G22300.1	0.670833	2,5,4,3,1,6	1	1	0.457456	0.2	0.2	-17.4952
GRF10	AT1G22300.2	0.9125	2,4,3,1,5,6	1	1	0.420512	0.6	0.6	-7.47913
GRF10	AT1G22300.3	0.741667	2,4,3,1,5	1	1	0.442878	0.3	0.3	-7.4146
MBD8	AT1G22310.1	0.5	2,1	1	1	0.0339707	-1	1	-5.63835
	AT1G22330.1	0.883333	1,2,5,4,3	1	1	0.547407	0.6	0.6	-3.12111
UGT85A2	AT1G22360.2	1	1,2	1	1	0.0211052	1	1	0
	AT1G22410.1	1	1,2,3,4	1	1	0.400938	1	1	0
	AT1G22430.1	0.467436	1,5,8,4,6,7,3,2	1	1	0.351984	-0.047619	0.047619	-24.0581
	AT1G22430.3	0.75119	1,3,5,7,4,6,2	1	1	0.309704	0.285714	0.285714	-13.5782
	AT1G22430.4	0.718056	1,3,5,6,4,2	1	1	0.543744	0.257143	0.257143	-4.03956
	AT1G22430.5	0.84881	1,3,5,7,2,6,4	1	1	0.418326	0.428571	0.428571	-11.1739
COX6B-1	AT1G22450.1	0.958333	1,3,2,4	1	1	0.559426	0.8	0.8	-0.389465
	AT1G22490.1	1	1,2	1	1	0.266765	1	1	0
	AT1G22510.1	0.791667	2,3,1,4	1	1	0.582071	0.4	0.4	-2.03074
	AT1G22510.2	0.166667	3,4,2,1	1	1	0.470642	-0.8	0.8	-14.8653
	AT1G22520.1	0.5	2,1	1	1	0.708522	-1	1	-1.42809
PATL2	AT1G22530.1	0.833333	2,1,3	1	1	0.899605	0.5	0.5	-0.131769
PATL2	AT1G22530.2	0.375	3,2,4,1	1	1	0.516921	-0.4	0.4	-16.6472
NPF5.10	AT1G22540.1	1	1,2,3	1	1	0.214972	1	1	0
NPF5.16	AT1G22550.1	1	1,2,3	1	1	0.29257	1	1	0
NPF5.15	AT1G22570.1	1	1,2,3	1	1	0.376038	1	1	0
NPF5.15	AT1G22570.2	1	1,2	1	1	0.0685861	1	1	0
AGL87	AT1G22590.1	0.5	2,1	1	1	0.391592	-1	1	-2.48354
SAC1	AT1G22620.1	0.994449	2,4,5,1,3,10,12,14,13,7,6,11,8,9,15	NA	1	NA	0.642857	0.642857	-28.3606
	AT1G22630.1	0.833333	1,3,2	1	1	0.5246	0.5	0.5	-0.883123
MYB3	AT1G22640.1	1	1,2	1	1	0.820995	1	1	0
INVD	AT1G22650.1	0.791667	1,3,4,2	1	1	0.285854	0.4	0.4	-3.62356
INVD	AT1G22650.2	0.833333	1,3,2	1	1	0.58603	0.5	0.5	-0.330854
GASA9	AT1G22690.1	0.833333	1,3,2	1	1	0.77676	0.5	0.5	-0.300404
GASA9	AT1G22690.2	0.958333	1,3,2,4	1	1	0.440271	0.8	0.8	-0.300404
GASA9	AT1G22690.3	0.958333	1,3,2,4	1	1	0.438153	0.8	0.8	-0.300404
PYG7	AT1G22700.2	0.833333	2,1,4,3	1	1	0.368888	0.6	0.6	-4.81533
PYG7	AT1G22700.3	0.833333	2,1,4,3	1	1	0.453526	0.6	0.6	-3.50597
SUC2	AT1G22710.1	1	1,2,3	1	1	0.644864	1	1	0
	AT1G22730.1	1	1,2,3	1	1	0.347382	1	1	0
RABG3B	AT1G22740.1	0.401389	5,1,6,3,2,4	1	1	0.576001	-0.142857	0.142857	-34.2299
	AT1G22750.1	0.981622	2,3,5,4,1,6,7,8	1	1	0.476202	0.738095	0.738095	-6.38997
	AT1G22750.2	0.933854	2,3,5,6,4,1,7,8	1	1	0.484584	0.571429	0.571429	-7.05996
	AT1G22750.3	0.981622	2,3,5,4,1,6,7,8	1	1	0.473764	0.738095	0.738095	-6.1418
	AT1G22750.4	0.933854	2,3,5,6,4,1,7,8	2	1	0.525498	0.571429	0.571429	-7.38554
RPS18C	AT1G22780.1	1	1,2,3	1	1	0.592171	1	1	0
	AT1G22790.1	0.5	2,1	1	1	0.0865042	-1	1	-4.51086
	AT1G22790.2	0.5	2,1	1	1	0.0865042	-1	1	-4.51086
CYTC-1	AT1G22840.1	0.5	2,1	1	1	0.919032	-1	1	-0.68983
CYTC-1	AT1G22840.2	1	1,2	2	1	1	1	1	0
	AT1G22850.1	0.822222	1,3,6,4,2,5	1	1	0.515019	0.428571	0.428571	-13.8219
	AT1G22850.2	0.991667	1,3,2,4,5	1	1	0.229347	0.9	0.9	-5.35186
	AT1G22870.1	0.753257	7,5,6,9,10,8,3,1,2,12,11,4,13	NA	1	NA	0.203297	0.203297	-57.112
	AT1G22870.4	0.90133	7,5,6,9,10,8,3,1,2,12,11,4,13,14	NA	1	NA	0.362637	0.362637	-57.112
SUN3	AT1G22882.1	1	1,2	1	1	0.674399	1	1	0
	AT1G22910.1	0.658333	1,4,5,2,3	1	1	0.275487	0.2	0.2	-14.0476
	AT1G22910.2	0.658333	1,4,5,2,3	1	1	0.216408	0.2	0.2	-13.9313
	AT1G22910.3	0.658333	1,4,5,2,3	1	1	0.239126	0.2	0.2	-12.9213
	AT1G22910.4	0.208333	3,4,1,2	1	1	0.19128	-0.6	0.6	-14.0072
CSN5A	AT1G22920.1	0.933333	1,2,5,3,4	4	1	0.539252	0.7	0.7	-3.03265
CSN5A	AT1G22920.2	1	1,2,3,4	1	1	0.375688	1	1	0
TH1	AT1G22940.1	0.356548	3,6,7,2,1,5,4	1	1	0.331437	-0.178571	0.178571	-37.6641
	AT1G22950.1	0.999975	1,2,3,5,4,6,7,8	2	1	0.358634	0.97619	0.97619	-0.389465
	AT1G22970.1	0.5	2,3,1	1	1	0.577939	-0.5	0.5	-2.48465
	AT1G22970.2	0.5	2,1	1	1	0.941979	-1	1	-0.579034
	AT1G22970.3	0.5	2,1	1	1	0.203722	-1	1	-3.41346
HIPP22	AT1G22990.1	1	1,2	2	1	1	1	1	0
HIPP22	AT1G22990.2	0.5	2,1	1	1	0.413817	-1	1	-2.3979
	AT1G23000.1	1	1,2	1	1	0.105591	1	1	0
	AT1G23000.2	0.5	2,3,1	1	1	0.103371	-0.5	0.5	-8.73085
FRO3	AT1G23020.2	0.194692	5,7,4,6,2,3,8,1	1	1	0.332981	-0.357143	0.357143	-67.1471
FRO3	AT1G23020.6	0.481746	4,6,3,5,1,2,7	1	1	0.40744	-0.0357143	0.0357143	-30.0026
PUB11	AT1G23030.1	1	1,2	1	1	0.963379	1	1	0
	AT1G23060.1	0.791667	3,1,2,4	1	1	0.437155	0.4	0.4	-6.11147
	AT1G23060.2	0.166667	3,2,1	1	1	0.286783	-1	1	-7.84031
	AT1G23060.3	0.166667	3,2,1	1	1	0.286783	-1	1	-7.84031
	AT1G23060.4	0.166667	3,2,1	1	1	0.286783	-1	1	-7.84031
	AT1G23060.5	0.5	2,1	1	1	0.413817	-1	1	-2.3979
PIN7	AT1G23080.1	0.608333	2,5,1,4,3	1	1	0.636614	0.1	0.1	-7.91105
PIN7	AT1G23080.2	0.5	2,1	1	1	0.782903	-1	1	-1.19243
PIN7	AT1G23080.3	0.851389	2,5,1,4,3,6	1	1	0.457485	0.485714	0.485714	-5.84169
PIN7	AT1G23080.4	0.608333	2,5,1,4,3	1	1	0.618276	0.1	0.1	-5.84169
	AT1G23100.1	0.5	2,1	1	1	0.829607	-1	1	-1.03609
	AT1G23110.1	0.258333	2,5,4,3,1	1	1	0.279483	-0.4	0.4	-22.2722
	AT1G23110.2	0.258333	2,5,4,3,1	1	1	0.237619	-0.4	0.4	-30.6163
	AT1G23110.3	0.258333	2,5,4,3,1	1	1	0.244914	-0.4	0.4	-27.7665
	AT1G23110.4	0.258333	2,5,4,3,1	1	1	0.229258	-0.4	0.4	-32.9792
	AT1G23110.5	0.258333	2,5,4,3,1	1	1	0.229258	-0.4	0.4	-32.9792
	AT1G23110.6	0.258333	2,5,4,3,1	1	1	0.237778	-0.4	0.4	-28.3755
	AT1G23110.7	0.625	1,4,3,2	1	1	0.342781	0.2	0.2	-4.7601
CAR8	AT1G23140.1	0.5	2,1	1	1	0.669405	-1	1	-1.54939
UEV1A	AT1G23260.1	0.541667	3,1,4,2	1	1	0.339204	0	0	-10.2966
UEV1A	AT1G23260.2	0.541667	3,1,4,2	1	1	0.327427	0	0	-14.4806
	AT1G23280.1	0.92443	3,1,2,7,8,5,4,6	4	1	0.561044	0.547619	0.547619	-12.8395
GGAT1	AT1G23310.1	0.99883	4,1,3,8,7,5,2,6,9,13,12,11,10	NA	1	NA	0.78022	0.78022	-28.8525
GGAT1	AT1G23310.2	0.999465	4,1,3,8,7,5,2,6,9,12,11,10,13	NA	1	NA	0.813187	0.813187	-18.2894
	AT1G23330.1	0.24881	4,5,6,3,2,7,1	2	1	0.403886	-0.321429	0.321429	-39.7745
MENG	AT1G23360.1	0.1	6,5,7,2,1,3,4	2	1	0.504498	-0.571429	0.571429	-29.4255
MENG	AT1G23360.3	0.120833	4,5,6,2,1,3	6	1	0.572882	-0.6	0.6	-27.8869
KNAT6	AT1G23380.1	1	1,2,3,4	1	1	0.268268	1	1	0
KNAT6	AT1G23380.2	0.458333	2,3,4,1	1	1	0.518194	-0.2	0.2	-1.08222
CAF2	AT1G23400.1	0.741667	1,5,2,4,3	1	1	0.512143	0.3	0.3	-10.5248
	AT1G23440.1	0.958333	1,3,2,4	1	1	0.239951	0.8	0.8	-2.32906
	AT1G23440.3	0.5	2,3,1	1	1	0.378995	-0.5	0.5	-4.12709
	AT1G23465.1	0.833333	2,1,3	1	1	0.550565	0.5	0.5	-1.03609
CSLA3	AT1G23480.1	0.559003	3,4,5,7,2,6,8,1	1	1	0.407691	0.047619	0.047619	-19.2652
CSLA3	AT1G23480.2	0.916667	2,3,4,6,1,5,7	1	1	0.434237	0.571429	0.571429	-6.24072
CSLA3	AT1G23480.3	0.983333	1,4,2,3,5,6	1	1	0.555174	0.828571	0.828571	-1.86243
CSLA3	AT1G23480.4	0.879167	2,3,5,1,4,6	1	1	0.4752	0.542857	0.542857	-4.13025
ARF2-A	AT1G23490.1	0.931944	2,3,1,5,6,4	1	1	0.495441	0.657143	0.657143	-5.95544
SRO2	AT1G23550.1	0.791667	3,1,2,4	1	1	0.357941	0.4	0.4	-5.83188
	AT1G23560.1	0.833333	2,1,4,3	1	1	0.296009	0.6	0.6	-3.93183
	AT1G23560.2	0.825	3,2,1,5,4	1	1	0.483829	0.5	0.5	-2.86385
BCA3	AT1G23730.1	0.163418	8,5,4,2,3,7,6,1	1	1	0.432167	-0.404762	0.404762	-62.6459
BCA3	AT1G23730.2	0.419841	7,4,3,1,2,6,5	1	1	0.467817	-0.107143	0.107143	-37.949
AOR	AT1G23740.1	0.5	2,3,1	1	1	0.718553	-0.5	0.5	-2.7011
	AT1G23750.1	1	1,2	1	1	0.923579	1	1	0
	AT1G23750.2	0.5	2,1	1	1	0.266765	-1	1	-3.04452
	AT1G23790.1	0.5	3,1,2	1	1	0.286783	-0.5	0.5	-4.79579
SPDSYN1	AT1G23820.2	0.958457	2,1,4,6,8,3,5,7	1	1	0.461365	0.642857	0.642857	-9.51638
RSZ21	AT1G23860.1	0.525	2,3,4,5,1	2	1	0.534654	0	0	-9.44029
RSZ21	AT1G23860.2	0.958333	1,3,2,4	1	1	0.598285	0.8	0.8	-0.218254
RSZ21	AT1G23860.3	0.658333	2,3,5,1,4	1	1	0.346925	0.2	0.2	-8.31478
RSZ21	AT1G23860.4	0.658333	2,3,5,1,4	1	1	0.385935	0.2	0.2	-8.07617
TPS9	AT1G23870.1	1	1,2,3	1	1	0.103634	1	1	0
	AT1G23880.1	0.598611	1,5,4,6,2,3	2	1	0.410013	0.0857143	0.0857143	-14.9654
	AT1G23890.1	0.991667	1,2,4,3,5	1	1	0.445763	0.9	0.9	-0.901548
	AT1G23890.2	0.991667	1,2,4,3,5	1	1	0.367585	0.9	0.9	-0.797287
	AT1G23950.1	0.958333	1,2,4,3	2	1	0.364552	0.8	0.8	-1.86478
	AT1G23950.2	0.883333	1,2,5,4,3	2	1	0.367949	0.6	0.6	-8.56481
	AT1G23950.3	0.933333	1,2,4,5,3	2	1	0.323122	0.7	0.7	-9.21144
	AT1G23950.4	0.991667	1,2,3,5,4	2	1	0.425508	0.9	0.9	-2.3979
	AT1G23950.5	0.933333	1,2,4,5,3	2	1	0.322964	0.7	0.7	-9.27996
	AT1G23960.1	0.177778	6,2,4,3,5,1	2	1	0.535716	-0.485714	0.485714	-29.0239
	AT1G23960.2	0.258333	5,3,2,1,4	1	1	0.728348	-0.4	0.4	-5.69955
	AT1G23970.1	0.741667	2,4,1,5,3	1	1	0.561603	0.3	0.3	-6.81168
	AT1G23970.2	0.175	4,5,2,1,3	1	1	0.769499	-0.6	0.6	-5.66093
	AT1G24040.1	0.5	2,1	1	1	0.953688	-1	1	-0.515129
	AT1G24050.1	0.166667	3,4,2,1	1	1	0.499961	-0.8	0.8	-16.0712
	AT1G24095.1	1	1,2	1	1	0.413817	1	1	0
	AT1G24095.2	0.5	2,3,1	1	1	0.214723	-0.5	0.5	-7.96626
ATJ16	AT1G24120.1	0.926237	1,2,5,4,9,6,8,7,3	1	1	NaN	0.516667	0.516667	-30.6332
	AT1G24160.1	0.999802	2,1,3,4,5,6,7	1	1	0.400207	0.964286	0.964286	-4.0007
	AT1G24160.2	0.722024	2,3,4,5,6,7,1	1	1	0.333812	0.25	0.25	-20.1843
IAR4	AT1G24180.1	0.84881	1,2,7,6,3,4,5	1	1	0.492997	0.428571	0.428571	-14.0523
	AT1G24210.1	0.791667	3,1,2,4	1	1	0.363655	0.4	0.4	-4.79579
	AT1G24240.1	0.541667	3,1,4,2	1	1	0.286374	0	0	-8.36072
	AT1G24240.2	0.833333	1,3,2	1	1	0.380552	0.5	0.5	-0.680877
2020-09-03	AT1G24260.1	0.722024	3,1,4,7,6,5,2	3	1	0.379754	0.25	0.25	-32.6357
2020-09-03	AT1G24260.2	0.722024	3,1,4,7,6,5,2	1	1	0.473149	0.25	0.25	-19.2861
2020-09-03	AT1G24260.3	0.822222	3,1,4,6,2,5	1	1	0.315515	0.428571	0.428571	-18.8074
	AT1G24267.1	0.888007	2,7,1,11,13,3,5,4,9,10,12,6,8	NA	1	NA	0.357143	0.357143	-48.456
G6PD3	AT1G24280.1	0.998462	3,1,2,6,5,4,8,7,9	2	1	NaN	0.866667	0.866667	-10.2567
PUB6	AT1G24330.1	1	1,2,3,4,5	2	1	0.357629	1	1	0
	AT1G24350.1	0.625	3,2,1,4	1	1	0.389243	0.2	0.2	-6.01663
	AT1G24350.2	0.883333	3,2,1,4,5	1	1	0.266198	0.6	0.6	-5.53476
	AT1G24350.4	0.625	3,2,1,4	1	1	0.310703	0.2	0.2	-5.53476
	AT1G24350.5	0.166667	3,2,1	1	1	0.545584	-1	1	-5.53476
	AT1G24360.1	0.567623	2,3,8,6,10,9,4,5,1,7	2	1	0.532648	0.0545455	0.0545455	-31.7373
LHT2	AT1G24400.1	0.970833	1,3,4,2,6,5	1	1	0.404659	0.771429	0.771429	-3.15419
	AT1G24440.1	0.833333	1,3,2	1	1	0.294017	0.5	0.5	-3.94949
	AT1G24440.2	0.166667	3,2,1	1	1	0.199088	-1	1	-10.2382
NFD2	AT1G24450.1	1	1,2	1	1	0.951683	1	1	0
	AT1G24560.1	1	1,2,3,4	1	1	0.335571	1	1	0
	AT1G24610.1	0.833333	1,3,2	1	1	0.493361	0.5	0.5	-3.04452
	AT1G24735.1	0.166667	4,3,1,2	1	1	0.357182	-0.8	0.8	-13.9294
	AT1G24735.3	0.5	2,1	1	1	0.266765	-1	1	-3.04452
	AT1G24880.2	0.5	2,3,1	1	1	0.311525	-0.5	0.5	-6.32972
	AT1G25098.1	1	1,2	1	1	0.266765	1	1	0
	AT1G25098.3	1	1,2	1	1	0.266765	1	1	0
	AT1G25098.4	1	1,2	1	1	0.266765	1	1	0
ASB1	AT1G25220.1	0.297421	5,7,1,2,6,4,3	1	1	0.775751	-0.25	0.25	-8.75446
ASB1	AT1G25220.2	0.60873	1,4,5,6,7,3,2	1	1	0.342642	0.107143	0.107143	-28.616
	AT1G25230.1	0.822222	4,1,2,6,3,5	1	1	0.399982	0.428571	0.428571	-13.9563
	AT1G25230.2	0.741667	3,1,5,2,4	1	1	0.577502	0.3	0.3	-7.08321
	AT1G25230.3	0.822222	4,1,2,6,3,5	1	1	0.399982	0.428571	0.428571	-13.9563
AtIDD16	AT1G25250.1	0.5	2,1	1	1	0.413817	-1	1	-2.3979
AtIDD16	AT1G25250.3	0.5	2,1	1	1	0.413817	-1	1	-2.3979
	AT1G25260.1	0.777778	1,3,7,6,2,4,5	1	1	0.408991	0.321429	0.321429	-17.832
	AT1G25275.1	1	1,2	1	1	0.762582	1	1	0
	AT1G25275.2	0.5	2,1	1	1	0.0116945	-1	1	-6.87833
	AT1G25275.3	1	1,2	1	1	0.00393446	1	1	0
	AT1G25277.2	1	1,2	1	1	0.162326	1	1	0
TULP10	AT1G25280.1	0.791667	3,1,2,4	2	1	0.421116	0.4	0.4	-7.3072
RBL10	AT1G25290.1	0.92443	1,2,6,3,8,7,4,5	2	1	0.447418	0.547619	0.547619	-24.1633
RBL10	AT1G25290.2	0.95191	1,2,6,3,8,4,7,5	2	1	0.52743	0.619048	0.619048	-15.1814
	AT1G25370.1	1	1,2	1	1	0.463309	1	1	0
NDT2	AT1G25380.1	0.878472	2,1,6,5,8,3,7,4	1	1	0.370701	0.452381	0.452381	-28.9971
LRK10L-1.1	AT1G25390.1	0.166667	3,2,1	1	1	0.601298	-1	1	-4.66908
LRK10L-1.1	AT1G25390.2	0.625	3,2,1,4	1	1	0.346702	0.2	0.2	-4.66908
	AT1G25420.1	0.775	1,5,2,3,4	1	1	0.330589	0.4	0.4	-9.47783
	AT1G25420.2	0.833333	1,3,2	1	1	0.287682	0.5	0.5	-6.17587
	AT1G25420.3	0.958333	1,2,4,3	1	1	0.32828	0.8	0.8	-6.32972
	AT1G25420.4	0.458333	4,1,2,3	1	1	0.358072	-0.2	0.2	-8.62293
ERF116	AT1G25470.1	0.5	2,1	1	1	0.0320489	-1	1	-5.70711
ERF116	AT1G25470.2	0.5	2,1	1	1	0.0320489	-1	1	-5.70711
ALMT4	AT1G25480.1	0.775	1,5,2,3,4	1	1	0.466361	0.4	0.4	-12.1738
PP2AA1	AT1G25490.1	0.922892	1,6,4,8,5,9,3,7,10,11,12,2	NA	1	NA	0.433566	0.433566	-33.757
	AT1G25500.2	0.718056	1,4,6,2,5,3	1	1	0.646787	0.257143	0.257143	-7.111
	AT1G25500.3	0.518254	1,5,7,3,6,4,2	2	1	0.50188	0	0	-37.0024
	AT1G25520.1	0.986023	1,4,3,2,8,6,11,12,10,7,5,9	NA	1	NA	0.636364	0.636364	-28.453
	AT1G25530.1	0.970833	2,1,5,3,4,6	1	1	0.258947	0.771429	0.771429	-6.32972
HHO3	AT1G25550.1	0.5	3,1,2	1	1	0.204147	-0.5	0.5	-8.77354
HHO3	AT1G25550.2	1	1,2	1	1	0.289375	1	1	0
	AT1G25570.1	0.95191	1,2,4,8,3,7,6,5	1	1	0.447829	0.619048	0.619048	-8.47193
SOG1	AT1G25580.1	0.991667	1,2,3,5,4	1	1	0.242574	0.9	0.9	-1.03609
	AT1G25682.1	0.998611	1,3,2,4,5,6	1	1	0.236734	0.942857	0.942857	-0.741414
	AT1G25682.2	0.991667	1,3,2,4,5	1	1	0.322096	0.9	0.9	-0.741414
	AT1G26090.1	0.970833	1,2,3,6,5,4	1	1	0.206863	0.771429	0.771429	-11.9583
CYB561D	AT1G26100.1	0.833333	1,3,2	1	1	0.379026	0.5	0.5	-3.04452
DCP5	AT1G26110.1	0.916667	3,1,2,6,7,5,4	1	1	0.386208	0.571429	0.571429	-10.5259
PERK10	AT1G26150.2	0.825	1,4,2,5,3	1	1	0.207431	0.5	0.5	-10.2263
	AT1G26160.1	0.866667	4,1,2,5,6,7,3	1	1	0.340023	0.464286	0.464286	-18.1723
	AT1G26180.1	0.222222	3,6,5,7,2,1,4	1	1	0.319201	-0.357143	0.357143	-51.6659
	AT1G26180.2	0.459722	3,5,2,6,1,4	2	1	0.381672	-0.0857143	0.0857143	-35.963
	AT1G26208.3	0.833333	2,1,4,3	1	1	0.280039	0.6	0.6	-4.3602
CPN60B4	AT1G26230.2	0.922779	3,4,2,6,5,8,7,10,1,9	2	1	NaN	0.478788	0.478788	-41.0686
CPN60B4	AT1G26230.5	0.708929	3,4,2,6,5,8,7,1	1	1	0.362476	0.214286	0.214286	-36.6734
	AT1G26300.1	0.991667	1,2,3,5,4	1	1	0.299204	0.9	0.9	-2.85438
	AT1G26300.3	1	1,2	2	1	1	1	1	0
CB5-A	AT1G26340.1	0.5	2,1	1	1	0.895062	-1	1	-0.792445
UPS5	AT1G26440.1	0.401389	6,2,1,5,4,3	1	1	0.148711	-0.142857	0.142857	-43.3798
UPS5	AT1G26440.2	0.375	4,1,3,2	1	1	0.142529	-0.4	0.4	-18.5231
UPS5	AT1G26440.3	0.391667	5,2,1,4,3	1	1	0.236986	-0.2	0.2	-23.6474
UPS5	AT1G26440.4	0.401389	6,2,1,5,4,3	1	1	0.173637	-0.142857	0.142857	-44.7833
UPS5	AT1G26440.5	0.0416667	4,3,2,1	1	1	0.111089	-1	1	-31.2641
UPS5	AT1G26440.6	0.258333	5,1,4,3,2	1	1	0.0981076	-0.4	0.4	-37.1508
UPS5	AT1G26440.7	0.166667	3,2,1	1	1	0.185508	-1	1	-13.2656
UPS5	AT1G26440.8	0.375	4,1,3,2	1	1	0.139754	-0.4	0.4	-17.6418
	AT1G26460.1	0.475	2,4,3,5,1	1	1	0.516555	-0.1	0.1	-17.5124
	AT1G26470.1	0.166667	4,2,3,1	1	1	0.5669	-0.8	0.8	-10.6146
	AT1G26550.1	0.541667	2,4,1,3	1	1	0.822052	0	0	-1.59647
	AT1G26580.2	0.5	2,1	1	1	0.00501737	-1	1	-7.84031
	AT1G26620.1	0.833333	2,1,3	1	1	0.502396	0.5	0.5	-0.66905
ELF5A-2	AT1G26630.1	0.833333	2,1,4,3	1	1	0.406914	0.6	0.6	-5.00276
ELF5A-2	AT1G26630.2	0.958333	2,1,3,4	1	1	0.222168	0.8	0.8	-1.46634
IPK	AT1G26640.1	0.782739	1,11,2,3,10,9,4,5,7,6,8	2	1	NaN	0.254545	0.254545	-63.2465
	AT1G26660.1	0.598611	1,4,6,5,2,3	1	1	0.595715	0.0857143	0.0857143	-8.44816
	AT1G26665.1	0.741667	1,5,2,4,3	1	1	0.483092	0.3	0.3	-4.0515
	AT1G26665.2	1	1,2,3,4,5	1	1	0.313993	1	1	0
VTI12	AT1G26670.1	0.166667	4,2,3,1	1	1	0.507374	-0.8	0.8	-10.5669
	AT1G26690.1	0.833333	2,1,3	1	1	0.500195	0.5	0.5	-0.943372
	AT1G26740.1	1	1,2	1	1	0.0865042	1	1	0
	AT1G26750.1	0.166667	3,2,1	1	1	0.105865	-1	1	-13.9669
ATEXPA10	AT1G26770.1	0.166667	3,2,1	1	1	0.660888	-1	1	-4.08061
ATEXPA10	AT1G26770.2	0.5	2,1	1	1	0.413817	-1	1	-2.3979
GALT1	AT1G26810.2	0.823214	1,4,6,5,3,2,7	2	1	0.416455	0.392857	0.392857	-12.2031
RNS3	AT1G26820.1	0.5	3,1,2	1	1	0.560053	-0.5	0.5	-4.79579
CUL3A	AT1G26830.1	1	1,2	1	1	0.493376	1	1	0
	AT1G26850.1	0.9125	4,1,2,3,6,5	1	1	0.615594	0.6	0.6	-3.65694
	AT1G26850.2	0.931944	2,4,1,3,6,5	2	1	0.523685	0.657143	0.657143	-5.88969
	AT1G26850.3	0.775	4,1,2,3,5	1	1	0.59067	0.4	0.4	-0.948634
RPL34A	AT1G26880.1	1	1,2,3	1	1	0.613744	1	1	0
RPL10B	AT1G26910.1	1	1,2	1	1	0.829607	1	1	0
CYP23	AT1G26940.2	0.916667	2,1,7,3,5,4,6	2	1	0.481496	0.571429	0.571429	-14.6602
ATHB-23	AT1G26960.1	0.5	2,1	1	1	0.886032	-1	1	-0.828693
	AT1G27000.1	0.983803	2,6,7,4,1,9,3,5,11,12,10,8	NA	1	NA	0.622378	0.622378	-35.2684
	AT1G27020.1	0.598611	6,1,2,3,5,4	1	1	0.468276	0.0857143	0.0857143	-19.3919
	AT1G27030.1	0.401389	2,5,4,6,1,3	1	1	0.339761	-0.142857	0.142857	-28.8873
	AT1G27060.1	0.879167	4,1,2,5,3,6	1	1	0.573704	0.542857	0.542857	-10.0946
PTST2	AT1G27070.1	0.993849	2,3,1,4,5,7,6	1	1	0.327362	0.857143	0.857143	-2.35177
	AT1G27090.1	0.833333	1,3,2	1	1	0.516063	0.5	0.5	-0.828693
	AT1G27100.1	0.5	2,1	1	1	0.996876	-1	1	-0.131769
GALT4	AT1G27120.1	0.970833	2,3,1,5,4,6	1	1	0.458403	0.771429	0.771429	-5.39816
GALT4	AT1G27120.2	0.60873	3,4,2,6,5,7,1	1	1	0.382077	0.107143	0.107143	-30.8921
	AT1G27180.4	1	1,2,3	1	1	0.261196	1	1	0
TOR1L4	AT1G27210.1	1	1,2,3,4	1	1	0.474501	1	1	0
	AT1G27290.2	1	1,2	1	1	0.00476853	1	1	0
	AT1G27330.1	1	1,2	1	1	0.900816	1	1	0
	AT1G27350.1	1	1,2	1	1	0.261049	1	1	0
SPL11	AT1G27360.1	1	1,2,3	1	1	0.672603	1	1	0
SPL11	AT1G27360.2	0.458333	2,3,4,1	1	1	0.493357	-0.2	0.2	-7.39087
SPL11	AT1G27360.3	0.458333	2,3,4,1	1	1	0.402603	-0.2	0.2	-12.1867
SPL11	AT1G27360.4	0.458333	2,3,4,1	1	1	0.39684	-0.2	0.2	-14.5846
SPL10	AT1G27370.1	0.833333	2,1,3	1	1	0.61543	0.5	0.5	-0.837886
SPL10	AT1G27370.2	0.375	3,2,4,1	1	1	0.394644	-0.4	0.4	-16.3652
SPL10	AT1G27370.3	0.375	3,2,4,1	1	1	0.38405	-0.4	0.4	-17.2268
SPL10	AT1G27370.4	0.375	3,2,4,1	1	1	0.350226	-0.4	0.4	-20.952
SPL10	AT1G27370.5	0.375	3,2,4,1	1	1	0.35022	-0.4	0.4	-20.9635
SPL10	AT1G27370.6	0.5	2,1	1	1	0.995856	-1	1	-0.151806
SPL10	AT1G27370.7	0.375	3,2,4,1	1	1	0.350226	-0.4	0.4	-20.952
RIC2	AT1G27380.1	0.5	2,1	1	1	0.200622	-1	1	-3.43399
RIC2	AT1G27380.2	0.5	3,1,2	1	1	0.181626	-0.5	0.5	-6.97635
RIC2	AT1G27380.4	0.5	3,1,2	1	1	0.181626	-0.5	0.5	-6.97635
	AT1G27385.1	0.625	3,2,1,4	1	1	0.77654	0.2	0.2	-2.50243
	AT1G27385.2	0.791667	2,3,1,4	2	1	0.352001	0.4	0.4	-8.22443
TOM20-2	AT1G27390.1	0.958333	2,1,4,3,5	2	1	0.513544	0.8	0.8	-1.44121
RPL17A	AT1G27400.1	0.598611	4,2,5,1,6,3	1	1	0.630002	0.0857143	0.0857143	-10.5828
	AT1G27410.1	1	1,2,3	1	1	0.115947	1	1	0
	AT1G27420.1	1	1,2	1	1	0.0450363	1	1	0
IRX10	AT1G27440.1	1	1,2,3	2	1	0.417371	1	1	0
APT1	AT1G27450.1	0.670833	2,5,4,3,1,6	1	1	0.563476	0.2	0.2	-17.259
APT1	AT1G27450.2	0.883333	1,4,3,2,5	1	1	0.617367	0.6	0.6	-2.4296
NPGR1	AT1G27460.1	0.883333	2,3,1,5,4	2	1	0.288713	0.6	0.6	-7.98338
NPGR1	AT1G27460.2	0.791667	2,3,1,4	2	1	0.375965	0.4	0.4	-4.79579
NPGR1	AT1G27460.3	0.883333	2,3,1,5,4	1	1	0.256415	0.6	0.6	-10.0811
	AT1G27500.1	1	1,2	1	1	0.162326	1	1	0
MNS5	AT1G27520.1	0.914876	1,3,7,4,6,11,12,9,10,14,5,13,2,8	NA	1	NA	0.384615	0.384615	-101.291
	AT1G27530.1	1	1,2	1	1	0.402717	1	1	0
	AT1G27540.2	0.5	2,1	1	1	0.162326	-1	1	-3.71357
	AT1G27595.2	0.833333	2,1,4,3	1	1	0.307285	0.6	0.6	-6.56976
IRX9H	AT1G27600.1	0.833333	2,1,3	1	1	0.49326	0.5	0.5	-1.3618
IRX9H	AT1G27600.2	0.958333	2,1,3,4	1	1	0.28142	0.8	0.8	-1.3618
CYCT1-3	AT1G27630.1	0.598611	4,1,5,3,6,2	1	1	0.289427	0.0857143	0.0857143	-25.952
CYCT1-3	AT1G27630.2	0.790278	4,1,5,2,3,6	1	1	0.397321	0.371429	0.371429	-14.8851
CYCT1-3	AT1G27630.3	0.933333	1,3,4,2,5	1	1	0.179663	0.7	0.7	-7.72958
CYCT1-3	AT1G27630.5	0.281944	4,5,2,3,6,1	1	1	0.24474	-0.314286	0.314286	-50.463
CYCT1-3	AT1G27630.6	0.791667	2,3,1,4	1	1	0.163638	0.4	0.4	-9.93745
	AT1G27690.1	1	1,2	1	1	0.662557	1	1	0
TGD5	AT1G27695.1	0.791667	1,4,2,3	2	1	0.443833	0.4	0.4	-3.06786
TGD5	AT1G27695.2	0.5	3,1,2	2	1	0.516896	-0.5	0.5	-5.83188
	AT1G27700.1	0.791667	1,3,4,2	2	1	0.594171	0.4	0.4	-6.35695
SAT32	AT1G27760.1	0.935419	3,4,6,1,5,7,8,9,11,10,2	2	1	NaN	0.481818	0.481818	-42.5805
SAT32	AT1G27760.3	0.998133	4,1,3,6,5,7,2,8,9,11,10	3	1	NaN	0.809091	0.809091	-15.6598
ACA1	AT1G27770.1	0.970833	2,1,4,5,3,6	1	1	0.26761	0.771429	0.771429	-8.39349
ACA1	AT1G27770.2	0.882143	2,1,5,6,4,7,3	1	1	0.207074	0.5	0.5	-39.7231
ACA1	AT1G27770.3	0.933333	1,3,4,2,5	1	1	0.351035	0.7	0.7	-4.15382
ACA1	AT1G27770.4	0.60873	3,2,5,6,4,7,1	1	1	0.228146	0.107143	0.107143	-34.8228
ATCSA-1	AT1G27840.1	0.820064	1,3,5,8,7,2,4,6	1	1	0.559302	0.357143	0.357143	-12.881
ATCSA-1	AT1G27840.2	0.836582	1,3,5,4,8,7,6,2	1	1	0.344246	0.380952	0.380952	-29.0743
NTF2B	AT1G27970.2	1	1,2	1	1	0.00631011	1	1	0
COL15	AT1G28050.1	1	1,2,3	1	1	0.47104	1	1	0
RDM16	AT1G28060.2	0.991667	1,3,2,4,5	1	1	0.435557	0.9	0.9	-0.960462
RDM16	AT1G28060.3	0.998611	1,3,2,4,5,6	1	1	0.326137	0.942857	0.942857	-0.960462
	AT1G28090.1	0.698034	1,5,7,3,9,12,13,10,11,2,6,8,4	NA	1	NA	0.153846	0.153846	-68.7791
	AT1G28120.1	0.84375	3,2,9,6,4,1,5,7,8	1	1	0.485975	0.366667	0.366667	-28.0476
GH3.17	AT1G28130.1	1	1,2,3	1	1	0.246172	1	1	0
	AT1G28140.1	0.833333	2,1,4,3	2	1	0.333504	0.6	0.6	-6.04086
	AT1G28150.1	1	1,2	1	1	0.662557	1	1	0
FIP1	AT1G28200.1	1	1,2,3	1	1	0.269929	1	1	0
FIP1	AT1G28200.2	1	1,2,3,4	1	1	0.154574	1	1	0
	AT1G28240.1	0.891915	1,3,4,7,5,8,2,6	1	1	0.34773	0.47619	0.47619	-31.6134
	AT1G28250.1	0.5	2,1	1	1	0.774967	-1	1	-1.21816
SMG7L	AT1G28260.1	1	1,2,3,4	1	1	0.368951	1	1	0
SMG7L	AT1G28260.2	0.991667	2,1,3,4,5	1	1	0.303745	0.9	0.9	-5.55633
AGP31	AT1G28290.2	0.5	2,1	1	1	0.105591	-1	1	-4.26268
DEG15	AT1G28320.1	0.978731	2,7,1,6,9,3,5,12,13,4,11,8,10	NA	1	NA	0.571429	0.571429	-52.2
DRM1	AT1G28330.1	1	1,2	1	1	0.0188523	1	1	0
DRM1	AT1G28330.2	0.5	2,3,1	2	1	0.437997	-0.5	0.5	-8.0427
DRM1	AT1G28330.3	1	1,2	1	1	0.00652518	1	1	0
DRM1	AT1G28330.4	1	1,2,3	1	1	0.00786539	1	1	0
DRM1	AT1G28330.5	1	1,2	1	1	0.0653398	1	1	0
AtRLP4	AT1G28340.1	0.878472	1,5,2,4,8,7,6,3	2	1	0.414514	0.452381	0.452381	-16.908
NSL1	AT1G28380.1	0.598611	4,3,5,1,2,6	1	1	0.696213	0.0857143	0.0857143	-4.24658
	AT1G28395.1	0.958333	1,2,4,3	1	1	0.164479	0.8	0.8	-2.3979
	AT1G28395.2	1	1,2,3	1	1	0.0798494	1	1	0
	AT1G28395.3	1	1,2,3	1	1	0.0798494	1	1	0
	AT1G28395.4	1	1,2	1	1	0.0865042	1	1	0
	AT1G28395.5	1	1,2	1	1	0.0865042	1	1	0
	AT1G28395.6	1	1,2,3	1	1	0.193258	1	1	0
NAC010	AT1G28470.1	0.5	2,1	1	1	0.413817	-1	1	-2.3979
SYP61	AT1G28490.1	0.916667	1,2,5,4,7,6,3	1	1	0.407143	0.571429	0.571429	-11.9413
SYP61	AT1G28490.2	0.916667	1,2,5,4,7,6,3	1	1	0.390879	0.571429	0.571429	-13.0809
	AT1G28510.1	1	1,2,3	1	1	0.263648	1	1	0
VOZ1	AT1G28520.1	0.208333	3,4,1,2	1	1	0.385879	-0.6	0.6	-17.2722
VOZ1	AT1G28520.2	0.5	2,3,1	1	1	0.0679574	-0.5	0.5	-11.3167
VOZ1	AT1G28520.3	0.208333	3,4,1,2	1	1	0.327508	-0.6	0.6	-16.2159
VOZ1	AT1G28520.4	0.608333	3,4,2,1,5	1	1	0.101837	0.1	0.1	-26.794
VOZ1	AT1G28520.5	0.658333	3,4,1,2,5	1	1	0.284849	0.2	0.2	-17.2936
	AT1G28570.1	0.791667	1,4,2,3	2	1	0.564885	0.4	0.4	-0.767361
	AT1G28570.2	0.166667	3,2,1	1	1	0.471329	-1	1	-6.86797
	AT1G28570.3	0.5	2,1	1	1	0.973156	-1	1	-0.389465
	AT1G28580.1	0.458333	4,1,2,3	1	1	0.248771	-0.2	0.2	-9.84011
	AT1G28580.2	0.5	3,1,2	2	1	0.572935	-0.5	0.5	-4.78546
	AT1G28600.1	0.541667	2,4,1,3	1	1	0.711484	0	0	-3.47189
	AT1G28600.2	0.5	2,1	1	1	0.432265	-1	1	-2.32906
	AT1G28610.1	1	1,2,3	1	1	0.782391	1	1	0
	AT1G28610.2	0.958333	1,2,4,3	1	1	0.469111	0.8	0.8	-3.91122
	AT1G28660.1	0.833333	2,1,4,3	1	1	0.359031	0.6	0.6	-3.64723
	AT1G28660.2	0.833333	2,1,4,3	1	1	0.299693	0.6	0.6	-5.4779
ARAB-1	AT1G28670.1	0.833333	2,1,4,3	1	1	0.47695	0.6	0.6	-1.7139
	AT1G28680.1	1	1,2	1	1	0.0311724	1	1	0
	AT1G28685.1	0.5	2,1	1	1	0.200622	-1	1	-3.43399
	AT1G28710.1	1	1,2	1	1	0.98604	1	1	0
	AT1G28710.3	0.933333	1,2,4,5,3	2	1	0.270528	0.7	0.7	-11.3586
	AT1G28715.1	0.75119	4,2,5,1,6,7,3	1	1	0.459163	0.285714	0.285714	-18.3413
ATNUDT15	AT1G28960.1	0.833333	1,3,2	1	1	0.941176	0.5	0.5	-0.330854
ATNUDT15	AT1G28960.3	0.958333	1,3,2,4	1	1	0.538179	0.8	0.8	-0.151806
ATNUDT15	AT1G28960.5	0.958333	1,3,2,4	1	1	0.542812	0.8	0.8	-0.330854
ATNUDT15	AT1G28960.6	0.958333	1,3,2,4	1	1	0.543131	0.8	0.8	-0.462624
ATNUDT15	AT1G28960.7	0.991667	1,3,2,4,5	2	1	0.513249	0.9	0.9	-0.283575
	AT1G29025.1	0.823214	1,4,3,6,5,7,2	1	1	0.265668	0.392857	0.392857	-20.9359
	AT1G29040.1	0.833333	1,3,2	1	1	0.474251	0.5	0.5	-0.806328
	AT1G29040.2	0.833333	1,3,2	1	1	0.306284	0.5	0.5	-3.20422
	AT1G29040.3	0.833333	1,3,2	1	1	0.306297	0.5	0.5	-3.20422
	AT1G29040.4	1	1,2,3	1	1	0.167145	1	1	0
	AT1G29040.5	1	1,2,3	1	1	0.0334545	1	1	0
TBL38	AT1G29050.1	0.791667	1,4,2,3	2	1	0.460864	0.4	0.4	-7.86365
	AT1G29060.1	0.833333	2,1,3	2	1	0.521737	0.5	0.5	-1.83067
	AT1G29060.2	0.5	2,3,1	1	1	0.306999	-0.5	0.5	-6.34153
	AT1G29120.1	0.472855	2,3,6,9,8,7,10,5,4,1	4	1	NaN	-0.030303	0.030303	-72.6508
	AT1G29120.2	0.757262	2,3,6,9,8,7,10,5,4,1,11	4	1	NaN	0.227273	0.227273	-72.7063
	AT1G29120.3	0.578409	2,3,6,8,7,4,9,5,1	1	1	0.403052	0.0666667	0.0666667	-40.7914
	AT1G29120.4	0.918307	2,3,6,8,7,4,10,5,1,11,9	2	1	NaN	0.445455	0.445455	-47.452
	AT1G29120.5	0.956273	2,3,6,4,9,8,5,1,10,11,7	2	1	NaN	0.536364	0.536364	-54.7205
	AT1G29120.6	0.836582	2,3,6,4,7,5,1,8	2	1	0.459935	0.380952	0.380952	-26.5438
	AT1G29120.7	0.421591	2,3,6,9,8,7,5,4,1	1	1	0.351457	-0.0833333	0.0833333	-57.918
	AT1G29120.8	0.486421	2,3,6,9,8,7,10,4,5,1	4	1	NaN	-0.0181818	0.0181818	-64.2007
	AT1G29220.1	0.825	2,4,1,3,5	1	1	0.416574	0.5	0.5	-3.91872
	AT1G29220.2	0.177778	3,5,6,2,4,1	2	1	0.295137	-0.485714	0.485714	-28.659
	AT1G29240.1	0.833333	1,3,2	1	1	0.311525	0.5	0.5	-2.3979
	AT1G29250.1	0.791667	1,3,4,2	1	1	0.223517	0.4	0.4	-6.66511
	AT1G29270.1	1	1,2	1	1	0.921876	1	1	0
	AT1G29310.1	0.459722	2,4,5,6,1,3	1	1	0.670736	-0.0857143	0.0857143	-4.01359
	AT1G29310.2	0.5	2,4,5,3,6,1	1	1	0.317374	-0.0285714	0.0285714	-22.8155
ERD2A	AT1G29330.1	0.991667	1,2,4,3,5	4	1	0.528552	0.9	0.9	-1.31568
	AT1G29350.1	0.999975	1,3,2,4,6,5,7,8,9	1	1	0.346045	0.966667	0.966667	-2.67344
	AT1G29357.4	1	1,2	1	1	0.0136787	1	1	0
COR413IM2	AT1G29390.1	0.958333	1,3,2,5,4	2	1	0.253031	0.8	0.8	-5.49924
COR413IM1	AT1G29395.1	0.741667	1,5,3,2,4	1	1	0.265824	0.3	0.3	-13.9286
ML5	AT1G29400.2	1	1,2,3,4,7,5,6,8,9,10,11	1	1	NaN	0.972727	0.972727	-1.10383
PAI3	AT1G29410.1	0.958333	1,3,2,4	1	1	0.376469	0.8	0.8	-1.71298
PAI3	AT1G29410.2	0.833333	1,3,2	1	1	0.624815	0.5	0.5	-1.71298
PAI3	AT1G29410.3	0.5	2,1	1	1	0.266765	-1	1	-3.04452
PAI3	AT1G29410.4	0.958333	1,3,2,4	1	1	0.481757	0.8	0.8	-1.71298
PAI3	AT1G29410.5	0.833333	2,1,3	1	1	0.421721	0.5	0.5	-3.04452
PAI3	AT1G29410.6	0.958333	1,3,2,5,4	1	1	0.413568	0.8	0.8	-2.39386
PAI3	AT1G29410.7	0.833333	2,1,3	1	1	0.261344	0.5	0.5	-3.04452
	AT1G29470.1	0.94251	1,4,6,2,7,3,5,8	1	1	0.478965	0.595238	0.595238	-14.2752
	AT1G29520.1	1	1,2,3	2	1	0.680026	1	1	0
	AT1G29530.1	1	1,2,3	1	1	0.316524	1	1	0
EIF4E3	AT1G29550.1	0.625	1,4,3,2	1	1	0.542692	0.2	0.2	-7.66256
	AT1G29660.1	0.541667	2,4,1,3	2	1	0.66493	0	0	-5.10159
	AT1G29670.1	0.958333	1,2,4,3	1	1	0.519874	0.8	0.8	-1.28879
	AT1G29670.2	0.958333	1,2,4,3	1	1	0.519874	0.8	0.8	-1.28879
OBAP2C	AT1G29680.1	1	1,2	1	1	0.413817	1	1	0
CAD1	AT1G29690.1	0.933333	1,2,4,5,3	1	1	0.517315	0.7	0.7	-3.83986
	AT1G29700.1	0.0833333	7,4,6,1,5,2,3	2	1	0.461976	-0.607143	0.607143	-30.3697
	AT1G29700.2	0.177778	6,3,5,1,2,4	6	1	0.52734	-0.485714	0.485714	-22.4801
	AT1G29775.1	0.5	2,1	1	1	0.200622	-1	1	-3.43399
	AT1G29785.2	0.5	2,1	1	1	0.119116	-1	1	-4.11087
	AT1G29800.1	0.991667	1,2,4,3,5	1	1	0.272804	0.9	0.9	-1.18113
	AT1G29800.2	0.958333	1,2,4,3	1	1	0.269753	0.8	0.8	-0.676887
	AT1G29840.1	0.0416667	5,4,3,1,2	1	1	0.608869	-0.9	0.9	-12.2255
	AT1G29850.1	0.822222	3,1,6,2,4,5	1	1	0.472646	0.428571	0.428571	-13.3653
	AT1G29850.2	0.643056	3,1,6,4,5,2	1	1	0.458199	0.142857	0.142857	-14.4383
	AT1G29880.1	0.996379	1,3,5,2,4,6,8,7	1	1	0.523265	0.857143	0.857143	-4.26469
CARB	AT1G29900.1	1	1,2	1	1	0.137099	1	1	0
BHLH144	AT1G29950.1	1	1,2	1	1	0.162326	1	1	0
	AT1G29960.1	0.833333	2,1,3	1	1	0.156664	0.5	0.5	-3.04452
	AT1G29960.2	0.833333	2,1,3	1	1	0.166568	0.5	0.5	-3.04452
RPL18AA	AT1G29965.1	0.833333	2,1,3	1	1	0.568033	0.5	0.5	-0.797287
RPL18AA	AT1G29970.1	0.375	3,2,4,1	1	1	0.680984	-0.4	0.4	-4.03064
	AT1G29980.1	1	1,2	1	1	0.829607	1	1	0
PFD6	AT1G29990.1	0.791667	2,3,1,4	1	1	0.379754	0.4	0.4	-7.46297
MNS3	AT1G30000.1	0.883333	2,1,4,5,3	1	1	0.484664	0.6	0.6	-3.08809
MNS3	AT1G30000.2	0.341667	2,4,5,3,1	1	1	0.305426	-0.3	0.3	-15.2634
GA2OX2	AT1G30040.1	1	1,2	2	1	1	1	1	0
	AT1G30070.1	0.166667	3,4,2,1	1	1	0.441426	-0.8	0.8	-11.6385
NUDT25	AT1G30110.1	0.525	5,1,2,3,4	2	1	0.884167	0	0	-1.99256
PDH-E1 BETA	AT1G30120.1	1	1,2,3	1	1	0.176305	1	1	0
	AT1G30130.1	0.741667	1,4,3,5,2	1	1	0.251472	0.3	0.3	-13.8054
	AT1G30130.2	0.883333	1,4,3,2,5	1	1	0.220713	0.6	0.6	-11.4075
	AT1G30130.3	0.625	1,4,3,2	1	1	0.281579	0.2	0.2	-11.1714
TIFY5A	AT1G30135.1	1	1,2	1	1	0.921876	1	1	0
TCP24	AT1G30210.1	1	1,2	1	1	0.0865042	1	1	0
TCP24	AT1G30210.2	0.5	2,3,1	1	1	0.28777	-0.5	0.5	-4.94044
	AT1G30230.1	0.970833	2,1,3,6,4,5	1	1	0.55623	0.771429	0.771429	-3.04232
	AT1G30230.2	0.998611	2,1,3,4,5,6	1	1	0.356849	0.942857	0.942857	-1.778
CIPK23	AT1G30270.1	0.982513	1,3,4,9,7,6,8,5,11,12,10,13,14,2	NA	1	NA	0.569231	0.569231	-67.6223
CIPK23	AT1G30270.2	0.967919	1,3,4,9,7,6,8,5,11,12,10,13,2	NA	1	NA	0.527473	0.527473	-62.4543
CIPK23	AT1G30270.3	0.969225	1,3,4,9,7,6,8,11,12,5,10,13,14,2	NA	1	NA	0.512088	0.512088	-93.0083
	AT1G30300.1	0.749603	5,4,1,8,3,2,6,7	1	1	0.37512	0.261905	0.261905	-29.7297
	AT1G30300.2	0.946001	5,4,1,3,8,2,6,7,9	2	1	NaN	0.566667	0.566667	-29.7297
	AT1G30300.3	0.946001	5,4,1,3,8,2,6,7,9	1	1	NaN	0.566667	0.566667	-29.7297
	AT1G30300.4	0.946001	5,4,1,3,8,2,6,7,9	1	1	NaN	0.566667	0.566667	-29.7297
	AT1G30320.1	0.825	1,3,5,2,4	1	1	0.182267	0.5	0.5	-12.1713
ERD4	AT1G30360.1	0.933333	2,3,1,4,5	1	1	0.489658	0.7	0.7	-1.39516
PSAK	AT1G30380.1	1	1,2	1	1	0.385657	1	1	0
	AT1G30440.1	1	1,2,3	1	1	0.227852	1	1	0
CPSF30	AT1G30460.1	0.931944	1,3,4,5,2,6	2	1	0.293046	0.657143	0.657143	-9.80119
CPSF30	AT1G30460.2	0.775	1,3,4,5,2	2	1	0.384217	0.4	0.4	-9.80119
CPSF30	AT1G30460.3	1	1,2	1	1	0.0736035	1	1	0
	AT1G30475.1	0.458333	2,3,4,1	1	1	0.429985	-0.2	0.2	-12.4788
	AT1G30475.2	1	1,2,3	1	1	0.709062	1	1	0
	AT1G30475.3	0.791667	2,3,1,4	2	1	0.546256	0.4	0.4	-4.76149
	AT1G30475.4	0.5	2,3,1	1	1	0.496723	-0.5	0.5	-2.93396
NFYA7	AT1G30500.1	0.933333	1,2,5,3,4	2	1	0.338669	0.7	0.7	-5.02925
NFYA7	AT1G30500.2	0.933333	1,2,4,5,3	1	1	0.363334	0.7	0.7	-6.08462
RFNR2	AT1G30510.1	0.791667	1,4,2,3	2	1	0.551241	0.4	0.4	-2.35177
RFNR2	AT1G30510.2	0.791667	1,4,2,3	1	1	0.266893	0.4	0.4	-7.36581
AAE14	AT1G30520.1	0.807339	1,2,8,7,3,9,6,5,4	1	1	0.388493	0.316667	0.316667	-37.0213
AAE14	AT1G30520.2	0.885091	1,2,8,3,7,6,9,5,4	5	1	NaN	0.433333	0.433333	-49.4257
AAE14	AT1G30520.3	0.901687	1,2,7,3,6,8,5,4	1	1	0.484136	0.5	0.5	-16.8537
AAE14	AT1G30520.4	0.914509	1,2,3,8,7,6,5,4	1	1	0.416194	0.52381	0.52381	-33.5238
	AT1G30540.1	0.401389	5,2,3,6,1,4	1	1	0.351971	-0.142857	0.142857	-24.6608
	AT1G30540.2	0.401389	5,2,3,6,1,4	1	1	0.245455	-0.142857	0.142857	-31.1271
	AT1G30540.3	0.658333	4,1,2,5,3	1	1	0.253878	0.2	0.2	-14.5088
	AT1G30545.1	0.991667	1,2,3,5,4	2	1	0.644241	0.9	0.9	-0.389465
	AT1G30545.2	0.931944	1,3,4,5,2,6	2	1	0.47913	0.657143	0.657143	-14.3959
	AT1G30550.1	0.525	1,5,4,3,2	1	1	0.306514	0	0	-25.3538
	AT1G30550.2	0.0416667	4,3,2,1	1	1	0.241598	-1	1	-24.0595
YchF1	AT1G30580.1	0.998133	2,5,1,4,3,8,7,11,6,9,10	8	1	NaN	0.809091	0.809091	-29.1258
	AT1G30630.1	0.931944	1,2,4,5,6,3	1	1	0.607797	0.657143	0.657143	-6.51221
[truncated: 16,682 more rows]

## Sheet: human
Supplementary Table 6. Intron splicing orders for humans.
gene_symbol	transcript_id	spearman_p_value_one_side_less	best_order	number_of_orders_have_same_prob	percent_coverage_order_pair	normalized_entropy	spearman_rho	spearman_rho_abs	relative_likelihood
TRIB2	ENST00000155926	1	1,2	1	1	0.413817	1	1	0
SLC25A3	ENST00000188376	0.0513889	4,5,6,3,2,1	2	1	0.397363	-0.771429	0.771429	-37.1133
NA	ENST00000217652	0.166667	3,2,1	1	1	0.404379	-1	1	-8.37355
FAM173A	ENST00000219535	0.833333	2,1,3	1	1	0.258926	0.5	0.5	-3.04452
NA	ENST00000224862	0.5	3,1,2	1	1	0.325348	-0.5	0.5	-5.44242
TPI1	ENST00000229270	0.120833	6,4,2,5,1,3	1	1	0.36786	-0.6	0.6	-39.245
SPCS1	ENST00000233025	0.5	3,1,2	1	1	0.271665	-0.5	0.5	-5.44242
RPS15	ENST00000233609	0.5	2,3,1	2	1	0.455088	-0.5	0.5	-7.36581
ATP6V0B	ENST00000236067	0.209722	2,6,5,4,3,1	1	1	0.402003	-0.428571	0.428571	-29.2772
EEF1B2	ENST00000236957	0.248611	4,2,6,5,3,1	1	1	0.361625	-0.371429	0.371429	-36.7126
PNKD	ENST00000248451	1	1,2	1	1	0.413817	1	1	0
NA	ENST00000249786	1	1,2	1	1	0.928362	1	1	0
ZSCAN9	ENST00000252207	0.5	2,3,1	1	1	0.325348	-0.5	0.5	-5.44242
HTRA2	ENST00000258080	0.75119	1,2,7,6,5,4,3	4	1	0.417491	0.285714	0.285714	-25.1028
ARPC5L	ENST00000259477	0.166667	3,2,1	1	1	0.213801	-1	1	-10.4406
TMPO	ENST00000261210	0.833333	2,1,3	1	1	0.271665	0.5	0.5	-2.3979
FGF2	ENST00000264498	1	1,2	1	1	0.413817	1	1	0
TMPO	ENST00000266732	0.833333	2,1,3	1	1	0.271665	0.5	0.5	-2.3979
SNRPF	ENST00000266735	1	1,2,3	1	1	0.343671	1	1	0
RPL21	ENST00000272274	0.341667	2,4,5,3,1	2	1	0.490852	-0.3	0.3	-13.8266
SPATA33	ENST00000301031	0.5	2,1	1	1	0.413817	-1	1	-2.3979
SRP9	ENST00000304786	1	1,2	1	1	0.413817	1	1	0
NA	ENST00000305752	1	1,2	1	1	0.413817	1	1	0
GNAS	ENST00000306090	0.166667	3,4,2,1	1	1	0.323718	-0.8	0.8	-17.919
MRPS12	ENST00000308018	0.5	2,1	1	1	0.200622	-1	1	-3.43399
NA	ENST00000308946	0.5	2,1	1	1	0.413817	-1	1	-2.3979
GPBP1	ENST00000309096	0.166667	3,2,1	1	1	0.343671	-1	1	-7.19369
EIF1	ENST00000310837	0.5	2,1	1	1	0.141034	-1	1	-3.89552
RPL13	ENST00000311528	0.225	3,5,2,4,1	1	1	0.423304	-0.5	0.5	-18.2725
RPL21	ENST00000311549	0.741667	2,4,1,5,3	6	1	0.614437	0.3	0.3	-8.75124
NA	ENST00000311663	1	1,2	1	1	0.413817	1	1	0
ISCU	ENST00000311893	0.0416667	4,3,2,1	1	1	0.302523	-1	1	-18.7016
RPL21	ENST00000319826	0.341667	2,4,5,3,1	2	1	0.490852	-0.3	0.3	-13.8266
MRFAP1	ENST00000320912	0.5	2,1	1	1	0.200622	-1	1	-3.43399
RPL21	ENST00000326092	0.341667	2,4,5,3,1	2	1	0.490852	-0.3	0.3	-13.8266
PTPMT1	ENST00000326656	1	1,2	1	1	0.413817	1	1	0
ZFAS1	ENST00000326677	0.5	2,3,1	1	1	0.313451	-0.5	0.5	-3.04452
MAGEA6	ENST00000329342	1	1,2	1	1	0.413817	1	1	0
PTP4A3	ENST00000329397	0.375	2,4,3,1	3	1	0.748916	-0.4	0.4	-5.78576
TGIF1	ENST00000330513	0.5	2,1	1	1	0.1371	-1	1	-3.93183
MRPL40	ENST00000333130	0.166667	3,2,1	1	1	0.343671	-1	1	-7.19369
NA	ENST00000333234	0.166667	3,2,1	1	1	0.225584	-1	1	-9.82504
C12orf44	ENST00000336854	0.166667	3,2,1	1	1	0.247475	-1	1	-8.8764
SLC3A2	ENST00000338663	0.108085	7,6,5,4,3,2,8,1	1	1	0.372928	-0.5	0.5	-59.2585
RPL14	ENST00000338970	0.258333	4,3,2,5,1	1	1	0.245511	-0.4	0.4	-28.824
SRSF3	ENST00000339436	1	1,2,3	1	1	0.531013	1	1	0
NA	ENST00000339624	1	1,2	1	1	0.266765	1	1	0
NA	ENST00000340344	1	1,2	1	1	0.413817	1	1	0
NA	ENST00000340600	0.5	2,1	1	1	0.0950172	-1	1	-4.39445
NA	ENST00000341369	0.625	1,4,3,2	1	1	0.426665	0.2	0.2	-6.20227
NA	ENST00000341627	0.5	2,1	1	1	0.413817	-1	1	-2.3979
C20orf24	ENST00000342422	1	1,2	1	1	0.413817	1	1	0
ZNF174	ENST00000344823	1	1,2	1	1	0.413817	1	1	0
NA	ENST00000344877	0.166667	3,2,1	1	1	0.343671	-1	1	-7.19369
TGIF1	ENST00000345133	0.5	2,1	1	1	0.1371	-1	1	-3.93183
IKZF1	ENST00000346667	1	1,2	1	1	0.413817	1	1	0
NA	ENST00000347617	0.166667	3,4,2,1	1	1	0.305773	-0.8	0.8	-16.4994
B2M	ENST00000349264	0.5	2,3,1	1	1	0.343671	-0.5	0.5	-4.79579
PFDN5	ENST00000351500	0.166667	3,2,1	1	1	0.458454	-1	1	-7.12514
PKIB	ENST00000354275	0.5	2,1	1	1	0.266765	-1	1	-3.04452
RBM3	ENST00000354480	1	1,2	1	1	0.413817	1	1	0
RPL15	ENST00000354811	0.5	2,1	1	1	0.928362	-1	1	-0.646627
RPL23A	ENST00000355731	0.166667	3,4,2,1	1	1	0.360538	-0.8	0.8	-15.8544
HNRNPAB	ENST00000355836	0.00833333	6,5,4,2,3,1	1	1	0.318559	-0.942857	0.942857	-39.5634
PPIA	ENST00000355968	0.0416667	4,5,3,2,1	1	1	0.326544	-0.9	0.9	-25.8673
NA	ENST00000357790	0.5	2,1	1	1	0.231511	-1	1	-3.24046
SETMAR	ENST00000358065	0.5	2,1	1	1	0.266765	-1	1	-3.04452
RPL41	ENST00000358888	0.5	3,1,2	1	1	0.377696	-0.5	0.5	-7.27246
SETMAR	ENST00000358950	0.5	2,1	1	1	0.200622	-1	1	-3.43399
ZNRD1	ENST00000359374	0.375	4,2,1,3	2	1	0.406491	-0.4	0.4	-13.5535
RPL37A	ENST00000359681	0.5	2,1	1	1	0.266765	-1	1	-3.04452
MDK	ENST00000359803	0.375	3,2,4,1	1	1	0.170811	-0.4	0.4	-13.6563
ZNF326	ENST00000361911	0.833333	2,1,3	1	1	0.265686	0.5	0.5	-2.3979
COX20	ENST00000366528	0.0416667	4,3,2,1	1	1	0.165233	-1	1	-19.5682
COA6	ENST00000366613	0.5	2,1	1	1	0.200622	-1	1	-3.43399
CENPW	ENST00000368325	0.5	2,1	1	1	0.413817	-1	1	-2.3979
CENPW	ENST00000368326	0.5	2,1	1	1	0.413817	-1	1	-2.3979
CENPW	ENST00000368328	0.5	2,1	1	1	0.413817	-1	1	-2.3979
CKS1B	ENST00000368439	0.5	2,1	1	1	0.1371	-1	1	-3.93183
RBM8A	ENST00000369307	0.525	1,5,4,3,2	2	1	0.533712	0	0	-18.3789
NA	ENST00000369956	0.5	3,1,2	1	1	0.325348	-0.5	0.5	-5.44242
RPS21	ENST00000370592	1	1,2	1	1	0.0794904	1	1	0
UBE2A	ENST00000371569	0.5	2,1	1	1	0.1371	-1	1	-3.93183
FAM69B	ENST00000371691	1	1,2	1	1	0.413817	1	1	0
MINPP1	ENST00000371994	1	1,2	1	1	0.413817	1	1	0
MAD2L1BP	ENST00000372171	1	1,2	2	1	1	1	1	0
RPS8	ENST00000372209	0.608333	2,5,1,4,3	1	1	0.442628	0.1	0.1	-15.6606
C20orf24	ENST00000373852	1	1,2,3	1	1	0.343671	1	1	0
TGIF2	ENST00000373872	0.5	2,1	1	1	0.413817	-1	1	-2.3979
TGIF2	ENST00000373874	0.5	2,1	1	1	0.413817	-1	1	-2.3979
ROMO1	ENST00000374072	1	1,2	1	1	0.413817	1	1	0
ROMO1	ENST00000374078	0.5	2,1	1	1	0.200622	-1	1	-3.43399
NA	ENST00000374116	0.166667	3,4,2,1	1	1	0.305773	-0.8	0.8	-16.4994
PNRC2	ENST00000374468	0.5	2,1	1	1	0.266765	-1	1	-3.04452
PFDN6	ENST00000374606	1	1,2,3	1	1	0.265686	1	1	0
CENPP	ENST00000375576	0.5	2,1	1	1	0.413817	-1	1	-2.3979
LY6G5B	ENST00000375864	0.5	2,1	1	1	0.266765	-1	1	-3.04452
PLP2	ENST00000376322	1	1,2	1	1	0.413817	1	1	0
PPP1R11	ENST00000376773	0.5	2,1	1	1	0.413817	-1	1	-2.3979
ZNRD1	ENST00000376782	0.166667	4,2,3,1	1	1	0.147258	-0.8	0.8	-19.0635
ZNRD1	ENST00000376785	0.166667	4,2,3,1	1	1	0.147258	-0.8	0.8	-19.0635
NA	ENST00000376935	1	1,2	1	1	0.413817	1	1	0
UBE4B	ENST00000377153	1	1,2	1	1	0.413817	1	1	0
MYC	ENST00000377970	0.5	2,1	1	1	0.413817	-1	1	-2.3979
NA	ENST00000378183	0.5	2,1	1	1	0.413817	-1	1	-2.3979
SAT1	ENST00000379253	1	1,2	1	1	0.266765	1	1	0
PRDX4	ENST00000379331	0.5	2,1	1	1	0.413817	-1	1	-2.3979
NA	ENST00000379666	0.5	2,1	1	1	0.266765	-1	1	-3.04452
TMSB4X	ENST00000380633	0.5	2,1	1	1	0.0794906	-1	1	-4.61512
TMSB4X	ENST00000380635	0.5	2,1	1	1	0.0794906	-1	1	-4.61512
THAP6	ENST00000380837	0.833333	2,1,3	1	1	0.343671	0.5	0.5	-2.3979
UHRF2	ENST00000381373	1	1,2	1	1	0.266765	1	1	0
RCL1	ENST00000381728	0.375	3,2,4,1	1	1	0.174347	-0.4	0.4	-13.1977
RCL1	ENST00000381730	0.375	3,2,4,1	1	1	0.174347	-0.4	0.4	-13.1977
TMEM138	ENST00000381787	0.5	2,1	1	1	0.266765	-1	1	-3.04452
SNRNP25	ENST00000383018	0.375	4,2,1,3	2	1	0.67661	-0.4	0.4	-7.61372
SOD1	ENST00000389995	0.166667	4,2,3,1	2	1	0.297811	-0.8	0.8	-18.1854
RPS9	ENST00000391753	1	1,2,3	1	1	0.313868	1	1	0
COX20	ENST00000391839	0.5	2,1	1	1	0.1371	-1	1	-3.93183
MPZL1	ENST00000392121	1	1,2	1	1	0.413817	1	1	0
EEF1B2	ENST00000392221	0.248611	4,2,6,5,3,1	1	1	0.361625	-0.371429	0.371429	-36.7126
RAN	ENST00000392369	0.0666667	4,5,3,1,2	1	1	0.36221	-0.8	0.8	-25.7527
NA	ENST00000392376	0.166667	3,2,1	1	1	0.343671	-1	1	-7.19369
ARL6IP4	ENST00000392433	0.5	2,3,1	1	1	0.570118	-0.5	0.5	-4.79579
ARL6IP4	ENST00000392435	0.166667	4,2,3,1	1	1	0.648734	-0.8	0.8	-5.57303
DYNLL1	ENST00000392508	0.5	2,1	1	1	0.266765	-1	1	-3.04452
DYNLL1	ENST00000392509	0.5	2,1	1	1	0.266765	-1	1	-3.04452
NA	ENST00000392914	1	1,2	1	1	0.413817	1	1	0
RNF7	ENST00000393000	0.5	2,1	1	1	0.413817	-1	1	-2.3979
RPL13	ENST00000393099	0.541667	2,4,1,3	1	1	0.594971	0	0	-0.281953
NA	ENST00000393412	1	1,2,3	1	1	0.343671	1	1	0
IL18BP	ENST00000393707	1	1,2	1	1	0.413817	1	1	0
RBM14	ENST00000393979	1	1,2	1	1	0.413817	1	1	0
PNMT	ENST00000394246	0.5	2,1	1	1	0.266765	-1	1	-3.04452
RPL36	ENST00000394580	1	1,2	1	1	0.8208	1	1	0
RPL34	ENST00000394665	0.0416667	4,3,2,1	1	1	0.133221	-1	1	-23.4384
RPL34	ENST00000394667	0.0416667	4,3,2,1	1	1	0.133221	-1	1	-23.4384
CHRNA5	ENST00000394802	0.791667	2,3,1,4	1	1	0.28685	0.4	0.4	-4.79579
RPL23A	ENST00000394935	0.0416667	4,5,3,2,1	1	1	0.279255	-0.9	0.9	-30.7065
RPL23A	ENST00000394938	0.166667	3,4,2,1	1	1	0.360538	-0.8	0.8	-15.8544
MSANTD3	ENST00000395067	1	1,2	1	1	0.413817	1	1	0
PFDN6	ENST00000395134	0.5	2,3,1	1	1	0.286783	-0.5	0.5	-4.79579
ARFGAP1	ENST00000395285	1	1,2	1	1	0.27017	1	1	0
MDK	ENST00000395565	0.375	3,2,4,1	1	1	0.178495	-0.4	0.4	-11.7258
MDK	ENST00000395566	0.625	3,2,1,4	2	1	0.295967	0.2	0.2	-11.2584
ATP5D	ENST00000395633	0.0416667	4,3,2,1	1	1	0.224898	-1	1	-18.0183
VAPB	ENST00000395802	1	1,2	1	1	0.413817	1	1	0
ATF4	ENST00000396680	0.5	2,1	1	1	0.258788	-1	1	-3.0869
GAPDH	ENST00000396856	0.467436	8,3,1,6,2,7,5,4	1	1	0.417374	-0.047619	0.047619	-46.8329
GAPDH	ENST00000396858	0.277976	3,7,2,5,6,4,1	2	1	0.311796	-0.285714	0.285714	-44.9676
GAPDH	ENST00000396859	0.580159	3,7,2,5,1,4,6	1	1	0.449044	0.0714286	0.0714286	-23.797
NUDT1	ENST00000397049	0.5	2,1	1	1	0.413817	-1	1	-2.3979
ROMO1	ENST00000397416	0.5	2,1	1	1	0.200622	-1	1	-3.43399
NME4	ENST00000397722	0.166667	3,4,2,1	2	1	0.377747	-0.8	0.8	-13.6722
HBA1	ENST00000397797	0.5	2,1	1	1	0.928362	-1	1	-0.646627
HBA2	ENST00000397806	0.5	2,1	1	1	0.266765	-1	1	-3.04452
APEX1	ENST00000398030	0.0416667	4,3,2,1	1	1	0.408234	-1	1	-14.0316
CCAR1	ENST00000398676	0.5	2,1	1	1	0.266765	-1	1	-3.04452
RBM4	ENST00000398692	0.5	2,1	1	1	0.413817	-1	1	-2.3979
TOMM6	ENST00000398881	1	1,2	1	1	0.928362	1	1	0
TOMM6	ENST00000398884	1	1,2	1	1	0.266765	1	1	0
RPL13	ENST00000399461	1	1,2,3	1	1	0.569229	1	1	0
TGIF1	ENST00000400167	0.5	2,1	1	1	0.1371	-1	1	-3.93183
MIR17HG	ENST00000400282	1	1,2,3	1	1	0.327312	1	1	0
NA	ENST00000401473	0.0416667	4,5,3,2,1	1	1	0.419737	-0.9	0.9	-18.2339
SLC25A3	ENST00000401722	0.00615079	6,5,7,4,3,2,1	1	1	0.329383	-0.892857	0.892857	-56.9383
RBBP4	ENST00000401893	1	1,2,3	1	1	0.343671	1	1	0
MRPS12	ENST00000402029	0.5	2,1	1	1	0.200622	-1	1	-3.43399
RNASEK	ENST00000402093	0.5	2,1	1	1	0.266765	-1	1	-3.04452
NA	ENST00000402131	0.5	2,1	1	1	0.413817	-1	1	-2.3979
NA	ENST00000403425	0.5	2,1	1	1	0.413817	-1	1	-2.3979
NA	ENST00000403564	0.401389	4,3,2,6,5,1	1	1	0.404363	-0.142857	0.142857	-15.4235
TANK	ENST00000403609	0.5	2,1	1	1	0.413817	-1	1	-2.3979
RPS27A	ENST00000404735	0.208333	3,4,1,2	1	1	0.296986	-0.6	0.6	-9.98167
MDK	ENST00000405308	0.375	3,2,4,1	1	1	0.170811	-0.4	0.4	-13.6563
TRIB2	ENST00000405331	1	1,2	2	1	1	1	1	0
TGIF1	ENST00000405385	0.5	2,1	1	1	0.1371	-1	1	-3.93183
RPL10	ENST00000406022	0.475	3,2,4,5,1	2	1	0.306417	-0.1	0.1	-18.4708
NA	ENST00000406376	0.401389	4,3,2,6,5,1	1	1	0.328258	-0.142857	0.142857	-26.3501
MDK	ENST00000407067	0.833333	2,1,3	1	1	0.140077	0.5	0.5	-3.43399
NA	ENST00000407445	0.791667	3,1,2,4	2	1	0.469732	0.4	0.4	-5.44242
RPL31	ENST00000409000	1	1,2	1	1	0.413817	1	1	0
RPL31	ENST00000409028	0.791667	3,1,2,4	1	1	0.399165	0.4	0.4	-1.35455
RPL31	ENST00000409038	0.791667	3,1,2,4	1	1	0.399165	0.4	0.4	-1.35455
NA	ENST00000409115	0.625	1,4,3,2	1	1	0.535878	0.2	0.2	-4.84958
LINC00152	ENST00000409139	1	1,2	1	1	0.413817	1	1	0
NA	ENST00000409291	1	1,2	1	1	0.266765	1	1	0
RPL31	ENST00000409320	0.5	3,1,2	1	1	0.683763	-0.5	0.5	-1.35455
NA	ENST00000409321	0.258333	2,5,4,3,1	1	1	0.38496	-0.4	0.4	-20.8876
RBM14	ENST00000409372	0.5	2,1	1	1	0.413817	-1	1	-2.3979
RBM4	ENST00000409406	1	1,2	2	1	1	1	1	0
HSPE1	ENST00000409468	0.5	2,1	1	1	0.413817	-1	1	-2.3979
MDH1	ENST00000409476	0.00833333	5,4,3,2,1	1	1	0.186686	-1	1	-30.9448
RPL31	ENST00000409650	0.791667	3,1,2,4	1	1	0.399165	0.4	0.4	-1.35455
EPC2	ENST00000409654	1	1,2	1	1	0.413817	1	1	0
HSPE1	ENST00000409729	0.5	2,1	1	1	0.413817	-1	1	-2.3979
RPL31	ENST00000409733	0.833333	2,1,3	1	1	0.478078	0.5	0.5	-1.53393
MDH1	ENST00000409908	0.0416667	4,3,2,1	1	1	0.0935778	-1	1	-23.8434
TMEM177	ENST00000409951	1	1,2	1	1	0.266765	1	1	0
NA	ENST00000409960	1	1,2	1	1	0.266765	1	1	0
DANCR	ENST00000411630	0.5	2,1	1	1	0.955564	-1	1	-0.504247
NA	ENST00000411769	1	1,2,3	1	1	0.286783	1	1	0
NAA38	ENST00000411938	0.5	2,1	1	1	0.200622	-1	1	-3.43399
RBM14-RBM4	ENST00000412278	0.5	2,1	1	1	0.413817	-1	1	-2.3979
ALDOA	ENST00000412304	0.291071	7,4,5,3,2,6,8,1	1	1	0.502762	-0.238095	0.238095	-45.9675
AC012146.7	ENST00000413077	1	1,2	1	1	0.413817	1	1	0
SNHG3	ENST00000413987	1	1,2	1	1	0.218321	1	1	0
MRPL32	ENST00000413995	0.5	2,1	1	1	0.105591	-1	1	-4.26268
ZNF440	ENST00000414255	0.5	2,1	1	1	0.413817	-1	1	-2.3979
JPX	ENST00000415215	1	1,2,3	1	1	0.343671	1	1	0
TROVE2	ENST00000415442	1	1,2	1	1	0.413817	1	1	0
SAPCD1	ENST00000415669	0.208333	3,4,1,2	2	1	0.593322	-0.6	0.6	-10.1248
CTDSPL	ENST00000416688	1	1,2	1	1	0.200622	1	1	0
RPS28	ENST00000417088	0.5	2,1	1	1	0.958203	-1	1	-0.48858
ZFAS1	ENST00000417721	1	1,2	1	1	0.0865042	1	1	0
TUBB6	ENST00000417736	1	1,2	1	1	0.413817	1	1	0
CFLAR	ENST00000417748	0.5	2,1	1	1	0.413817	-1	1	-2.3979
GSTT1	ENST00000417831	1	1,2	2	1	1	1	1	0
PPIG	ENST00000418888	0.166667	3,2,1	1	1	0.214972	-1	1	-10.2615
ZNF655	ENST00000419215	0.5	2,1	1	1	0.413817	-1	1	-2.3979
FLNB	ENST00000419752	1	1,2,3	1	1	0.202787	1	1	0
CNOT11	ENST00000420107	0.5	2,1	1	1	0.413817	-1	1	-2.3979
OXSM	ENST00000420173	0.5	3,1,2	1	1	0.255438	-0.5	0.5	-7.10743
OGFOD2	ENST00000420319	0.5	2,1	1	1	0.266765	-1	1	-3.04452
MLLT10	ENST00000420525	1	1,2	1	1	0.413817	1	1	0
NA	ENST00000420995	0.5	2,1	1	1	0.413817	-1	1	-2.3979
RBM14-RBM4	ENST00000421355	1	1,2	1	1	0.413817	1	1	0
SON	ENST00000421541	0.625	3,2,1,4	1	1	0.379915	0.2	0.2	-4.79579
NA	ENST00000421582	1	1,2	1	1	0.413817	1	1	0
MARVELD1	ENST00000421644	0.5	2,1	1	1	0.413817	-1	1	-2.3979
DDX55	ENST00000421670	0.5	2,1	1	1	0.200622	-1	1	-3.43399
NA	ENST00000421778	0.5	2,1	1	1	0.413817	-1	1	-2.3979
RPL15	ENST00000422218	0.166667	3,2,1	1	1	0.377206	-1	1	-11.2022
SQSTM1	ENST00000422245	0.166667	3,2,1	1	1	0.210172	-1	1	-9.52303
RP11-423O2.5	ENST00000423385	1	1,2	1	1	0.266765	1	1	0
NAA38	ENST00000424702	0.5	2,1	1	1	0.200622	-1	1	-3.43399
SETMAR	ENST00000425046	0.5	2,1	1	1	0.200622	-1	1	-3.43399
NA	ENST00000425053	0.981499	1,7,5,6,2,8,4,3,9,10,11	2	1	NaN	0.636364	0.636364	-30.4338
TXNIP	ENST00000425134	0.209722	5,6,2,1,3,4	1	1	0.450658	-0.428571	0.428571	-24.1306
MTA1	ENST00000426567	0.166667	3,2,1	1	1	0.321343	-1	1	-10.4417
NA	ENST00000426808	0.9191	1,6,4,7,5,3,2,8,9	1	1	0.467309	0.5	0.5	-15.7256
LINC00649	ENST00000427447	1	1,2	1	1	0.413817	1	1	0
EIF4G1	ENST00000427607	0.166667	3,2,1	1	1	0.271665	-1	1	-8.48694
NA	ENST00000427779	0.5	2,3,1	1	1	0.350974	-0.5	0.5	-7.43897
RPP21	ENST00000428040	0.5	3,1,2	1	1	0.582934	-0.5	0.5	-2.28208
RPL28	ENST00000428193	0.833333	2,1,3	1	1	0.165436	0.5	0.5	-3.04452
EIF4G1	ENST00000428387	0.166667	3,2,1	1	1	0.271665	-1	1	-8.48694
CSTF1	ENST00000428552	0.5	2,1	1	1	0.413817	-1	1	-2.3979
NA	ENST00000429589	0.999344	1,4,3,2,6,5,8,7,9	1	1	0.398821	0.9	0.9	-13.1938
UBA52	ENST00000430157	0.375	3,2,4,1	1	1	0.382039	-0.4	0.4	-17.561
HDAC6	ENST00000430858	1	1,2	1	1	0.413817	1	1	0
BUD31	ENST00000431419	0.5	2,3,1	1	1	0.445373	-0.5	0.5	-5.44242
RPL28	ENST00000431533	0.5	2,1	1	1	0.266765	-1	1	-3.04452
RP11-307P5.1	ENST00000432506	0.5	2,1	1	1	0.413817	-1	1	-2.3979
MRPL32	ENST00000432845	1	1,2	1	1	0.137099	1	1	0
URB2	ENST00000434387	0.5	2,1	1	1	0.266765	-1	1	-3.04452
NA	ENST00000434431	0.5	2,1	1	1	0.200622	-1	1	-3.43399
RP11-307P5.1	ENST00000434985	0.5	2,1	1	1	0.413817	-1	1	-2.3979
EEF1B2	ENST00000435123	0.5	2,1	1	1	0.413817	-1	1	-2.3979
RPL14	ENST00000435633	0.258333	4,3,2,5,1	1	1	0.245511	-0.4	0.4	-28.824
RPL15	ENST00000436146	0.166667	3,2,1	1	1	0.368679	-1	1	-12.7067
NA	ENST00000436349	0.5	2,1	1	1	0.413817	-1	1	-2.3979
CTDSPL	ENST00000436654	1	1,2	1	1	0.413817	1	1	0
POLR2H	ENST00000438240	0.0416667	4,3,2,1	1	1	0.139821	-1	1	-21.7693
RBM33	ENST00000438356	0.5	2,1	1	1	0.413817	-1	1	-2.3979
RP11-197K6.1	ENST00000438488	0.5	2,1	1	1	0.119116	-1	1	-4.11087
GSKIP	ENST00000438650	0.5	2,1	1	1	0.413817	-1	1	-2.3979
NA	ENST00000438977	0.833333	2,1,3	1	1	0.325348	0.5	0.5	-2.3979
RPL38	ENST00000439590	0.375	2,4,3,1	1	1	0.405278	-0.4	0.4	-8.55069
DAZAP2	ENST00000439799	1	1,2	1	1	0.413817	1	1	0
NA	ENST00000440191	0.513579	8,7,6,1,5,2,9,4,3,10	1	1	0.52462	0.00606061	0.00606061	-34.1982
RPS24	ENST00000440692	0.958333	2,1,3,4	1	1	0.213037	0.8	0.8	-2.3979
CFLAR	ENST00000441224	0.5	2,1	1	1	0.413817	-1	1	-2.3979
ZNF844	ENST00000441304	1	1,2	1	1	0.413817	1	1	0
NA	ENST00000441339	0.5	2,1	1	1	0.413817	-1	1	-2.3979
RPS9	ENST00000441429	1	1,2	1	1	0.413817	1	1	0
RPL31	ENST00000441435	0.833333	2,1,3	1	1	0.336866	0.5	0.5	-1.03609
ZFAS1	ENST00000441722	1	1,2,3	1	1	0.503366	1	1	0
ATIC	ENST00000442048	0.5	2,1	1	1	0.0865042	-1	1	-4.51086
RP11-307P5.1	ENST00000442094	0.5	2,1	1	1	0.413817	-1	1	-2.3979
NPIPB5	ENST00000442450	1	1,2	1	1	0.413817	1	1	0
RPP21	ENST00000442966	0.458333	4,1,2,3	2	1	0.647466	-0.2	0.2	-3.53672
NKTR	ENST00000442970	0.825	3,2,1,5,4	1	1	0.263791	0.5	0.5	-8.76957
RPSA	ENST00000443003	0.0680556	5,6,4,1,2,3	1	1	0.420057	-0.714286	0.714286	-35.7797
ABCC10	ENST00000443426	0.5	2,1	1	1	0.413817	-1	1	-2.3979
MRPL40	ENST00000443660	0.166667	3,2,1	1	1	0.343671	-1	1	-7.19369
NA	ENST00000443963	0.885091	1,7,6,4,5,3,2,8,9	1	1	0.416336	0.433333	0.433333	-23.2511
EIF4G1	ENST00000444134	0.166667	3,2,1	1	1	0.271665	-1	1	-8.48694
DEF6	ENST00000444278	0.5	2,1	1	1	0.413817	-1	1	-2.3979
NA	ENST00000444362	0.5	2,1	1	1	0.413817	-1	1	-2.3979
TRAF4	ENST00000444415	0.777778	5,3,4,2,1,6,7	1	1	0.379339	0.321429	0.321429	-24.0223
COMMD3	ENST00000444869	0.883333	2,3,1,5,4	3	1	0.389663	0.6	0.6	-4.77512
SRRT	ENST00000445337	1	1,2	1	1	0.413817	1	1	0
EEF1B2	ENST00000445505	0.166667	4,2,3,1	1	1	0.287164	-0.8	0.8	-17.1295
NA	ENST00000445596	1	1,2,3	1	1	0.36286	1	1	0
NA	ENST00000445816	1	1,2,3	1	1	0.40894	1	1	0
NKTR	ENST00000445842	0.833333	2,1,4,3	1	1	0.317386	0.6	0.6	-3.97378
RPL37A	ENST00000446558	0.833333	2,1,3	1	1	0.390878	0.5	0.5	-0.66905
TBP	ENST00000446829	0.5	2,1	1	1	0.1371	-1	1	-3.93183
KCNK1	ENST00000446915	0.5	2,1	1	1	0.413817	-1	1	-2.3979
NA	ENST00000447654	0.166667	3,4,2,1	1	1	0.485163	-0.8	0.8	-12.3337
NA	ENST00000447725	0.5	2,1	1	1	0.413817	-1	1	-2.3979
NA	ENST00000448136	1	1,2	1	1	0.928362	1	1	0
OXSM	ENST00000448177	0.5	3,1,2	1	1	0.255438	-0.5	0.5	-7.10743
PLCXD1	ENST00000448477	0.5	2,1	1	1	0.413817	-1	1	-2.3979
ZNF181	ENST00000448715	0.5	2,1	1	1	0.413817	-1	1	-2.3979
RAN	ENST00000448750	0.0416667	4,5,3,2,1	1	1	0.255509	-0.9	0.9	-40.1152
RCL1	ENST00000448872	0.375	3,2,4,1	1	1	0.174347	-0.4	0.4	-13.1977
NET1	ENST00000449083	0.166667	3,2,1	1	1	0.133469	-1	1	-11.0794
RPS28	ENST00000449223	1	1,2	1	1	0.200622	1	1	0
NDUFB3	ENST00000450023	0.5	2,1	1	1	0.413817	-1	1	-2.3979
NME4	ENST00000450036	0.166667	3,4,2,1	2	1	0.377747	-0.8	0.8	-13.6722
RPS21	ENST00000450116	1	1,2,3	1	1	0.0937355	1	1	0
SAP18	ENST00000450573	0.5	2,1	1	1	0.0950172	-1	1	-4.39445
C17orf99	ENST00000451352	0.5	2,1	1	1	0.413817	-1	1	-2.3979
NA	ENST00000452143	0.375	3,2,4,1	2	1	0.358261	-0.4	0.4	-12.9794
NA	ENST00000452151	0.5	2,1	1	1	0.413817	-1	1	-2.3979
RPL13	ENST00000452368	0.356944	3,6,2,5,1,4	1	1	0.324308	-0.2	0.2	-31.8075
RBBP6	ENST00000452655	0.5	2,1	1	1	0.1371	-1	1	-3.93183
ARIH2	ENST00000452882	0.5	2,1	1	1	0.413817	-1	1	-2.3979
POLR2H	ENST00000452961	0.0416667	4,3,2,1	1	1	0.27114	-1	1	-19.8079
WBSCR22	ENST00000453316	0.5	2,1	1	1	0.119116	-1	1	-4.11087
NA	ENST00000453375	0.5	2,1	1	1	0.266765	-1	1	-3.04452
ARL6IP4	ENST00000453766	0.658333	3,4,1,2,5	1	1	0.43528	0.2	0.2	-8.50839
DMTF1	ENST00000454008	0.5	2,1	1	1	0.413817	-1	1	-2.3979
MAGIX	ENST00000454342	0.5	2,1	1	1	0.413817	-1	1	-2.3979
PRCC	ENST00000454659	0.00833333	5,4,3,2,1	1	1	0.208614	-1	1	-29.2843
NA	ENST00000454671	1	1,2	1	1	0.0685861	1	1	0
EEF1B2	ENST00000455150	0.00833333	5,4,3,2,1	1	1	0.311389	-1	1	-28.1541
POLR2H	ENST00000455712	0.00833333	5,4,3,2,1	1	1	0.134803	-1	1	-33.9474
RNF181	ENST00000456023	0.833333	1,3,2	1	1	0.237243	0.5	0.5	-2.3979
RPL31	ENST00000456292	0.5	2,1	1	1	0.829607	-1	1	-1.03609
ZNF146	ENST00000456324	0.5	2,1	1	1	0.413817	-1	1	-2.3979
RPL15	ENST00000456530	0.625	3,2,1,4	1	1	0.260542	0.2	0.2	-8.80431
RPL37A	ENST00000456586	0.166667	3,2,1	1	1	0.132602	-1	1	-12.2649
IMP4	ENST00000456713	0.833333	2,1,4,3	2	1	0.518534	0.6	0.6	-3.67326
NA	ENST00000456754	0.833333	2,1,3	1	1	0.325348	0.5	0.5	-2.3979
ARL6IP4	ENST00000456762	0.5	3,1,2	1	1	0.674995	-0.5	0.5	-1.53173
BUD31	ENST00000456893	0.5	2,1	1	1	0.413817	-1	1	-2.3979
EIF4G1	ENST00000457456	0.166667	3,2,1	1	1	0.271665	-1	1	-8.48694
ZNF440	ENST00000457526	0.5	2,1	1	1	0.413817	-1	1	-2.3979
NA	ENST00000457662	0.5	2,1	1	1	0.413817	-1	1	-2.3979
SPATA33	ENST00000457689	0.5	2,1	1	1	0.413817	-1	1	-2.3979
RPL11	ENST00000458455	0.833333	2,1,4,3	1	1	0.464492	0.6	0.6	-3.07084
RPSA	ENST00000458478	0.00833333	5,4,3,2,1	1	1	0.221194	-1	1	-35.0022
RPL10	ENST00000458500	0.741667	3,2,4,1,5	1	1	0.223893	0.3	0.3	-14.9526
ZFAS1	ENST00000458653	0.375	2,4,3,1	1	1	0.370069	-0.4	0.4	-12.0056
MBNL1	ENST00000459747	0.5	2,1	1	1	0.413817	-1	1	-2.3979
FAM118A	ENST00000459849	0.5	2,1	1	1	0.200622	-1	1	-3.43399
NA	ENST00000459856	1	1,2	1	1	0.413817	1	1	0
DPH2	ENST00000459879	0.5	2,3,1	1	1	0.475966	-0.5	0.5	-5.44242
FCGR2A	ENST00000459885	1	1,2	1	1	0.413817	1	1	0
RRM2	ENST00000459969	0.833333	2,1,3	1	1	0.679269	0.5	0.5	-0.0629748
SLC25A5	ENST00000460013	0.166667	3,2,1	1	1	0.173636	-1	1	-13.0864
GNL3	ENST00000460073	0.5	2,3,1	1	1	0.18919	-0.5	0.5	-6.08904
NDUFB2	ENST00000460088	0.5	2,3,1	2	1	0.429332	-0.5	0.5	-8.50532
FAM211A-AS1	ENST00000460249	0.166667	3,2,1	1	1	0.168019	-1	1	-14.5521
NUPL1	ENST00000460326	0.5	2,1	1	1	0.413817	-1	1	-2.3979
PFKP	ENST00000460445	0.5	2,1	1	1	0.413817	-1	1	-2.3979
NA	ENST00000460563	0.166667	3,4,2,1	1	1	0.431627	-0.8	0.8	-12.8838
ANLN	ENST00000460598	0.5	2,1	1	1	0.200622	-1	1	-3.43399
SSR4	ENST00000460616	0.166667	3,2,1	1	1	0.369952	-1	1	-8.18365
TMEM214	ENST00000460665	0.5	2,1	1	1	0.413817	-1	1	-2.3979
SRSF11	ENST00000460795	0.166667	3,2,1	1	1	0.228358	-1	1	-9.54545
NKTR	ENST00000460807	0.166667	3,2,1	1	1	0.343671	-1	1	-7.19369
TMEM214	ENST00000460904	0.166667	3,2,1	1	1	0.343671	-1	1	-7.19369
ITPA	ENST00000461029	0.166667	3,2,1	1	1	0.224433	-1	1	-9.05847
FXR1	ENST00000461044	0.833333	2,1,3	1	1	0.312465	0.5	0.5	-3.04452
RALGAPB	ENST00000461147	0.166667	3,2,1	1	1	0.229665	-1	1	-8.90666
RRM2	ENST00000461327	0.5	2,1	1	1	0.413817	-1	1	-2.3979
MBNL1	ENST00000461436	1	1,2	1	1	0.200622	1	1	0
NANS	ENST00000461452	0.166667	3,2,1	1	1	0.343671	-1	1	-7.19369
PRPF4B	ENST00000461612	0.833333	1,3,2	1	1	0.130956	0.5	0.5	-3.43399
GSTM4	ENST00000461767	1	1,2	1	1	0.413817	1	1	0
DECR2	ENST00000461802	0.833333	2,1,3	1	1	0.343671	0.5	0.5	-2.3979
CBWD6	ENST00000461834	0.5	2,1	1	1	0.413817	-1	1	-2.3979
RPL5	ENST00000461952	1	1,2	2	1	1	1	1	0
CBX3	ENST00000462165	1	1,2	1	1	0.413817	1	1	0
NA	ENST00000462188	0.5	2,1	1	1	0.413817	-1	1	-2.3979
PHPT1	ENST00000462205	0.833333	1,3,2	2	1	0.442756	0.5	0.5	-4.15763
DYRK1A	ENST00000462274	0.5	2,1	1	1	0.413817	-1	1	-2.3979
NA	ENST00000462396	1	1,2	1	1	0.450356	1	1	0
CNOT11	ENST00000462489	1	1,2	1	1	0.413817	1	1	0
ADRM1	ENST00000462554	0.5	2,1	1	1	0.266765	-1	1	-3.04452
NA	ENST00000462576	0.825	3,2,1,5,4	1	1	0.421836	0.5	0.5	-6.29491
PDLIM4	ENST00000462597	0.5	2,1	1	1	0.413817	-1	1	-2.3979
PMPCA	ENST00000462616	0.375	3,2,4,1	2	1	0.424694	-0.4	0.4	-10.2382
DOCK8	ENST00000462618	1	1,2	1	1	0.200622	1	1	0
NA	ENST00000462630	1	1,2	1	1	0.200622	1	1	0
OGT	ENST00000462638	0.5	2,1	1	1	0.413817	-1	1	-2.3979
HTRA2	ENST00000462909	0.376017	2,3,8,7,6,5,4,1	4	1	0.354177	-0.142857	0.142857	-48.8596
NA	ENST00000462914	0.5	2,1	1	1	0.266765	-1	1	-3.04452
ZNF619	ENST00000462961	1	1,2	1	1	0.413817	1	1	0
UROD	ENST00000463092	0.5	2,1	1	1	0.266765	-1	1	-3.04452
ZNRD1	ENST00000463141	0.5	3,1,2	1	1	0.156664	-0.5	0.5	-8.19451
SETD5	ENST00000463180	1	1,2	1	1	0.266765	1	1	0
PFDN6	ENST00000463584	1	1,2,3	1	1	0.265686	1	1	0
BRD2	ENST00000463639	0.5	2,1	1	1	0.162326	-1	1	-3.71357
COMMD3	ENST00000463688	0.791667	2,3,1,4	1	1	0.491487	0.4	0.4	-2.3979
ARL6IP6	ENST00000463690	0.5	2,1	1	1	0.200622	-1	1	-3.43399
ENTPD6	ENST00000463734	0.5	2,1	1	1	0.413817	-1	1	-2.3979
UFC1	ENST00000463735	1	1,2	1	1	0.413817	1	1	0
NA	ENST00000463740	0.598611	2,3,4,6,5,1	1	1	0.427532	0.0857143	0.0857143	-14.2602
UCK2	ENST00000463772	0.5	2,3,1	2	1	0.460516	-0.5	0.5	-7.14756
C6orf136	ENST00000463794	0.5	2,1	1	1	0.162326	-1	1	-3.71357
ACP1	ENST00000463831	0.5	2,1	1	1	0.266765	-1	1	-3.04452
NA	ENST00000463857	0.5	2,1	1	1	0.413817	-1	1	-2.3979
SRSF11	ENST00000463877	0.5	2,1	1	1	0.413817	-1	1	-2.3979
NA	ENST00000463909	0.833333	1,3,2	1	1	0.438615	0.5	0.5	-1.55181
SETD6	ENST00000463954	0.5	2,1	1	1	0.119116	-1	1	-4.11087
SLC39A7	ENST00000463972	1	1,2,3	2	1	0.657681	1	1	0
NA	ENST00000463997	1	1,2	1	1	0.200622	1	1	0
HBP1	ENST00000464009	0.5	2,1	1	1	0.413817	-1	1	-2.3979
THUMPD3	ENST00000464045	1	1,2	1	1	0.413817	1	1	0
RPL10A	ENST00000464112	0.625	1,4,3,2	1	1	0.142727	0.2	0.2	-10.6694
SETD5	ENST00000464410	0.5	2,1	1	1	0.413817	-1	1	-2.3979
SQSTM1	ENST00000464493	0.166667	3,2,1	1	1	0.210172	-1	1	-9.52303
RPS8	ENST00000464658	0.5	2,1	1	1	0.55365	-1	1	-1.91319
COX20	ENST00000464757	0.5	2,1	1	1	0.1371	-1	1	-3.93183
TFDP1	ENST00000464794	1	1,2	2	1	1	1	1	0
NA	ENST00000464888	0.208333	3,4,1,2	1	1	0.46151	-0.6	0.6	-12.0615
PRRC2A	ENST00000464890	0.5	2,1	1	1	0.162326	-1	1	-3.71357
GUK1	ENST00000465025	1	1,2	1	1	0.266765	1	1	0
NA	ENST00000465032	1	1,2,3	1	1	0.36286	1	1	0
ARPC5L	ENST00000465124	0.5	2,1	1	1	0.413817	-1	1	-2.3979
NA	ENST00000465267	1	1,2,3	1	1	0.379026	1	1	0
NA	ENST00000465404	0.5	2,1	1	1	0.266765	-1	1	-3.04452
NDUFB2	ENST00000465506	0.5	2,1	1	1	0.200622	-1	1	-3.43399
USP39	ENST00000465514	0.166667	3,2,1	1	1	0.115438	-1	1	-11.3788
HSPE1	ENST00000465573	0.5	2,1	1	1	0.413817	-1	1	-2.3979
TTC14	ENST00000465625	1	1,2	1	1	0.524986	1	1	0
DNAJA1	ENST00000465677	1	1,2	1	1	0.413817	1	1	0
GARS	ENST00000465748	0.5	2,1	1	1	0.200622	-1	1	-3.43399
ADRM1	ENST00000465805	0.5	2,1	1	1	0.266765	-1	1	-3.04452
SON	ENST00000465834	0.166667	3,4,2,1	2	1	0.36519	-0.8	0.8	-17.8877
UBAP2L	ENST00000465855	0.375	2,4,3,1	2	1	0.496001	-0.4	0.4	-8.22978
RBM17	ENST00000465906	0.5	2,1	1	1	0.616748	-1	1	-1.71298
NA	ENST00000465988	0.5	2,1	1	1	0.266765	-1	1	-3.04452
SET	ENST00000466009	0.5	2,1	1	1	0.1371	-1	1	-3.93183
NA	ENST00000466025	0.833333	2,1,3	2	1	0.443232	0.5	0.5	-4.11087
RPS24	ENST00000466129	0.5	2,1	1	1	0.413817	-1	1	-2.3979
PPIG	ENST00000466142	1	1,2	1	1	0.413817	1	1	0
SNRNP25	ENST00000466183	0.5	3,1,2	1	1	0.694126	-0.5	0.5	-3.4763
NA	ENST00000466194	0.208333	3,4,1,2	1	1	0.436729	-0.6	0.6	-8.92182
CHD3	ENST00000466233	1	1,2	1	1	0.413817	1	1	0
EGFL8	ENST00000466239	0.341667	4,2,5,1,3	2	1	0.444161	-0.3	0.3	-15.2061
ZSWIM8	ENST00000466354	0.5	2,1	1	1	0.21874	-1	1	-3.31763
NA	ENST00000466362	0.5	2,1	1	1	0.0515393	-1	1	-5.14166
NA	ENST00000466425	1	1,2	1	1	0.413817	1	1	0
GAPDH	ENST00000466525	0.166667	3,2,1	1	1	0.0836794	-1	1	-12.6794
GAPDH	ENST00000466588	0.248611	6,4,2,1,5,3	2	1	0.525387	-0.371429	0.371429	-22.5278
RPL10A	ENST00000467020	0.958333	1,2,4,3	2	1	0.318329	0.8	0.8	-3.99909
NUP188	ENST00000467044	0.833333	1,3,2	1	1	0.343671	0.5	0.5	-2.3979
RPL11	ENST00000467075	0.391667	3,2,5,4,1	1	1	0.374807	-0.2	0.2	-16.5238
NA	ENST00000467138	0.5	2,1	1	1	0.413817	-1	1	-2.3979
RPL10	ENST00000467168	0.958333	2,1,3,4	1	1	0.377427	0.8	0.8	-3.71357
CAMTA1	ENST00000467267	0.5	2,1	1	1	0.413817	-1	1	-2.3979
PTCD3	ENST00000467273	0.166667	3,2,1	1	1	0.739894	-1	1	-3.34463
ARF5	ENST00000467281	0.5	2,1	1	1	0.200622	-1	1	-3.43399
NA	ENST00000467391	0.5	2,1	1	1	0.266765	-1	1	-3.04452
NA	ENST00000467591	0.5	2,1	1	1	0.1371	-1	1	-3.93183
NISCH	ENST00000467594	1	1,2	1	1	0.266765	1	1	0
NA	ENST00000467700	0.175	4,5,2,1,3	1	1	0.303099	-0.6	0.6	-24.2878
QTRTD1	ENST00000467703	0.5	2,1	1	1	0.413817	-1	1	-2.3979
RPL13	ENST00000467736	0.5	2,3,1	2	1	0.470231	-0.5	0.5	-6.84162
RPL13A	ENST00000467825	0.722024	3,1,5,6,7,2,4	2	1	0.203695	0.25	0.25	-25.9095
HTRA2	ENST00000467961	0.376017	2,3,8,7,6,5,4,1	4	1	0.354177	-0.142857	0.142857	-48.8596
NA	ENST00000468019	0.669246	2,3,5,4,7,6,1	1	1	0.301418	0.178571	0.178571	-27.7821
D2HGDH	ENST00000468064	0.5	2,1	1	1	0.266765	-1	1	-3.04452
C1orf122	ENST00000468084	0.5	2,1	1	1	0.266765	-1	1	-3.04452
STAT5A	ENST00000468096	0.0875	5,4,3,6,2,1	2	1	0.331206	-0.657143	0.657143	-28.9172
GNL3	ENST00000468146	0.825	3,1,4,2,5	3	1	0.380948	0.5	0.5	-6.73567
COMMD3	ENST00000468179	0.5	2,3,1	3	1	0.773233	-0.5	0.5	-2.3979
ATP6V0B	ENST00000468183	0.258333	2,5,4,3,1	1	1	0.467318	-0.4	0.4	-15.1276
PIM1	ENST00000468243	0.5	2,1	1	1	0.119116	-1	1	-4.11087
EIF3B	ENST00000468250	1	1,2	1	1	0.413817	1	1	0
NA	ENST00000468362	0.375	3,2,4,1	1	1	0.895214	-0.4	0.4	-2.48256
CBWD2	ENST00000468417	0.5	2,1	1	1	0.266765	-1	1	-3.04452
ATPIF1	ENST00000468425	1	1,2	1	1	0.162326	1	1	0
CPT2	ENST00000468572	1	1,2	1	1	0.413817	1	1	0
ANXA1	ENST00000468639	0.166667	3,2,1	1	1	0.442627	-1	1	-7.40472
CCNYL1	ENST00000468768	0.5	2,1	1	1	0.413817	-1	1	-2.3979
CASP7	ENST00000468790	0.5	2,1	1	1	0.413817	-1	1	-2.3979
CNTRL	ENST00000468952	0.5	2,1	1	1	0.266765	-1	1	-3.04452
CCDC28B	ENST00000469003	1	1,2	1	1	0.413817	1	1	0
MAPK8	ENST00000469110	0.5	2,1	1	1	0.413817	-1	1	-2.3979
RAB5A	ENST00000469122	0.166667	3,2,1	1	1	0.343671	-1	1	-7.19369
SRSF11	ENST00000469170	1	1,2	1	1	0.413817	1	1	0
MAT2A	ENST00000469221	1	1,2	1	1	0.0642546	1	1	0
ARF1	ENST00000469235	0.166667	4,2,3,1	1	1	0.367447	-0.8	0.8	-10.8588
NA	ENST00000469249	0.5	2,1	1	1	0.413817	-1	1	-2.3979
EIF1	ENST00000469308	0.166667	3,2,1	1	1	0.176931	-1	1	-12.8704
RNF32	ENST00000469382	0.5	2,3,1	1	1	0.325348	-0.5	0.5	-5.44242
CDC14A	ENST00000469387	0.5	2,1	1	1	0.928362	-1	1	-0.646627
AGRN	ENST00000469403	0.5	2,1	1	1	0.413817	-1	1	-2.3979
SNRPE	ENST00000469451	0.5	2,1	1	1	0.413817	-1	1	-2.3979
PSMD11	ENST00000469475	1	1,2	1	1	0.413817	1	1	0
TRAF4	ENST00000469529	0.791667	3,1,2,4	1	1	0.576102	0.4	0.4	-0.646627
NA	ENST00000469588	0.791667	3,1,2,4	1	1	0.235454	0.4	0.4	-6.50877
AP5Z1	ENST00000469614	0.833333	1,3,2	1	1	0.286783	0.5	0.5	-3.04452
ARID4A	ENST00000469635	1	1,2	1	1	0.413817	1	1	0
DSCR8	ENST00000469658	1	1,2	1	1	0.413817	1	1	0
VPS8	ENST00000469713	0.5	2,1	1	1	0.266765	-1	1	-3.04452
SPRTN	ENST00000469904	0.5	2,1	1	1	0.413817	-1	1	-2.3979
PRDX6	ENST00000470017	0.5	2,3,1	1	1	0.374989	-0.5	0.5	-10.8406
GUK1	ENST00000470040	0.833333	2,1,3	1	1	0.417255	0.5	0.5	-3.04452
YPEL5	ENST00000470120	0.5	2,1	1	1	0.413817	-1	1	-2.3979
NA	ENST00000470143	0.5	2,1	1	1	0.851034	-1	1	-0.960462
KDM3A	ENST00000470160	0.5	2,3,1	1	1	0.343671	-0.5	0.5	-4.79579
NA	ENST00000470206	1	1,2,3	1	1	0.265686	1	1	0
CEBPZ-AS1	ENST00000470216	0.5	2,1	1	1	0.413817	-1	1	-2.3979
FBXO18	ENST00000470353	1	1,2	1	1	0.413817	1	1	0
HMG20B	ENST00000470356	0.5	2,1	1	1	0.918296	-1	1	-0.693147
HSPA14	ENST00000470430	0.5	2,1	1	1	0.413817	-1	1	-2.3979
IFRD1	ENST00000470441	0.5	2,1	1	1	0.413817	-1	1	-2.3979
SKIV2L	ENST00000470453	1	1,2,3,4	1	1	0.222399	1	1	0
RPS8	ENST00000470475	0.5	2,1	1	1	0.923579	-1	1	-0.66905
NA	ENST00000470481	0.5	2,1	1	1	0.0950172	-1	1	-4.39445
IPO5	ENST00000470493	0.5	2,1	1	1	0.413817	-1	1	-2.3979
PLCG1	ENST00000470528	1	1,2	1	1	0.266765	1	1	0
SON	ENST00000470533	0.0416667	4,5,3,2,1	1	1	0.199274	-0.9	0.9	-37.2413
ARF1	ENST00000470558	0.166667	4,2,3,1	1	1	0.367447	-0.8	0.8	-10.8588
PHF14	ENST00000470665	0.166667	3,2,1	1	1	0.286783	-1	1	-7.84031
ARF1	ENST00000470670	0.166667	3,2,1	1	1	0.343671	-1	1	-7.19369
FAM149B1	ENST00000470798	0.5	2,1	1	1	0.413817	-1	1	-2.3979
UCK2	ENST00000470820	0.5	2,3,1	2	1	0.460516	-0.5	0.5	-7.14756
SOD1	ENST00000470944	0.166667	4,2,3,1	2	1	0.297811	-0.8	0.8	-18.1854
PDSS1	ENST00000470978	0.0416667	4,3,2,1	1	1	0.193049	-1	1	-18.2506
NDUFB2	ENST00000471136	0.5	2,3,1	2	1	0.429332	-0.5	0.5	-8.50532
MRPL40	ENST00000471259	0.5	2,1	1	1	0.413817	-1	1	-2.3979
TMEM222	ENST00000471456	1	1,2	1	1	0.413817	1	1	0
HDAC1	ENST00000471488	1	1,2,3	1	1	0.233456	1	1	0
NA	ENST00000471528	0.5	2,1	1	1	0.413817	-1	1	-2.3979
NELFCD	ENST00000471621	1	1,2	2	1	1	1	1	0
RPS27A	ENST00000471772	0.5	2,1	1	1	0.413817	-1	1	-2.3979
ATP6V0B	ENST00000471859	0.209722	2,6,5,4,3,1	1	1	0.402003	-0.428571	0.428571	-29.2772
DPH2	ENST00000471934	1	1,2	1	1	0.413817	1	1	0
RBM5	ENST00000471995	0.5	2,1	1	1	0.413817	-1	1	-2.3979
NA	ENST00000472006	0.5	2,1	1	1	0.266765	-1	1	-3.04452
PTCD3	ENST00000472044	0.5	2,1	1	1	0.928362	-1	1	-0.646627
MDH1	ENST00000472098	1	1,2	1	1	0.413817	1	1	0
NA	ENST00000472108	1	1,2	1	1	0.928362	1	1	0
CLTC	ENST00000472129	0.5	2,1	1	1	0.413817	-1	1	-2.3979
KCNK1	ENST00000472190	0.5	2,1	1	1	0.413817	-1	1	-2.3979
LYPLA2	ENST00000472213	1	1,2	1	1	0.413817	1	1	0
UROD	ENST00000472254	0.833333	2,1,3	1	1	0.73978	0.5	0.5	-0.828693
NOSTRIN	ENST00000472260	0.375	3,2,4,1	1	1	0.340515	-0.4	0.4	-12.59
NA	ENST00000472321	0.5	2,1	1	1	0.266765	-1	1	-3.04452
MACF1	ENST00000472385	0.5	2,1	1	1	0.266765	-1	1	-3.04452
RPL13A	ENST00000472481	0.625	3,2,1,4	1	1	0.494174	0.2	0.2	-6.54325
HHEX	ENST00000472590	0.166667	3,2,1	1	1	0.0713588	-1	1	-13.7819
RPL23A	ENST00000472628	0.5	2,3,1	1	1	0.56723	-0.5	0.5	-4.09415
NA	ENST00000472813	0.5	2,1	1	1	0.413817	-1	1	-2.3979
EHMT1	ENST00000472849	0.5	2,1	1	1	0.413817	-1	1	-2.3979
RBM3	ENST00000472897	0.958333	1,2,4,3	1	1	0.325428	0.8	0.8	-3.71357
EIF2A	ENST00000472926	1	1,2	1	1	0.413817	1	1	0
ENTPD7	ENST00000472998	0.5	2,1	1	1	0.413817	-1	1	-2.3979
AKR1A1	ENST00000473038	0.166667	3,2,1	1	1	0.161145	-1	1	-10.4103
GPATCH11	ENST00000473067	0.833333	2,1,3	1	1	0.343671	0.5	0.5	-2.3979
CKS1B	ENST00000473344	0.5	2,1	1	1	0.1371	-1	1	-3.93183
ATP6V0B	ENST00000473485	0.209722	2,6,5,4,3,1	1	1	0.397511	-0.428571	0.428571	-29.2772
METTL2B	ENST00000473488	1	1,2	1	1	0.413817	1	1	0
NA	ENST00000473552	0.375	4,1,3,2	2	1	0.460175	-0.4	0.4	-10.4103
NA	ENST00000473564	0.5	2,1	1	1	0.266765	-1	1	-3.04452
PDCD6IP	ENST00000473593	1	1,2	2	1	1	1	1	0
GSTK1	ENST00000473649	0.643452	4,6,1,5,2,3,7	2	1	0.263651	0.142857	0.142857	-27.3366
PTCD3	ENST00000473829	0.5	2,1	1	1	0.413817	-1	1	-2.3979
RPL13A	ENST00000474171	0.5	2,3,1	1	1	0.793018	-0.5	0.5	-0.245286
SYCP2L	ENST00000474197	0.5	2,1	1	1	0.413817	-1	1	-2.3979
CKS1B	ENST00000474215	0.5	2,1	1	1	0.1371	-1	1	-3.93183
SAT1	ENST00000474223	0.5	2,1	1	1	0.0950172	-1	1	-4.39445
SLC2A4RG	ENST00000474248	0.5	2,3,1	1	1	0.570237	-0.5	0.5	-4.79579
GAPDH	ENST00000474249	0.453175	7,3,1,5,2,6,4	1	1	0.514121	-0.0714286	0.0714286	-25.785
NA	ENST00000474507	0.166667	3,2,1	1	1	0.424637	-1	1	-8.07377
RPS18	ENST00000474626	0.625	3,2,1,4	1	1	0.470517	0.2	0.2	-8.6072
EPCAM	ENST00000474691	1	1,2	1	1	0.413817	1	1	0
SRRT	ENST00000474896	0.5	2,1	1	1	0.162326	-1	1	-3.71357
RPS18	ENST00000474973	0.116667	4,3,5,2,1	1	1	0.292818	-0.7	0.7	-33.3862
RRAGB	ENST00000475061	1	1,2	1	1	0.266765	1	1	0
IMP4	ENST00000475074	1	1,2	1	1	0.266765	1	1	0
NDUFB2	ENST00000475276	0.5	2,3,1	2	1	0.429332	-0.5	0.5	-8.50532
NA	ENST00000475309	0.5	2,1	1	1	0.413817	-1	1	-2.3979
POLR1B	ENST00000475318	0.5	2,1	1	1	0.413817	-1	1	-2.3979
UCK2	ENST00000475333	0.5	2,1	1	1	0.413817	-1	1	-2.3979
UBAP2L	ENST00000475373	0.5	2,3,1	2	1	0.483393	-0.5	0.5	-6.47851
COMMD3-BMI1	ENST00000475460	0.791667	2,3,1,4	1	1	0.491487	0.4	0.4	-2.3979
TRPV2	ENST00000475513	0.5	2,1	1	1	0.266765	-1	1	-3.04452
EHMT1	ENST00000475564	0.166667	3,2,1	1	1	0.343671	-1	1	-7.19369
TSEN2	ENST00000475595	0.5	2,1	1	1	0.200622	-1	1	-3.43399
NA	ENST00000475653	0.948611	1,4,3,2,6,5	1	1	0.312439	0.714286	0.714286	-12.0817
NA	ENST00000475695	1	1,2	1	1	0.413817	1	1	0
NA	ENST00000475724	0.5	2,1	1	1	0.0303458	-1	1	-5.77144
KLC2	ENST00000475757	0.5	2,1	1	1	0.413817	-1	1	-2.3979
AKR1A1	ENST00000475919	0.5	2,1	1	1	0.266765	-1	1	-3.04452
RBX1	ENST00000476110	1	1,2	2	1	1	1	1	0
CCDC66	ENST00000476142	0.5	2,1	1	1	0.413817	-1	1	-2.3979
RP4-583P15.14	ENST00000476221	1	1,2	1	1	0.266765	1	1	0
MFF	ENST00000476262	0.5	2,1	1	1	0.119116	-1	1	-4.11087
RPL13A	ENST00000476268	0.5	2,1	1	1	0.0288257	-1	1	-5.83188
RPL13A	ENST00000476300	1	1,2	1	1	0.413817	1	1	0
XRCC5	ENST00000476360	1	1,2	1	1	0.413817	1	1	0
HDAC1	ENST00000476391	0.790278	3,2,4,5,1,6	1	1	0.441422	0.371429	0.371429	-9.2306
NA	ENST00000476434	0.5	2,1	1	1	0.413817	-1	1	-2.3979
RBM17	ENST00000476706	0.375	3,2,4,1	1	1	0.281221	-0.4	0.4	-14.0353
NA	ENST00000476763	1	1,2	2	1	1	1	1	0
VEGFA	ENST00000476772	0.5	3,1,2	2	1	0.497416	-0.5	0.5	-6.50877
RAP2A	ENST00000476869	0.5	2,1	1	1	0.413817	-1	1	-2.3979
SEC24C	ENST00000477008	1	1,2	1	1	0.413817	1	1	0
RPS27	ENST00000477151	1	1,2	1	1	0.980526	1	1	0
ACTN4	ENST00000477174	0.5	2,1	1	1	0.413817	-1	1	-2.3979
RPSA	ENST00000477325	1	1,2	1	1	0.200622	1	1	0
RAN	ENST00000477395	0.166667	4,3,1,2	1	1	0.372194	-0.8	0.8	-16.6656
NA	ENST00000477413	0.5	2,1	1	1	0.413817	-1	1	-2.3979
SON	ENST00000477419	0.5	2,3,1	2	1	0.605976	-0.5	0.5	-4.96792
NRF1	ENST00000477428	0.5	2,1	1	1	0.413817	-1	1	-2.3979
RTFDC1	ENST00000477485	0.5	2,1	1	1	0.266765	-1	1	-3.04452
PTCD3	ENST00000477520	0.5	2,1	1	1	0.266765	-1	1	-3.04452
RTFDC1	ENST00000477573	0.5	2,1	1	1	0.998204	-1	1	-0.0998453
RPL13A	ENST00000477613	0.669246	3,1,5,6,7,4,2	2	1	0.26237	0.178571	0.178571	-41.4779
CKS1B	ENST00000477676	0.5	2,1	1	1	0.1371	-1	1	-3.93183
NUPL2	ENST00000477844	0.166667	3,2,1	1	1	0.112725	-1	1	-11.4831
CDC73	ENST00000477868	0.5	2,1	1	1	0.200622	-1	1	-3.43399
NA	ENST00000477905	0.5	2,1	1	1	0.266765	-1	1	-3.04452
RPSA	ENST00000478027	0.166667	3,4,2,1	1	1	0.328478	-0.8	0.8	-18.0173
SON	ENST00000478183	0.166667	3,4,2,1	1	1	0.241095	-0.8	0.8	-20.7806
NA	ENST00000478193	0.5	2,1	1	1	0.0950172	-1	1	-4.39445
NA	ENST00000478214	0.166667	3,4,2,1	1	1	0.305773	-0.8	0.8	-16.4994
ARF1	ENST00000478336	0.166667	4,2,3,1	1	1	0.367447	-0.8	0.8	-10.8588
RPL10A	ENST00000478340	0.883333	1,2,5,4,3	2	1	0.213188	0.6	0.6	-17.9498
NELFCD	ENST00000478389	0.833333	1,3,2	1	1	0.50452	0.5	0.5	-1.03609
2020-03-07	ENST00000478396	0.166667	3,2,1	1	1	0.125042	-1	1	-11.6557
DLD	ENST00000478414	0.5	2,1	1	1	0.413817	-1	1	-2.3979
ARF1	ENST00000478424	0.166667	4,2,3,1	1	1	0.367447	-0.8	0.8	-10.8588
DCAF10	ENST00000478453	0.5	2,1	1	1	0.200622	-1	1	-3.43399
NOP58	ENST00000478508	0.166667	3,2,1	1	1	0.34896	-1	1	-12.3278
DSCR8	ENST00000478613	1	1,2	1	1	0.413817	1	1	0
RPS24	ENST00000478655	0.833333	2,1,3	1	1	0.325348	0.5	0.5	-2.3979
SRRT	ENST00000478693	1	1,2	1	1	0.829607	1	1	0
HNRNPH3	ENST00000478698	0.833333	2,1,3	1	1	0.325348	0.5	0.5	-2.3979
MSTO1	ENST00000478756	1	1,2	1	1	0.413817	1	1	0
NA	ENST00000479002	1	1,2	1	1	0.413817	1	1	0
NA	ENST00000479123	1	1,2	1	1	0.413817	1	1	0
NDUFB2	ENST00000479181	1	1,2	2	1	1	1	1	0
PIK3CD	ENST00000479223	0.5	2,1	1	1	0.413817	-1	1	-2.3979
DHX9	ENST00000479271	0.5	2,1	1	1	0.413817	-1	1	-2.3979
GSTK1	ENST00000479303	0.0513889	4,6,5,3,1,2	1	1	0.347543	-0.771429	0.771429	-30.2492
CNOT10	ENST00000479397	1	1,2	1	1	0.413817	1	1	0
FBXO18	ENST00000479433	1	1,2	1	1	0.413817	1	1	0
PIM1	ENST00000479509	0.5	2,1	1	1	0.119116	-1	1	-4.11087
RPL14	ENST00000479563	0.625	3,2,1,4	1	1	0.356538	0.2	0.2	-8.22978
SLC50A1	ENST00000479579	1	1,2	1	1	0.413817	1	1	0
CBWD2	ENST00000479583	0.391667	3,2,5,4,1	1	1	0.337347	-0.2	0.2	-13.8608
EEF1B2	ENST00000479587	0.5	2,1	1	1	0.266765	-1	1	-3.04452
RPP30	ENST00000479678	0.5	2,1	1	1	0.413817	-1	1	-2.3979
UPF3A	ENST00000479712	0.5	2,1	1	1	0.413817	-1	1	-2.3979
IPO5	ENST00000479736	0.5	2,1	1	1	0.413817	-1	1	-2.3979
RPS18	ENST00000479802	1	1,2	1	1	0.413817	1	1	0
NA	ENST00000479815	0.5	2,3,1	1	1	0.476912	-0.5	0.5	-6.61377
UCK2	ENST00000479872	1	1,2	2	1	1	1	1	0
RPL13A	ENST00000479992	0.790278	1,4,3,5,6,2	1	1	0.330093	0.371429	0.371429	-18.4111
APOBEC3G	ENST00000480000	0.5	2,1	1	1	0.413817	-1	1	-2.3979
RBM20	ENST00000480343	0.5	2,1	1	1	0.413817	-1	1	-2.3979
2020-09-05	ENST00000480423	0.166667	3,2,1	1	1	0.233456	-1	1	-9.15599
NA	ENST00000480447	0.5	2,1	1	1	0.162326	-1	1	-3.71357
NA	ENST00000480475	0.5	2,3,1	1	1	0.265686	-0.5	0.5	-5.83188
SET	ENST00000480536	1	1,2	1	1	0.266765	1	1	0
NA	ENST00000480596	0.5	3,1,2	1	1	0.464152	-0.5	0.5	-5.83188
VEGFA	ENST00000480614	0.5	2,1	1	1	0.413817	-1	1	-2.3979
CCDC66	ENST00000480884	0.375	2,4,3,1	1	1	0.264357	-0.4	0.4	-11.5539
DMTF1	ENST00000480982	1	1,2	1	1	0.413817	1	1	0
HNRNPH3	ENST00000480987	0.116667	5,4,2,1,3	1	1	0.230816	-0.7	0.7	-27.9216
NA	ENST00000480992	0.958333	1,3,2,4	1	1	0.408866	0.8	0.8	-2.3979
MDK	ENST00000481047	0.5	2,1	1	1	0.200622	-1	1	-3.43399
CBX3	ENST00000481057	0.5	2,1	1	1	0.0794906	-1	1	-4.61512
TTC19	ENST00000481107	1	1,2	1	1	0.200622	1	1	0
RBM17	ENST00000481147	0.5	2,1	1	1	0.266765	-1	1	-3.04452
MTA1	ENST00000481206	0.5	2,1	1	1	0.744413	-1	1	-1.31568
ACO2	ENST00000481310	1	1,2	1	1	0.413817	1	1	0
GUK1	ENST00000481341	0.5	2,1	1	1	0.266765	-1	1	-3.04452
PPIA	ENST00000481437	0.5	2,1	1	1	0.413817	-1	1	-2.3979
NASP	ENST00000481782	0.708929	4,2,7,5,3,6,1,8	1	1	0.64832	0.214286	0.214286	-14.9044
RPL14	ENST00000481798	0.833333	2,1,3	1	1	0.286783	0.5	0.5	-3.04452
HNRNPH3	ENST00000481819	0.459722	3,2,6,4,5,1	1	1	0.331891	-0.0857143	0.0857143	-28.8882
NA	ENST00000481928	0.833333	1,3,2	1	1	0.19718	0.5	0.5	-4.51086
SNRNP25	ENST00000481947	0.5	2,1	1	1	0.266765	-1	1	-3.04452
BANP	ENST00000481948	0.5	2,1	1	1	0.266765	-1	1	-3.04452
RAB4A	ENST00000481981	0.5	2,1	1	1	0.413817	-1	1	-2.3979
ARPC1B	ENST00000481997	0.625	3,2,1,4	1	1	0.459459	0.2	0.2	-8.72762
CDC20	ENST00000482046	0.5	2,1	1	1	0.1371	-1	1	-3.93183
EIF1	ENST00000482111	0.5	2,1	1	1	0.200622	-1	1	-3.43399
S100PBP	ENST00000482212	0.5	2,1	1	1	0.413817	-1	1	-2.3979
MSTO1	ENST00000482284	1	1,2	1	1	0.266765	1	1	0
TRNT1	ENST00000482311	1	1,2	1	1	0.413817	1	1	0
RPL11	ENST00000482370	0.833333	2,1,3	1	1	0.70925	0.5	0.5	-2.3979
CTH	ENST00000482383	0.5	2,1	1	1	0.105591	-1	1	-4.26268
PRRC2A	ENST00000482441	1	1,2	1	1	0.547099	1	1	0
CMC1	ENST00000482499	0.5	2,1	1	1	0.413817	-1	1	-2.3979
MOV10	ENST00000482545	0.833333	2,1,3	1	1	0.262429	0.5	0.5	-2.3979
DHX35	ENST00000482619	0.5	2,1	1	1	0.413817	-1	1	-2.3979
NA	ENST00000482633	0.5	2,1	1	1	0.413817	-1	1	-2.3979
MRPS6	ENST00000482679	0.5	2,1	1	1	0.0865042	-1	1	-4.51086
BRD2	ENST00000482838	0.5	2,1	1	1	0.316599	-1	1	-2.8006
CAMTA1	ENST00000482934	0.5	2,1	1	1	0.413817	-1	1	-2.3979
TIMM17A	ENST00000482943	0.5	2,1	1	1	0.162326	-1	1	-3.71357
NDUFA3	ENST00000482960	1	1,2	1	1	0.413817	1	1	0
ARF1	ENST00000482962	0.166667	4,2,3,1	1	1	0.367447	-0.8	0.8	-10.8588
DCAF10	ENST00000483167	0.5	2,1	1	1	0.200622	-1	1	-3.43399
RNF207	ENST00000483336	0.166667	3,2,1	1	1	0.343671	-1	1	-7.19369
HMG20B	ENST00000483417	1	1,2	1	1	0.413817	1	1	0
COMMD3	ENST00000483684	0.741667	1,3,5,4,2	2	1	0.39547	0.3	0.3	-9.59158
OXSR1	ENST00000483695	0.166667	3,2,1	1	1	0.214777	-1	1	-9.13357
RPL21	ENST00000483765	0.5	2,3,1	1	1	0.411826	-0.5	0.5	-8.10802
NA	ENST00000483773	1	1,2	1	1	0.266765	1	1	0
NA	ENST00000483853	1	1,2	2	1	1	1	1	0
NA	ENST00000483873	1	1,2	1	1	0.266765	1	1	0
NA	ENST00000483992	0.5	2,1	1	1	0.266765	-1	1	-3.04452
ATP5F1	ENST00000483994	0.0416667	4,3,2,1	1	1	0.0922019	-1	1	-25.7418
SLC50A1	ENST00000484027	0.5	2,1	1	1	0.266765	-1	1	-3.04452
TBC1D23	ENST00000484231	1	1,2	1	1	0.413817	1	1	0
RPL13A	ENST00000484279	0.669246	3,1,5,6,7,4,2	1	1	0.262252	0.178571	0.178571	-41.9794
RAB18	ENST00000484281	1	1,2	1	1	0.413817	1	1	0
SON	ENST00000484294	0.0416667	4,5,3,2,1	1	1	0.199274	-0.9	0.9	-37.2413
NA	ENST00000484317	0.5	2,1	1	1	0.413817	-1	1	-2.3979
HTRA2	ENST00000484352	0.670833	1,6,2,5,4,3	3	1	0.359182	0.2	0.2	-18.7889
NA	ENST00000484459	1	1,2	1	1	0.413817	1	1	0
RPL13	ENST00000484610	0.166667	4,2,3,1	1	1	0.544228	-0.8	0.8	-7.29668
RPS12	ENST00000484616	0.991667	1,2,4,3,5	1	1	0.376464	0.9	0.9	-1.09035
RIOK1	ENST00000484626	0.5	2,1	1	1	0.413817	-1	1	-2.3979
THAP3	ENST00000484669	0.5	2,3,1	2	1	0.533078	-0.5	0.5	-5.44242
MTHFD2L	ENST00000484725	1	1,2	1	1	0.137099	1	1	0
NET1	ENST00000484741	0.5	2,1	1	1	0.266765	-1	1	-3.04452
FBXO9	ENST00000484812	0.833333	2,1,3	1	1	0.325348	0.5	0.5	-2.3979
RBM8A	ENST00000484825	1	1,2	1	1	0.985481	1	1	0
EIF4G1	ENST00000484862	0.166667	3,2,1	1	1	0.271665	-1	1	-8.48694
NA	ENST00000484879	0.5	2,1	1	1	0.413817	-1	1	-2.3979
PSMF1	ENST00000484891	0.5	2,3,1	1	1	0.325348	-0.5	0.5	-5.44242
FLNB	ENST00000484981	0.5	2,3,1	1	1	0.343671	-0.5	0.5	-4.79579
NA	ENST00000485101	0.833333	1,3,2	1	1	0.233995	0.5	0.5	-3.04452
GUK1	ENST00000485168	0.5	2,1	1	1	0.266765	-1	1	-3.04452
RPL10	ENST00000485196	0.791667	2,3,1,4	1	1	0.475032	0.4	0.4	-2.17722
RBM3	ENST00000485213	1	1,2	1	1	0.928362	1	1	0
NA	ENST00000485289	0.5	2,1	1	1	0.413817	-1	1	-2.3979
FBXO18	ENST00000485290	0.5	2,3,1	2	1	0.533078	-0.5	0.5	-5.44242
SKIV2L	ENST00000485349	1	1,2	1	1	0.413817	1	1	0
RPS8	ENST00000485390	0.625	1,4,3,2	1	1	0.382939	0.2	0.2	-7.09268
KIF4A	ENST00000485406	0.5	2,3,1	1	1	0.325348	-0.5	0.5	-5.44242
SRRM1	ENST00000485541	0.166667	3,2,1	1	1	0.343671	-1	1	-7.19369
TRMU	ENST00000485559	1	1,2	1	1	0.413817	1	1	0
SSR4	ENST00000485612	0.625	3,2,1,4	1	1	0.524328	0.2	0.2	-8.18365
NA	ENST00000485621	1	1,2	1	1	0.413817	1	1	0
MLLT4	ENST00000485634	0.5	2,1	1	1	0.068586	-1	1	-4.79579
NA	ENST00000485706	1	1,2	1	1	0.662557	1	1	0
RPS24	ENST00000485708	0.958333	2,1,3,4	1	1	0.213037	0.8	0.8	-2.3979
RRM2	ENST00000485717	0.958333	2,1,3,4	2	1	0.469691	0.8	0.8	-2.3979
RPL21	ENST00000485756	1	1,2	1	1	0.923579	1	1	0
GARS	ENST00000485784	0.5	2,1	1	1	0.0491569	-1	1	-5.1985
DGCR8	ENST00000485802	0.5	2,1	1	1	0.928362	-1	1	-0.646627
DUS4L	ENST00000485825	0.5	2,1	1	1	0.413817	-1	1	-2.3979
NA	ENST00000485835	0.5	2,1	1	1	0.266765	-1	1	-3.04452
NA	ENST00000485867	0.166667	3,2,1	1	1	0.0204098	-1	1	-18.3467
SND1	ENST00000485871	0.5	2,1	1	1	0.413817	-1	1	-2.3979
SSR4	ENST00000486204	0.258333	4,3,2,5,1	1	1	0.375464	-0.4	0.4	-24.5279
NELFCD	ENST00000486263	1	1,2	1	1	0.0699247	1	1	0
NET1	ENST00000486354	0.833333	2,1,3	1	1	0.265686	0.5	0.5	-3.04452
CALM3	ENST00000486500	1	1,2	1	1	0.413817	1	1	0
VILL	ENST00000486616	0.833333	1,3,2	1	1	0.343671	0.5	0.5	-2.3979
NA	ENST00000486621	0.5	2,1	1	1	0.413817	-1	1	-2.3979
MLLT4	ENST00000486649	0.5	2,1	1	1	0.068586	-1	1	-4.79579
RCOR3	ENST00000486666	0.5	2,1	1	1	0.413817	-1	1	-2.3979
NA	ENST00000486727	0.5	2,1	1	1	0.413817	-1	1	-2.3979
RBM33	ENST00000486747	0.5	2,1	1	1	0.413817	-1	1	-2.3979
NA	ENST00000486805	1	1,2	1	1	0.744413	1	1	0
RPL13A	ENST00000486930	0.833333	2,1,3	1	1	0.471329	0.5	0.5	-3.43399
NA	ENST00000487045	1	1,2	1	1	0.413817	1	1	0
PRPF38A	ENST00000487160	0.5	2,1	1	1	0.413817	-1	1	-2.3979
POR	ENST00000487247	0.5	2,1	1	1	0.413817	-1	1	-2.3979
MTF2	ENST00000487263	0.00833333	5,4,3,2,1	1	1	0.15957	-1	1	-30.7431
NA	ENST00000487304	1	1,2	2	1	1	1	1	0
NUDT1	ENST00000487426	0.5	2,1	1	1	0.413817	-1	1	-2.3979
MAGED2	ENST00000487463	1	1,2	1	1	0.413817	1	1	0
DNAJB6	ENST00000487480	0.5	2,1	1	1	0.829607	-1	1	-1.03609
UMPS	ENST00000487622	0.5	2,1	1	1	0.413817	-1	1	-2.3979
DNAJB4	ENST00000487931	0.5	2,1	1	1	0.413817	-1	1	-2.3979
PSMD2	ENST00000488085	0.5	2,1	1	1	0.413817	-1	1	-2.3979
NA	ENST00000488122	0.5	2,1	1	1	0.597	-1	1	-1.77495
ZNF638	ENST00000488126	0.5	2,1	1	1	0.266765	-1	1	-3.04452
MOV10	ENST00000488160	0.833333	2,1,3	1	1	0.466027	0.5	0.5	-2.3979
VILL	ENST00000488209	1	1,2	1	1	0.413817	1	1	0
POLR2H	ENST00000488213	0.166667	3,2,1	1	1	0.168696	-1	1	-10.4717
RBM3	ENST00000488216	1	1,2,3	1	1	0.510834	1	1	0
EIF1B	ENST00000488260	0.5	2,1	1	1	0.413817	-1	1	-2.3979
EPB41	ENST00000488277	0.5	2,1	1	1	0.266765	-1	1	-3.04452
NA	ENST00000488327	0.5	2,3,1	1	1	0.325348	-0.5	0.5	-5.44242
ERGIC3	ENST00000488384	1	1,2	1	1	0.119116	1	1	0
RANBP1	ENST00000488484	0.5	2,1	1	1	0.413817	-1	1	-2.3979
TXNIP	ENST00000488537	0.5	2,1	1	1	0.200622	-1	1	-3.43399
TAX1BP1	ENST00000488564	1	1,2	1	1	0.119116	1	1	0
NA	ENST00000488628	1	1,2	1	1	0.266765	1	1	0
TRIP6	ENST00000488670	0.5	2,1	1	1	0.105591	-1	1	-4.26268
ERGIC3	ENST00000488935	0.5	2,3,1	1	1	0.208654	-0.5	0.5	-6.32972
RPL13A	ENST00000488946	0.5	2,1	1	1	0.413817	-1	1	-2.3979
NA	ENST00000489040	0.5	2,1	1	1	0.266765	-1	1	-3.04452
POLR2H	ENST00000489043	0.5	2,1	1	1	0.266765	-1	1	-3.04452
COMMD3-BMI1	ENST00000489125	1	1,2	1	1	0.413817	1	1	0
ADAMTSL4	ENST00000489159	0.625	3,2,1,4	1	1	0.568163	0.2	0.2	-6.73567
RPL10	ENST00000489200	1	1,2	1	1	0.977943	1	1	0
NA	ENST00000489315	0.166667	3,2,1	1	1	0.286783	-1	1	-7.84031
RBM3	ENST00000489344	0.775	1,3,4,5,2	1	1	0.397527	0.4	0.4	-11.4495
NA	ENST00000489388	0.5	2,1	1	1	0.413817	-1	1	-2.3979
SNX17	ENST00000489402	1	1,2	1	1	0.413817	1	1	0
PPIA	ENST00000489459	0.0666667	4,5,3,1,2	1	1	0.291508	-0.8	0.8	-27.948
EIF4H	ENST00000489484	0.833333	1,3,2	3	1	0.972287	0.5	0.5	-0.646627
ANKZF1	ENST00000489580	0.5	2,1	1	1	0.413817	-1	1	-2.3979
LGALS8	ENST00000489586	1	1,2	1	1	0.413817	1	1	0
NA	ENST00000489593	0.5	2,1	1	1	0.413817	-1	1	-2.3979
ARF5	ENST00000489673	0.375	4,2,1,3	1	1	0.639328	-0.4	0.4	-7.02776
CISD1	ENST00000489785	0.5	2,1	1	1	0.266765	-1	1	-3.04452
NA	ENST00000489842	0.5	2,1	1	1	0.413817	-1	1	-2.3979
PDCD6IP	ENST00000489869	0.5	2,1	1	1	0.413817	-1	1	-2.3979
TNFRSF1B	ENST00000489921	0.5	2,1	1	1	0.266765	-1	1	-3.04452
IFRD1	ENST00000489994	0.166667	3,2,1	1	1	0.291761	-1	1	-9.69322
RALGAPB	ENST00000490114	1	1,2	1	1	0.119116	1	1	0
RPS18	ENST00000490191	0.375	3,2,4,1	1	1	0.431974	-0.4	0.4	-11.9894
MDK	ENST00000490240	0.166667	3,2,1	1	1	0.156576	-1	1	-10.7998
BMI1	ENST00000490311	1	1,2,3	2	1	0.570437	1	1	0
CBWD2	ENST00000490323	0.5	2,1	1	1	0.413817	-1	1	-2.3979
RPL10A	ENST00000490335	0.375	4,1,3,2	1	1	0.323908	-0.4	0.4	-10.5927
SPAG6	ENST00000490361	1	1,2	1	1	0.413817	1	1	0
PRPF4B	ENST00000490399	0.5	2,1	1	1	0.413817	-1	1	-2.3979
ZMYM2	ENST00000490422	0.5	2,1	1	1	0.413817	-1	1	-2.3979
NUP205	ENST00000490439	0.5	3,1,2	1	1	0.211314	-0.5	0.5	-8.54695
HNRNPH3	ENST00000490442	0.375	3,2,4,1	1	1	0.215515	-0.4	0.4	-17.4207
RPL37A	ENST00000490649	0.5	2,1	1	1	0.923579	-1	1	-0.66905
ARF1	ENST00000490705	0.5	2,1	1	1	0.413817	-1	1	-2.3979
NA	ENST00000490753	0.5	2,1	1	1	0.162326	-1	1	-3.71357
MFF	ENST00000490857	0.166667	3,2,1	1	1	0.217624	-1	1	-9.55329
DPH2	ENST00000490861	1	1,2	1	1	0.413817	1	1	0
SSB	ENST00000490914	0.5	2,1	1	1	0.413817	-1	1	-2.3979
NA	ENST00000490932	1	1,2	1	1	0.413817	1	1	0
RPL10	ENST00000491035	0.958333	2,1,3,4	1	1	0.305839	0.8	0.8	-3.71357
NA	ENST00000491053	0.5	2,1	1	1	0.413817	-1	1	-2.3979
SLC2A4RG	ENST00000491109	1	1,2	1	1	0.413817	1	1	0
ATP1A1	ENST00000491156	1	1,2	1	1	0.413817	1	1	0
TMCO3	ENST00000491166	0.5	2,1	1	1	0.266765	-1	1	-3.04452
ANKZF1	ENST00000491181	0.166667	3,2,1	1	1	0.343671	-1	1	-7.19369
NA	ENST00000491202	0.5	2,1	1	1	0.413817	-1	1	-2.3979
ARPC1B	ENST00000491294	0.5	2,1	1	1	0.413817	-1	1	-2.3979
RRM2	ENST00000491447	0.958333	2,1,3,4	1	1	0.552727	0.8	0.8	-0.122218
MSH5-SAPCD1	ENST00000491552	0.851389	3,2,5,1,4,6	1	1	0.36807	0.485714	0.485714	-11.4464
SEC61A1	ENST00000491668	0.5	2,1	1	1	0.413817	-1	1	-2.3979
NA	ENST00000491670	0.5	2,1	1	1	0.413817	-1	1	-2.3979
DAP3	ENST00000491777	1	1,2	1	1	0.0541857	1	1	0
SON	ENST00000491794	0.5	2,3,1	1	1	0.40748	-0.5	0.5	-5.29877
DGCR8	ENST00000491892	0.5	2,1	1	1	0.413817	-1	1	-2.3979
BIVM	ENST00000491929	0.5	2,1	1	1	0.413817	-1	1	-2.3979
TTC3	ENST00000491952	0.5	2,1	1	1	0.200622	-1	1	-3.43399
SKIV2L	ENST00000491994	1	1,2,3	1	1	0.286783	1	1	0
NELFCD	ENST00000492016	1	1,2,3	2	1	0.533078	1	1	0
WBP1	ENST00000492047	0.5	2,1	1	1	0.413817	-1	1	-2.3979
NA	ENST00000492135	0.166667	3,4,2,1	1	1	0.614092	-0.8	0.8	-6.63687
NA	ENST00000492144	0.608333	4,3,1,2,5	1	1	0.727594	0.1	0.1	-3.27221
LMNB1	ENST00000492190	0.5	2,1	1	1	0.413817	-1	1	-2.3979
FAM211A-AS1	ENST00000492250	0.166667	3,2,1	1	1	0.167988	-1	1	-14.5802
SZRD1	ENST00000492354	1	1,2	1	1	0.413817	1	1	0
RPS21	ENST00000492356	0.958333	2,1,3,4	1	1	0.310456	0.8	0.8	-1.53393
NA	ENST00000492372	0.5	2,1	1	1	0.0950172	-1	1	-4.39445
NA	ENST00000492496	0.5	2,1	1	1	0.413817	-1	1	-2.3979
PHPT1	ENST00000492540	1	1,2	2	1	1	1	1	0
RPL10	ENST00000492572	0.116667	4,3,5,2,1	1	1	0.265534	-0.7	0.7	-24.5442
CCT6A	ENST00000492618	0.5	2,3,1	2	1	0.533078	-0.5	0.5	-5.44242
NA	ENST00000492638	0.5	2,1	1	1	0.413817	-1	1	-2.3979
MRPS22	ENST00000492644	0.5	2,1	1	1	0.105591	-1	1	-4.26268
HHEX	ENST00000492654	0.5	2,1	1	1	0.119116	-1	1	-4.11087
NA	ENST00000492664	0.833333	2,1,3	1	1	0.239112	0.5	0.5	-3.43399
NA	ENST00000492674	0.5	2,1	1	1	0.413817	-1	1	-2.3979
PRRC2A	ENST00000492691	0.958333	1,3,2,4	2	1	0.371366	0.8	0.8	-2.3979
RPS27	ENST00000493224	0.5	2,3,1	1	1	0.395045	-0.5	0.5	-11.0304
RPL21	ENST00000493317	0.833333	1,3,2	2	1	0.864436	0.5	0.5	-1.21816
NA	ENST00000493356	0.5	2,3,1	1	1	0.271665	-0.5	0.5	-6.08904
NA	ENST00000493402	0.166667	3,2,1	1	1	0.247475	-1	1	-8.8764
NA	ENST00000493419	1	1,2,3	1	1	0.343671	1	1	0
DHX35	ENST00000493450	0.5	2,1	1	1	0.413817	-1	1	-2.3979
NA	ENST00000493460	1	1,2	1	1	0.266765	1	1	0
NA	ENST00000493694	0.5	2,1	1	1	0.413817	-1	1	-2.3979
MRTO4	ENST00000493700	0.5	2,1	1	1	0.413817	-1	1	-2.3979
CDC45	ENST00000493724	0.5	2,3,1	1	1	0.206097	-0.5	0.5	-6.97635
POR	ENST00000493973	0.833333	2,1,3	1	1	0.584375	0.5	0.5	-3.71357
AGK	ENST00000494053	1	1,2	1	1	0.413817	1	1	0
NA	ENST00000494067	0.833333	1,3,2	1	1	0.710253	0.5	0.5	-1.03609
UBA5	ENST00000494112	1	1,2	1	1	0.413817	1	1	0
L3MBTL1	ENST00000494117	1	1,2	1	1	0.413817	1	1	0
SLC4A2	ENST00000494125	1	1,2	1	1	0.413817	1	1	0
MOV10	ENST00000494319	1	1,2	1	1	0.902155	1	1	0
NA	ENST00000494445	1	1,2,3	1	1	0.782525	1	1	0
PPIA	ENST00000494484	0.5	2,1	1	1	0.0642546	-1	1	-4.8752
C20orf24	ENST00000494506	0.5	2,1	1	1	0.413817	-1	1	-2.3979
FBXO18	ENST00000494526	1	1,2	1	1	0.413817	1	1	0
UBE3C	ENST00000494532	1	1,2	1	1	0.413817	1	1	0
KIFC1	ENST00000494554	1	1,2	1	1	0.413817	1	1	0
NA	ENST00000494573	0.5	2,1	1	1	0.413817	-1	1	-2.3979
NA	ENST00000494612	0.5	3,1,2	1	1	0.278329	-0.5	0.5	-6.03222
EIF3B	ENST00000494658	0.5	2,1	1	1	0.999723	-1	1	-0.0392207
CCT6A	ENST00000494736	0.5	2,1	1	1	0.0207428	-1	1	-6.21661
CCAR1	ENST00000494903	0.5	2,1	1	1	0.200622	-1	1	-3.43399
GOSR1	ENST00000494918	0.5	2,1	1	1	0.413817	-1	1	-2.3979
DDX26B	ENST00000494957	0.833333	2,1,3	1	1	0.45757	0.5	0.5	-2.3979
MTA1	ENST00000494981	0.166667	3,2,1	1	1	0.321343	-1	1	-10.4417
CREB1	ENST00000494983	0.5	2,1	1	1	0.413817	-1	1	-2.3979
PRR5	ENST00000495017	0.166667	3,2,1	1	1	0.343671	-1	1	-7.19369
NA	ENST00000495049	1	1,2,3	1	1	0.511537	1	1	0
EXOSC8	ENST00000495092	0.0416667	4,5,3,2,1	2	1	0.306278	-0.9	0.9	-27.2758
NA	ENST00000495288	1	1,2	1	1	0.266765	1	1	0
DGCR8	ENST00000495351	1	1,2	2	1	1	1	1	0
MOV10	ENST00000495374	0.166667	3,2,1	1	1	0.302897	-1	1	-8.63319
MTX1	ENST00000495492	0.5	2,1	1	1	0.266765	-1	1	-3.04452
ACSL3	ENST00000495541	1	1,2	1	1	0.413817	1	1	0
SRRM1	ENST00000495561	1	1,2	1	1	0.162326	1	1	0
IMP4	ENST00000495606	0.5	2,1	1	1	0.651639	-1	1	-1.60443
SYAP1	ENST00000495743	1	1,2	1	1	0.413817	1	1	0
POR	ENST00000495770	0.5	2,1	1	1	0.413817	-1	1	-2.3979
NA	ENST00000495805	1	1,2,3	1	1	0.158085	1	1	0
TPI1	ENST00000495834	0.5	3,1,2	1	1	0.167438	-0.5	0.5	-6.97635
RPS27A	ENST00000495843	0.5	3,1,2	1	1	0.409516	-0.5	0.5	-4.11087
MBNL1	ENST00000495875	1	1,2	1	1	0.413817	1	1	0
AKR1A1	ENST00000495913	0.166667	3,2,1	1	1	0.154339	-1	1	-10.5894
BMI1	ENST00000496174	0.5	2,3,1	2	1	0.533078	-0.5	0.5	-5.44242
RPL23A	ENST00000496182	0.166667	3,4,2,1	1	1	0.360538	-0.8	0.8	-15.8544
TCF19	ENST00000496421	0.5	2,1	1	1	0.266765	-1	1	-3.04452
NA	ENST00000496554	0.525	2,3,4,5,1	1	1	0.43642	0	0	-12.4412
NTPCR	ENST00000496662	0.5	2,1	1	1	0.162326	-1	1	-3.71357
NA	ENST00000496775	1	1,2	1	1	0.137099	1	1	0
RPS18	ENST00000496813	0.0416667	4,3,2,1	1	1	0.275101	-1	1	-19.1354
NA	ENST00000496951	1	1,2	1	1	0.413817	1	1	0
RPS8	ENST00000497035	0.375	2,4,3,1	1	1	0.26937	-0.4	0.4	-11.9512
ARF1	ENST00000497165	0.166667	4,2,3,1	1	1	0.367447	-0.8	0.8	-10.8588
NA	ENST00000497177	1	1,2	1	1	0.200622	1	1	0
SCLY	ENST00000497256	1	1,2	1	1	0.413817	1	1	0
PHPT1	ENST00000497413	0.833333	1,3,2	2	1	0.459784	0.5	0.5	-3.82516
RPL5	ENST00000497519	0.5	2,1	1	1	0.465998	-1	1	-2.20775
GYG1	ENST00000497528	0.5	2,1	1	1	0.413817	-1	1	-2.3979
HBP1	ENST00000497535	0.5	2,1	1	1	0.413817	-1	1	-2.3979
VPS26A	ENST00000497564	0.166667	3,2,1	1	1	0.343671	-1	1	-7.19369
ACTN4	ENST00000497637	0.5	2,1	1	1	0.413817	-1	1	-2.3979
LEPROT	ENST00000497874	0.5	2,1	1	1	0.413817	-1	1	-2.3979
NA	ENST00000497943	0.5	2,1	1	1	0.413817	-1	1	-2.3979
AKR1A1	ENST00000497973	0.0416667	4,3,2,1	1	1	0.135615	-1	1	-21.887
ATPIF1	ENST00000497986	1	1,2	1	1	0.162326	1	1	0
NA	ENST00000498027	0.5	2,1	1	1	0.200622	-1	1	-3.43399
HM13	ENST00000498035	1	1,2	1	1	0.413817	1	1	0
NA	ENST00000498109	1	1,2	1	1	0.266765	1	1	0
RNF2	ENST00000498201	1	1,2	1	1	0.413817	1	1	0
NA	ENST00000498242	1	1,2	1	1	0.413817	1	1	0
GOLGA4	ENST00000498250	0.5	2,1	1	1	0.413817	-1	1	-2.3979
RRM2	ENST00000498343	0.5	2,1	1	1	0.999285	-1	1	-0.0629748
RPP21	ENST00000498414	0.5	2,1	1	1	0.887172	-1	1	-0.824175
GORAB	ENST00000498600	0.5	2,3,1	1	1	0.510834	-0.5	0.5	-3.69115
RBM8A	ENST00000498663	1	1,2	1	1	0.829607	1	1	0
ATP6V0B	ENST00000498664	0.525	1,5,4,3,2	1	1	0.525117	0	0	-9.9648
LMNA	ENST00000498722	0.166667	3,4,2,1	1	1	0.2669	-0.8	0.8	-12.6361
DBF4	ENST00000498726	0.166667	3,2,1	1	1	0.343671	-1	1	-7.19369
SPR	ENST00000498749	0.5	2,1	1	1	0.266765	-1	1	-3.04452
ZC3H15	ENST00000498757	0.833333	2,1,3	1	1	0.474683	0.5	0.5	-3.04452
UBE2B	ENST00000499038	0.5	2,1	1	1	0.119116	-1	1	-4.11087
MAU2	ENST00000499453	0.166667	3,2,1	1	1	0.271665	-1	1	-8.48694
RP11-1149O23.3	ENST00000500853	1	1,2	1	1	0.266765	1	1	0
RPL41	ENST00000501597	0.166667	3,2,1	1	1	0.539904	-1	1	-5.83104
NA	ENST00000502261	0.5	2,1	1	1	0.413817	-1	1	-2.3979
NA	ENST00000502516	1	1,2	1	1	0.413817	1	1	0
CXXC5	ENST00000502716	0.5	2,1	1	1	0.413817	-1	1	-2.3979
SLC12A2	ENST00000502849	1	1,2	1	1	0.413817	1	1	0
MATR3	ENST00000502944	0.5	2,1	1	1	0.413817	-1	1	-2.3979
ATP5G1	ENST00000502964	0.5	2,1	1	1	0.266765	-1	1	-3.04452
ZNF595	ENST00000502981	0.5	2,1	1	1	0.413817	-1	1	-2.3979
RPS3A	ENST00000503002	0.5	2,1	1	1	0.413817	-1	1	-2.3979
PRELID1	ENST00000503216	0.958333	2,1,3,4	2	1	0.301665	0.8	0.8	-3.71357
CISD2	ENST00000503643	0.5	2,1	1	1	0.200622	-1	1	-3.43399
MRPS36	ENST00000503793	0.5	2,1	1	1	0.413817	-1	1	-2.3979
THAP6	ENST00000503831	0.833333	2,1,3	1	1	0.343671	0.5	0.5	-2.3979
PRELID1	ENST00000503853	1	1,2,3	1	1	0.24206	1	1	0
PLK4	ENST00000503914	0.5	2,1	1	1	0.413817	-1	1	-2.3979
SLC30A5	ENST00000504103	0.5	2,1	1	1	0.413817	-1	1	-2.3979
MATR3	ENST00000504311	0.00833333	5,4,3,2,1	1	1	0.187812	-1	1	-32.7551
THAP6	ENST00000504384	0.5	2,1	1	1	0.413817	-1	1	-2.3979
NSD1	ENST00000504457	0.5	2,1	1	1	0.413817	-1	1	-2.3979
NA	ENST00000504590	1	1,2	1	1	0.413817	1	1	0
NA	ENST00000504789	0.166667	3,2,1	1	1	0.422175	-1	1	-6.50877
HNRNPAB	ENST00000504898	0.0513889	5,4,6,3,1,2	2	1	0.334436	-0.771429	0.771429	-34.703
TRAPPC13	ENST00000505108	0.5	2,1	1	1	0.266765	-1	1	-3.04452
RPS3A	ENST00000505243	0.166667	3,2,1	1	1	0.18919	-1	1	-9.52303
ABCC10	ENST00000505344	0.5	2,1	1	1	0.413817	-1	1	-2.3979
NSD1	ENST00000505395	0.5	2,1	1	1	0.413817	-1	1	-2.3979
PHAX	ENST00000505674	0.5	2,1	1	1	0.413817	-1	1	-2.3979
UBA5	ENST00000505777	0.166667	3,2,1	1	1	0.170689	-1	1	-10.1921
NA	ENST00000505845	0.5	2,1	1	1	0.413817	-1	1	-2.3979
SQSTM1	ENST00000506042	0.5	2,1	1	1	0.413817	-1	1	-2.3979
NA	ENST00000506047	1	1,2	1	1	0.413817	1	1	0
RPS3A	ENST00000506126	0.116667	5,3,2,4,1	1	1	0.199454	-0.7	0.7	-31.2108
TMEM165	ENST00000506198	0.5	2,1	1	1	0.200622	-1	1	-3.43399
TNPO1	ENST00000506528	0.833333	2,1,3	1	1	0.343671	0.5	0.5	-2.3979
SQSTM1	ENST00000506690	0.5	2,1	1	1	0.413817	-1	1	-2.3979
MRPS36	ENST00000507022	0.5	2,1	1	1	0.413817	-1	1	-2.3979
MAML1	ENST00000507385	1	1,2	1	1	0.413817	1	1	0
MRFAP1	ENST00000507420	0.5	2,1	1	1	0.200622	-1	1	-3.43399
PLK4	ENST00000507454	1	1,2	1	1	0.413817	1	1	0
RPS3A	ENST00000507485	1	1,2	1	1	0.266765	1	1	0
OCIAD1	ENST00000507546	0.166667	4,3,1,2	1	1	0.256043	-0.8	0.8	-13.2827
GRPEL2	ENST00000507562	0.166667	3,2,1	1	1	0.343671	-1	1	-7.19369
PPWD1	ENST00000507608	1	1,2,3	1	1	0.286783	1	1	0
RMND5B	ENST00000507937	1	1,2	1	1	0.413817	1	1	0
NSD1	ENST00000508029	0.5	2,1	1	1	0.413817	-1	1	-2.3979
LUC7L3	ENST00000508218	0.166667	3,2,1	1	1	0.236622	-1	1	-8.72762
SQSTM1	ENST00000508284	0.166667	3,2,1	1	1	0.182999	-1	1	-10.1921
LEF1-AS1	ENST00000508286	1	1,2	1	1	0.413817	1	1	0
NKTR	ENST00000508351	0.5	2,1	1	1	0.413817	-1	1	-2.3979
NA	ENST00000508485	0.5	2,1	1	1	0.413817	-1	1	-2.3979
EPB41L4A-AS1	ENST00000508590	0.5	2,1	1	1	0.200622	-1	1	-3.43399
MATR3	ENST00000508735	0.833333	2,1,3	1	1	0.159585	0.5	0.5	-3.43399
RPS3A	ENST00000508783	0.166667	3,2,1	1	1	0.18919	-1	1	-9.52303
NA	ENST00000509143	1	1,2	1	1	0.413817	1	1	0
ZNF595	ENST00000509152	0.833333	2,1,3	1	1	0.19382	0.5	0.5	-2.3979
SNX2	ENST00000509281	1	1,2	1	1	0.413817	1	1	0
NA	ENST00000509564	0.5	2,1	1	1	0.266765	-1	1	-3.04452
HEXB	ENST00000509579	1	1,2	1	1	0.413817	1	1	0
NCAPG	ENST00000509719	0.5	2,1	1	1	0.413817	-1	1	-2.3979
RPS3A	ENST00000509736	0.5	3,1,2	1	1	0.301124	-0.5	0.5	-8.41649
NA	ENST00000509931	1	1,2	1	1	0.413817	1	1	0
FAM200B	ENST00000510186	1	1,2	1	1	0.413817	1	1	0
RIMKLB	ENST00000510357	0.5	2,1	1	1	0.0642546	-1	1	-4.8752
PLK4	ENST00000510605	1	1,2	1	1	0.413817	1	1	0
HADH	ENST00000510728	0.166667	3,2,1	1	1	0.33721	-1	1	-7.18457
PRELID1	ENST00000510797	0.5	2,3,1	1	1	0.265686	-0.5	0.5	-6.47851
C5orf30	ENST00000510890	0.5	2,1	1	1	0.266765	-1	1	-3.04452
RPS3A	ENST00000510993	0.116667	5,3,2,4,1	1	1	0.199454	-0.7	0.7	-31.2108
NA	ENST00000511175	0.5	2,1	1	1	0.616748	-1	1	-1.71298
NDUFA13	ENST00000511180	0.5	2,1	1	1	0.413817	-1	1	-2.3979
MATR3	ENST00000511249	0.5	2,3,1	1	1	0.428445	-0.5	0.5	-7.36581
PRELID1	ENST00000511309	0.5	2,1	1	1	0.266765	-1	1	-3.04452
MATR3	ENST00000511333	0.5	2,1	1	1	0.200622	-1	1	-3.43399
TMCO6	ENST00000511410	1	1,2	1	1	0.413817	1	1	0
PIGG	ENST00000511666	0.5	2,1	1	1	0.0865042	-1	1	-4.51086
CCT5	ENST00000511700	0.166667	3,2,1	1	1	0.343671	-1	1	-7.19369
HMGCR	ENST00000511986	0.5	2,1	1	1	0.266765	-1	1	-3.04452
CCT5	ENST00000511995	0.5	2,1	1	1	0.0350276	-1	1	-5.60212
MTRR	ENST00000512311	0.166667	3,2,1	1	1	0.286783	-1	1	-7.84031
UTP15	ENST00000512550	0.5	2,1	1	1	0.413817	-1	1	-2.3979
YTHDC2	ENST00000512600	0.5	2,1	1	1	0.413817	-1	1	-2.3979
VEGFA	ENST00000512683	1	1,2	1	1	0.413817	1	1	0
RPS3A	ENST00000512690	0.608333	3,2,5,1,4	1	1	0.449544	0.1	0.1	-13.1051
RPS3A	ENST00000512797	0.608333	3,2,5,1,4	1	1	0.449544	0.1	0.1	-13.1051
RMND5B	ENST00000512811	0.166667	3,2,1	1	1	0.42695	-1	1	-7.88472
FAM200B	ENST00000512855	1	1,2	1	1	0.413817	1	1	0
USO1	ENST00000512893	1	1,2	1	1	0.266765	1	1	0
METAP1	ENST00000513097	0.166667	3,2,1	1	1	0.286783	-1	1	-7.84031
SPCS3	ENST00000513139	0.5	2,3,1	2	1	0.507682	-0.5	0.5	-6.11147
HMGXB3	ENST00000513318	1	1,2	1	1	0.413817	1	1	0
ANKRD13D	ENST00000513460	0.5	2,1	1	1	0.413817	-1	1	-2.3979
NA	ENST00000513921	0.5	2,1	1	1	0.413817	-1	1	-2.3979
MTRR	ENST00000514220	0.5	2,1	1	1	0.266765	-1	1	-3.04452
NA	ENST00000514367	0.5	2,1	1	1	0.413817	-1	1	-2.3979
RPS3A	ENST00000514682	0.116667	5,3,2,4,1	1	1	0.199454	-0.7	0.7	-31.2108
HSPA4	ENST00000514825	0.5	2,1	1	1	0.200622	-1	1	-3.43399
2020-03-06	ENST00000514961	0.5	2,1	1	1	0.266765	-1	1	-3.04452
SMAD5	ENST00000515005	0.5	2,1	1	1	0.413817	-1	1	-2.3979
ATP5G1	ENST00000515060	0.5	2,1	1	1	0.266765	-1	1	-3.04452
HSPA4L	ENST00000515262	0.5	2,1	1	1	0.413817	-1	1	-2.3979
HADH	ENST00000515462	0.5	2,1	1	1	0.266765	-1	1	-3.04452
IK	ENST00000515592	0.5	2,1	1	1	0.413817	-1	1	-2.3979
C5orf30	ENST00000515669	0.5	2,1	1	1	0.266765	-1	1	-3.04452
SRP19	ENST00000515755	1	1,2	1	1	0.413817	1	1	0
COX7C	ENST00000515763	1	1,2	1	1	0.413817	1	1	0
RBM4	ENST00000515838	0.5	2,1	1	1	0.413817	-1	1	-2.3979
TACC1	ENST00000517336	0.5	2,1	1	1	0.413817	-1	1	-2.3979
NDUFB9	ENST00000517367	0.166667	3,2,1	1	1	0.343671	-1	1	-7.19369
CHCHD7	ENST00000517636	0.5	2,1	1	1	0.413817	-1	1	-2.3979
CHCHD7	ENST00000517933	0.5	2,1	1	1	0.413817	-1	1	-2.3979
NA	ENST00000518348	1	1,2	1	1	0.413817	1	1	0
INTS10	ENST00000518424	1	1,2	1	1	0.413817	1	1	0
RP11-513O17.2	ENST00000518556	1	1,2	1	1	0.413817	1	1	0
ARFGAP1	ENST00000518618	0.5	2,1	1	1	0.266765	-1	1	-3.04452
NDUFB9	ENST00000518657	0.5	2,1	1	1	0.413817	-1	1	-2.3979
PCM1	ENST00000518877	0.5	2,1	1	1	0.266765	-1	1	-3.04452
PPP2R2A	ENST00000518890	0.0416667	4,3,2,1	1	1	0.477289	-1	1	-11.5
CHCHD7	ENST00000518944	1	1,2	1	1	0.413817	1	1	0
ATP6V1C1	ENST00000518959	0.5	2,1	1	1	0.413817	-1	1	-2.3979
TERF1	ENST00000518961	1	1,2	2	1	1	1	1	0
NA	ENST00000519165	0.5	2,1	1	1	0.413817	-1	1	-2.3979
YTHDF3	ENST00000519428	1	1,2	1	1	0.413817	1	1	0
CDK1	ENST00000519760	1	1,2	1	1	0.200622	1	1	0
ERLIN2	ENST00000519872	0.5	2,1	1	1	0.413817	-1	1	-2.3979
THEM6	ENST00000520217	1	1,2	1	1	0.413817	1	1	0
TRAPPC13	ENST00000520525	0.5	2,1	1	1	0.413817	-1	1	-2.3979
CCAR2	ENST00000520536	0.625	3,2,1,4	1	1	0.493498	0.2	0.2	-5.54226
OSGEPL1-AS1	ENST00000520651	1	1,2	1	1	0.413817	1	1	0
UBE2V2	ENST00000520809	0.5	2,1	1	1	0.413817	-1	1	-2.3979
INTS10	ENST00000520827	0.5	2,1	1	1	0.266765	-1	1	-3.04452
PTPN12	ENST00000520947	0.5	2,1	1	1	0.413817	-1	1	-2.3979
EXO1	ENST00000521202	0.5	2,1	1	1	0.266765	-1	1	-3.04452
NA	ENST00000521492	0.5	2,1	1	1	0.162326	-1	1	-3.71357
ENY2	ENST00000521619	0.5	2,1	1	1	0.266765	-1	1	-3.04452
SLC25A37	ENST00000521637	0.5	2,1	1	1	0.0865042	-1	1	-4.51086
CPED1	ENST00000521774	1	1,2	1	1	0.413817	1	1	0
FBXL8	ENST00000521920	1	1,2	1	1	0.413817	1	1	0
NA	ENST00000522104	0.5	2,1	1	1	0.413817	-1	1	-2.3979
SLC25A37	ENST00000522164	0.5	2,1	1	1	0.0865042	-1	1	-4.51086
SDCBP	ENST00000522243	0.5	2,1	1	1	0.413817	-1	1	-2.3979
NA	ENST00000522954	0.5	2,1	1	1	0.266765	-1	1	-3.04452
PCM1	ENST00000522998	0.5	2,1	1	1	0.413817	-1	1	-2.3979
INTS10	ENST00000523143	0.5	2,1	1	1	0.266765	-1	1	-3.04452
LINC00534	ENST00000523283	1	1,2	1	1	0.200622	1	1	0
UBE2V2	ENST00000523432	0.5	2,1	1	1	0.413817	-1	1	-2.3979
C14orf159	ENST00000523576	0.5	2,1	1	1	0.413817	-1	1	-2.3979
EPHX2	ENST00000523827	0.5	2,1	1	1	0.413817	-1	1	-2.3979
SREK1	ENST00000523851	1	1,2	1	1	0.266765	1	1	0
FBXO25	ENST00000524015	0.5	2,1	1	1	0.413817	-1	1	-2.3979
PTP4A3	ENST00000524028	0.5	2,1	1	1	0.266765	-1	1	-3.04452
NA	ENST00000524082	1	1,2	1	1	0.413817	1	1	0
PTTG1	ENST00000524244	0.5	2,1	1	1	0.413817	-1	1	-2.3979
NA	ENST00000524291	0.5	2,1	1	1	0.413817	-1	1	-2.3979
PCM1	ENST00000524356	1	1,2	1	1	0.413817	1	1	0
ABCA7	ENST00000524383	0.5	2,1	1	1	0.413817	-1	1	-2.3979
C11orf58	ENST00000524461	0.5	2,1	1	1	0.413817	-1	1	-2.3979
SF3B2	ENST00000524475	1	1,2	1	1	0.413817	1	1	0
S100PBP	ENST00000524535	0.5	2,1	1	1	0.266765	-1	1	-3.04452
WEE1	ENST00000524549	0.833333	2,1,3	1	1	0.702833	0.5	0.5	-2.3979
STT3A	ENST00000524639	0.166667	3,2,1	1	1	0.226543	-1	1	-8.48694
DPH2	ENST00000524776	0.375	4,1,3,2	1	1	0.49916	-0.4	0.4	-6.15759
NA	ENST00000524838	0.166667	3,2,1	1	1	0.150054	-1	1	-11.4181
NA	ENST00000524870	1	1,2	1	1	0.266765	1	1	0
TTC17	ENST00000525029	0.5	2,1	1	1	0.413817	-1	1	-2.3979
EIF3M	ENST00000525054	0.475	3,2,4,5,1	3	1	0.43816	-0.1	0.1	-13.6593
NA	ENST00000525099	1	1,2	2	1	1	1	1	0
FAM203A	ENST00000525101	0.5	2,1	1	1	0.413817	-1	1	-2.3979
MUS81	ENST00000525147	1	1,2	1	1	0.413817	1	1	0
S100PBP	ENST00000525203	0.166667	3,2,1	1	1	0.214777	-1	1	-9.13357
NDUFS3	ENST00000525212	0.5	2,1	1	1	0.0736037	-1	1	-4.70953
MUS81	ENST00000525224	1	1,2	1	1	0.413817	1	1	0
C11orf58	ENST00000525256	0.5	2,1	1	1	0.413817	-1	1	-2.3979
NDUFS3	ENST00000525378	0.5	2,1	1	1	0.0736037	-1	1	-4.70953
CCS	ENST00000525435	0.166667	3,2,1	1	1	0.271665	-1	1	-8.48694
RBBP4	ENST00000525506	1	1,2	1	1	0.413817	1	1	0
NA	ENST00000525561	0.5	2,1	1	1	0.413817	-1	1	-2.3979
RPS3	ENST00000525690	0.5	2,3,1	1	1	0.222675	-0.5	0.5	-9.65252
RPLP2	ENST00000525722	0.5	2,1	1	1	0.0642546	-1	1	-4.8752
LRRC14	ENST00000525766	0.5	2,1	1	1	0.413817	-1	1	-2.3979
LGALS8	ENST00000525789	1	1,2	1	1	0.413817	1	1	0
SERPINH1	ENST00000525876	1	1,2	1	1	0.413817	1	1	0
ACADM	ENST00000525881	0.5	2,1	1	1	0.266765	-1	1	-3.04452
RPS3	ENST00000525933	0.5	2,1	1	1	0.105591	-1	1	-4.26268
NA	ENST00000525981	1	1,2	1	1	0.137099	1	1	0
PNPLA2	ENST00000526083	0.5	2,1	1	1	0.998933	-1	1	-0.076961
PRCC	ENST00000526188	0.166667	3,2,1	1	1	0.271665	-1	1	-8.48694
RPLP2	ENST00000526222	0.166667	3,2,1	1	1	0.0621908	-1	1	-13.8848
RCOR3	ENST00000526255	1	1,2	2	1	1	1	1	0
ZSCAN9	ENST00000526391	1	1,2	1	1	0.413817	1	1	0
ZNF408	ENST00000526410	1	1,2	1	1	0.413817	1	1	0
NA	ENST00000526412	0.5	2,1	1	1	0.413817	-1	1	-2.3979
NA	ENST00000526562	0.833333	1,3,2	1	1	0.42564	0.5	0.5	-3.71357
PRMT3	ENST00000526583	1	1,2	1	1	0.413817	1	1	0
RP11-496I9.1	ENST00000527113	0.5	2,1	1	1	0.266765	-1	1	-3.04452
FAM208B	ENST00000527124	0.5	2,1	1	1	0.413817	-1	1	-2.3979
DGKZ	ENST00000527211	0.5	2,1	1	1	0.413817	-1	1	-2.3979
RP11-304M2.3	ENST00000527297	0.5	2,1	1	1	0.413817	-1	1	-2.3979
DPH2	ENST00000527319	0.5	2,1	1	1	0.413817	-1	1	-2.3979
NA	ENST00000527355	0.166667	3,2,1	1	1	0.634405	-1	1	-4.32129
ZSCAN9	ENST00000527436	0.5	2,1	1	1	0.413817	-1	1	-2.3979
DNAJC24	ENST00000527601	1	1,2	1	1	0.413817	1	1	0
RAB30-AS1	ENST00000527627	1	1,2	1	1	0.413817	1	1	0
PTS	ENST00000527635	0.5	2,1	1	1	0.413817	-1	1	-2.3979
EDRF1	ENST00000527655	0.5	2,1	1	1	0.266765	-1	1	-3.04452
S100PBP	ENST00000527692	0.5	2,1	1	1	0.266765	-1	1	-3.04452
NA	ENST00000527693	0.5	2,1	1	1	0.413817	-1	1	-2.3979
MAP7D1	ENST00000527764	0.5	2,1	1	1	0.413817	-1	1	-2.3979
EED	ENST00000527888	0.5	2,1	1	1	0.266765	-1	1	-3.04452
NA	ENST00000527923	0.5	2,1	1	1	0.200622	-1	1	-3.43399
RBM4	ENST00000528039	0.5	2,1	1	1	0.413817	-1	1	-2.3979
RCOR3	ENST00000528066	0.5	2,1	1	1	0.413817	-1	1	-2.3979
CCDC84	ENST00000528088	0.5	2,3,1	1	1	0.482586	-0.5	0.5	-5.44242
NA	ENST00000528314	0.5	2,1	1	1	0.119116	-1	1	-4.11087
PCF11	ENST00000528336	0.833333	2,1,3	1	1	0.286783	0.5	0.5	-3.04452
LRRC14	ENST00000528528	1	1,2	1	1	0.413817	1	1	0
MRPL49	ENST00000528529	0.5	2,1	1	1	0.200622	-1	1	-3.43399
NA	ENST00000528618	0.5	2,1	1	1	0.413817	-1	1	-2.3979
NA	ENST00000528763	0.5	2,1	1	1	0.413817	-1	1	-2.3979
IFITM1	ENST00000528780	0.5	2,1	1	1	0.0571437	-1	1	-5.01728
DNAJC24	ENST00000529086	1	1,2	1	1	0.413817	1	1	0
ATHL1	ENST00000529087	0.5	2,1	1	1	0.413817	-1	1	-2.3979
CTR9	ENST00000529355	0.5	2,1	1	1	0.413817	-1	1	-2.3979
ATP5L	ENST00000529460	0.5	2,1	1	1	0.266765	-1	1	-3.04452
CKLF-CMTM1	ENST00000529718	0.5	2,1	1	1	0.413817	-1	1	-2.3979
MUS81	ENST00000529786	1	1,2,3	1	1	0.294832	1	1	0
PACS1	ENST00000529795	1	1,2	1	1	0.413817	1	1	0
USP47	ENST00000529813	1	1,2,3	1	1	0.325348	1	1	0
NA	ENST00000529867	0.166667	3,4,2,1	1	1	0.117578	-0.8	0.8	-20.8627
CTR9	ENST00000529898	0.5	2,1	1	1	0.413817	-1	1	-2.3979
LRRC14	ENST00000529995	0.5	2,1	1	1	0.413817	-1	1	-2.3979
NA	ENST00000530014	0.166667	3,2,1	1	1	0.150054	-1	1	-11.4181
NA	ENST00000530022	1	1,2,3	1	1	0.861846	1	1	0
NASP	ENST00000530073	0.354034	5,3,6,7,8,4,2,9,1	3	1	0.539428	-0.15	0.15	-58.0754
RPS3	ENST00000530164	1	1,2,3	2	1	0.999369	1	1	0
RBM4	ENST00000530235	0.5	2,1	1	1	0.413817	-1	1	-2.3979
HTATIP2	ENST00000530266	0.5	2,1	1	1	0.413817	-1	1	-2.3979
MUS81	ENST00000530282	0.5	2,1	1	1	0.680116	-1	1	-1.51623
APLP2	ENST00000530493	0.5	2,1	1	1	0.266765	-1	1	-3.04452
RCE1	ENST00000530610	1	1,2	1	1	0.413817	1	1	0
NA	ENST00000530630	0.166667	3,2,1	1	1	0.283571	-1	1	-11.5
S100PBP	ENST00000530710	0.5	2,1	1	1	0.413817	-1	1	-2.3979
RPLP2	ENST00000530797	0.166667	3,2,1	1	1	0.445523	-1	1	-7.91538
NA	ENST00000530843	1	1,2	1	1	0.413817	1	1	0
WAC	ENST00000530865	1	1,2	1	1	0.413817	1	1	0
RIC8A	ENST00000530889	0.5	2,1	1	1	0.413817	-1	1	-2.3979
NFYC	ENST00000530965	0.5	2,1	1	1	0.413817	-1	1	-2.3979
EHBP1L1	ENST00000531106	0.5	2,1	1	1	0.266765	-1	1	-3.04452
RASSF7	ENST00000531112	1	1,2	1	1	0.200622	1	1	0
PTS	ENST00000531175	0.5	2,1	1	1	0.413817	-1	1	-2.3979
EIF3M	ENST00000531186	0.5	2,1	1	1	0.266765	-1	1	-3.04452
OAF	ENST00000531220	0.5	3,1,2	2	1	0.570437	-0.5	0.5	-4.79579
NA	ENST00000531250	0.5	2,1	1	1	0.674399	-1	1	-1.53393
NDUFS3	ENST00000531351	1	1,2	1	1	0.413817	1	1	0
USP47	ENST00000531513	0.5	2,1	1	1	0.413817	-1	1	-2.3979
STT3A	ENST00000531599	0.5	2,1	1	1	0.266765	-1	1	-3.04452
CAPRIN1	ENST00000531668	0.458333	2,3,4,1	2	1	0.376314	-0.2	0.2	-8.48694
RPS6KB2	ENST00000531765	0.166667	3,2,1	1	1	0.532438	-1	1	-5.61637
CMTM1	ENST00000531885	0.5	2,1	1	1	0.413817	-1	1	-2.3979
NA	ENST00000531955	1	1,2	1	1	0.413817	1	1	0
ZSCAN9	ENST00000531979	0.5	2,3,1	1	1	0.325348	-0.5	0.5	-5.44242
RBBP4	ENST00000531983	0.5	2,1	1	1	0.266765	-1	1	-3.04452
RPLP2	ENST00000532004	0.166667	3,2,1	1	1	0.0621908	-1	1	-13.8848
PSMD13	ENST00000532025	0.166667	3,2,1	1	1	0.13765	-1	1	-11.9498
EIF3M	ENST00000532054	0.5	2,1	1	1	0.266765	-1	1	-3.04452
NA	ENST00000532244	0.166667	3,4,2,1	1	1	0.117578	-0.8	0.8	-20.8627
GEN1	ENST00000532257	0.5	2,1	1	1	0.413817	-1	1	-2.3979
PARP2	ENST00000532299	0.5	2,1	1	1	0.266765	-1	1	-3.04452
NA	ENST00000532343	0.166667	3,4,2,1	1	1	0.117578	-0.8	0.8	-20.8627
NA	ENST00000532359	0.833333	2,1,4,3	1	1	0.434514	0.6	0.6	-6.66058
FAR1	ENST00000532502	1	1,2	1	1	0.413817	1	1	0
HTATIP2	ENST00000532505	0.5	2,1	1	1	0.413817	-1	1	-2.3979
NAT10	ENST00000532555	0.5	2,1	1	1	0.413817	-1	1	-2.3979
LGALS8	ENST00000532640	0.5	2,1	1	1	0.266765	-1	1	-3.04452
ATP6V0B	ENST00000532642	0.0875	3,6,5,4,2,1	1	1	0.384945	-0.657143	0.657143	-31.7581
BIRC2	ENST00000532832	1	1,2	1	1	0.413817	1	1	0
CMTM1	ENST00000533078	0.5	2,1	1	1	0.413817	-1	1	-2.3979
NA	ENST00000533444	0.225	3,5,2,4,1	2	1	0.752959	-0.5	0.5	-6.00242
MUS81	ENST00000533519	1	1,2	1	1	0.744413	1	1	0
NA	ENST00000533649	1	1,2	2	1	1	1	1	0
PSMD13	ENST00000533717	1	1,2,3	1	1	0.510834	1	1	0
SPATA5L1	ENST00000533841	0.5	2,1	1	1	0.413817	-1	1	-2.3979
NA	ENST00000533919	0.0416667	5,4,3,1,2	1	1	0.4046	-0.9	0.9	-24.9201
MRPL49	ENST00000533943	0.5	2,1	1	1	0.200622	-1	1	-3.43399
MDK	ENST00000533952	0.166667	3,2,1	1	1	0.156576	-1	1	-10.7998
MRPL49	ENST00000534078	0.5	2,1	1	1	0.200622	-1	1	-3.43399
NA	ENST00000534139	0.5	2,1	1	1	0.119116	-1	1	-4.11087
DDX20	ENST00000534200	0.5	2,1	1	1	0.200622	-1	1	-3.43399
NDUFS3	ENST00000534208	0.5	2,1	1	1	0.413817	-1	1	-2.3979
FAM203A	ENST00000534255	0.5	2,1	1	1	0.413817	-1	1	-2.3979
C11orf31	ENST00000534386	1	1,2	1	1	0.413817	1	1	0
TTC17	ENST00000534417	0.5	2,1	1	1	0.413817	-1	1	-2.3979
SCYL1	ENST00000534462	1	1,2,3	1	1	0.256905	1	1	0
RPL38	ENST00000534490	0.833333	2,1,3	2	1	0.516896	0.5	0.5	-2.3979
RPS3	ENST00000534555	0.5	2,1	1	1	0.413817	-1	1	-2.3979
EED	ENST00000534564	0.375	2,4,3,1	2	1	0.39954	-0.4	0.4	-10.8848
BIRC2	ENST00000534646	1	1,2	1	1	0.413817	1	1	0
DGKZ	ENST00000534802	0.5	3,1,2	1	1	0.474171	-0.5	0.5	-4.26584
NA	ENST00000534878	0.5	2,1	1	1	0.413817	-1	1	-2.3979
ANKRD49	ENST00000534911	1	1,2	1	1	0.200622	1	1	0
TMEM138	ENST00000534963	0.833333	1,3,2	1	1	0.280942	0.5	0.5	-2.91615
ENO2	ENST00000534977	0.5	2,1	1	1	0.413817	-1	1	-2.3979
NUDT22	ENST00000535000	0.5	2,1	1	1	0.413817	-1	1	-2.3979
MMP17	ENST00000535004	0.5	2,1	1	1	0.413817	-1	1	-2.3979
RAN	ENST00000535090	0.116667	5,4,1,3,2	1	1	0.269938	-0.7	0.7	-29.7159
KLC1	ENST00000535194	0.5	2,1	1	1	0.413817	-1	1	-2.3979
CEP57	ENST00000535497	0.5	2,1	1	1	0.413817	-1	1	-2.3979
SIVA1	ENST00000535554	0.5	2,1	1	1	0.413817	-1	1	-2.3979
GOLT1B	ENST00000535593	0.5	2,1	1	1	0.162326	-1	1	-3.71357
NDUFA9	ENST00000535726	1	1,2,3	1	1	0.343671	1	1	0
SLC3A2	ENST00000535768	0.166667	3,2,1	1	1	0.542724	-1	1	-5.44242
ADIPOR2	ENST00000535774	1	1,2	1	1	0.413817	1	1	0
UBB	ENST00000535788	1	1,2	1	1	0.0274601	1	1	0
MYL6	ENST00000536128	0.166667	3,2,1	1	1	0.976191	-1	1	-0.786856
TMEM5	ENST00000536219	0.5	2,1	1	1	0.413817	-1	1	-2.3979
OGFOD2	ENST00000536439	0.5	2,3,1	1	1	0.181626	-0.5	0.5	-6.97635
ARL6IP4	ENST00000536502	0.791667	3,1,2,4	1	1	0.541692	0.4	0.4	-1.86748
MED21	ENST00000536503	0.5	2,1	1	1	0.413817	-1	1	-2.3979
CEP57	ENST00000536587	1	1,2	1	1	0.266765	1	1	0
NA	ENST00000536605	0.166667	3,2,1	1	1	0.206679	-1	1	-10.7714
NA	ENST00000536696	0.5	2,1	1	1	0.0950172	-1	1	-4.39445
NA	ENST00000536830	0.5	2,1	1	1	0.162326	-1	1	-3.71357
SLC3A2	ENST00000536981	0.15119	6,5,4,3,2,7,1	1	1	0.374524	-0.464286	0.464286	-44.8769
NUDT22	ENST00000537094	0.5	2,1	1	1	0.413817	-1	1	-2.3979
CEP57	ENST00000538158	0.5	2,1	1	1	0.1371	-1	1	-3.93183
KLC1	ENST00000538504	0.5	2,1	1	1	0.200622	-1	1	-3.43399
NA	ENST00000538613	0.5	2,1	1	1	0.413817	-1	1	-2.3979
C12orf65	ENST00000538888	1	1,2	1	1	0.413817	1	1	0
PPME1	ENST00000539021	0.5	2,1	1	1	0.998516	-1	1	-0.0907544
NA	ENST00000539093	0.5	2,1	1	1	0.413817	-1	1	-2.3979
STRIP1	ENST00000539541	0.5	2,1	1	1	0.413817	-1	1	-2.3979
TMEM91	ENST00000539627	0.5	2,1	1	1	0.413817	-1	1	-2.3979
NA	ENST00000539683	1	1,2	1	1	0.413817	1	1	0
AMOTL1	ENST00000539727	0.5	2,1	1	1	0.266765	-1	1	-3.04452
UNG	ENST00000540158	1	1,2	1	1	0.413817	1	1	0
ANKRD49	ENST00000540349	1	1,2	1	1	0.200622	1	1	0
ARMC6	ENST00000540634	1	1,2	1	1	0.413817	1	1	0
ARF1	ENST00000540651	0.166667	4,2,3,1	1	1	0.367447	-0.8	0.8	-10.8588
NA	ENST00000540760	0.5	2,1	1	1	0.413817	-1	1	-2.3979
NUP85	ENST00000540768	0.420064	6,3,4,2,7,8,5,1	1	1	0.304156	-0.0952381	0.0952381	-46.3899
NA	ENST00000540837	0.5	2,1	1	1	0.413817	-1	1	-2.3979
STIP1	ENST00000540887	0.833333	1,3,2	2	1	0.533078	0.5	0.5	-3.04452
FERMT3	ENST00000540957	0.833333	1,3,2	1	1	0.414026	0.5	0.5	-3.93183
RFXANK	ENST00000540977	0.5	2,1	1	1	0.266765	-1	1	-3.04452
LTBR	ENST00000541005	0.166667	3,2,1	1	1	0.271665	-1	1	-8.48694
DYRK4	ENST00000541024	0.5	2,1	1	1	0.266765	-1	1	-3.04452
ARF1	ENST00000541182	0.166667	4,2,3,1	1	1	0.367447	-0.8	0.8	-10.8588
NA	ENST00000541190	0.5	2,1	1	1	0.413817	-1	1	-2.3979
SLC3A2	ENST00000541425	0.175	3,4,5,2,1	1	1	0.461517	-0.6	0.6	-24.0667
NA	ENST00000541748	0.166667	3,2,1	1	1	0.104383	-1	1	-12.3707
CEP57	ENST00000541768	1	1,2	1	1	0.266765	1	1	0
NA	ENST00000541875	0.5	2,1	1	1	0.413817	-1	1	-2.3979
RIMKLB	ENST00000542232	0.166667	3,2,1	1	1	0.128723	-1	1	-12.6292
NA	ENST00000542543	0.5	2,1	1	1	0.413817	-1	1	-2.3979
NA	ENST00000542602	0.166667	3,2,1	1	1	0.214777	-1	1	-9.13357
KNTC1	ENST00000542727	0.5	2,1	1	1	0.413817	-1	1	-2.3979
SLC3A2	ENST00000542922	0.525	4,3,2,1,5	1	1	0.536829	0	0	-9.90497
TMEM91	ENST00000542945	0.5	2,1	1	1	0.413817	-1	1	-2.3979
TMEM138	ENST00000542946	1	1,2	1	1	0.413817	1	1	0
GTF2H3	ENST00000543005	0.5	2,1	1	1	0.413817	-1	1	-2.3979
GMPR	ENST00000543191	0.166667	3,2,1	1	1	0.343671	-1	1	-7.19369
NA	ENST00000543453	0.5	2,1	1	1	0.413817	-1	1	-2.3979
NDUFB10	ENST00000543683	1	1,2	1	1	0.266765	1	1	0
DDX47	ENST00000544032	1	1,2	1	1	0.413817	1	1	0
GMPR	ENST00000544145	0.5	2,1	1	1	0.413817	-1	1	-2.3979
HMBS	ENST00000544182	1	1,2	1	1	0.994242	1	1	0
NA	ENST00000544254	0.5	2,1	1	1	0.266765	-1	1	-3.04452
NA	ENST00000544278	0.5	2,1	1	1	0.674399	-1	1	-1.53393
NA	ENST00000544313	0.166667	3,2,1	1	1	0.343671	-1	1	-7.19369
B2M	ENST00000544417	0.791667	1,3,4,2	1	1	0.27488	0.4	0.4	-9.10398
NA	ENST00000544724	0.166667	3,2,1	1	1	0.214777	-1	1	-9.13357
RNF10	ENST00000544805	0.5	2,1	1	1	0.413817	-1	1	-2.3979
ATP6V0A2	ENST00000544833	0.5	2,1	1	1	0.1371	-1	1	-3.93183
OGFOD2	ENST00000544852	0.5	2,1	1	1	0.200622	-1	1	-3.43399
NA	ENST00000545302	0.0416667	4,3,2,1	1	1	0.092012	-1	1	-22.781
NA	ENST00000545678	0.5	2,1	1	1	0.413817	-1	1	-2.3979
FERMT3	ENST00000545896	0.5	2,1	1	1	0.266765	-1	1	-3.04452
HMBS	ENST00000545901	0.5	2,1	1	1	0.1371	-1	1	-3.93183
OGFOD2	ENST00000545976	0.5	2,1	1	1	0.200622	-1	1	-3.43399
LTBR	ENST00000546296	0.5	2,1	1	1	0.413817	-1	1	-2.3979
SLC3A2	ENST00000546312	0.5	2,3,1	1	1	0.6021	-0.5	0.5	-4.74966
NA	ENST00000546450	0.175	4,5,2,1,3	1	1	0.437599	-0.6	0.6	-18.468
ERP29	ENST00000546477	0.5	2,1	1	1	0.266765	-1	1	-3.04452
NA	ENST00000546481	1	1,2	1	1	0.995806	1	1	0
RPL41	ENST00000546485	0.5	3,1,2	1	1	0.377696	-0.5	0.5	-7.27246
HNRNPA1	ENST00000546500	0.62823	4,3,8,5,1,6,9,7,2	2	1	0.553524	0.116667	0.116667	-28.5375
NA	ENST00000546632	1	1,2	1	1	0.266765	1	1	0
SLC25A3	ENST00000546766	0.0875	5,4,6,1,3,2	1	1	0.508231	-0.657143	0.657143	-30.8153
NA	ENST00000546814	0.5	2,1	1	1	0.413817	-1	1	-2.3979
TMPO	ENST00000546828	0.166667	3,2,1	1	1	0.343671	-1	1	-7.19369
CCT2	ENST00000546859	0.958333	2,1,3,4	1	1	0.220552	0.8	0.8	-3.04452
PFDN5	ENST00000547130	0.166667	4,2,3,1	1	1	0.469917	-0.8	0.8	-11.2197
NCKAP1L	ENST00000547500	1	1,2	1	1	0.413817	1	1	0
SLC25A3	ENST00000547534	0.833333	1,3,2	1	1	0.754834	0.5	0.5	-0.318454
NA	ENST00000547555	0.0416667	4,3,2,1	1	1	0.213022	-1	1	-18.01
MYL6	ENST00000547649	0.883333	1,4,3,2,5	1	1	0.644873	0.6	0.6	-1.03895
NA	ENST00000547665	0.5	2,1	1	1	0.413817	-1	1	-2.3979
MYL6	ENST00000547703	0.833333	1,3,2	1	1	0.742498	0.5	0.5	-0.350657
HNRNPA1	ENST00000547870	0.166667	3,2,1	1	1	0.450768	-1	1	-7.65119
PCBP2	ENST00000548190	1	1,2	1	1	0.266765	1	1	0
NA	ENST00000548202	0.166667	3,2,1	1	1	0.470718	-1	1	-6.73567
MYL6	ENST00000548293	0.883333	1,4,3,2,5	1	1	0.589437	0.6	0.6	-0.91725
RP11-231C14.4	ENST00000548346	0.5	2,1	1	1	0.413817	-1	1	-2.3979
SLC25A3	ENST00000548480	0.5	2,1	1	1	0.972086	-1	1	-0.397302
RNASEK	ENST00000548577	0.5	2,1	1	1	0.266765	-1	1	-3.04452
MYL6	ENST00000548580	0.791667	1,3,4,2	1	1	0.2086	0.4	0.4	-6.11147
RPS26	ENST00000548590	0.5	2,1	1	1	0.829607	-1	1	-1.03609
USP15	ENST00000548620	0.5	2,1	1	1	0.1371	-1	1	-3.93183
NA	ENST00000548714	1	1,2	1	1	0.999571	1	1	0
C12orf44	ENST00000548915	0.166667	3,2,1	1	1	0.247475	-1	1	-8.8764
CNOT2	ENST00000548939	1	1,2	1	1	0.413817	1	1	0
NA	ENST00000549122	0.5	2,1	1	1	0.0950172	-1	1	-4.39445
TMBIM6	ENST00000549130	0.5	2,3,1	2	1	0.533078	-0.5	0.5	-5.44242
TUBA1C	ENST00000549183	1	1,2	1	1	0.413817	1	1	0
NA	ENST00000549206	0.5	2,1	1	1	0.0950172	-1	1	-4.39445
PCBP2	ENST00000549272	0.5	2,1	1	1	0.928362	-1	1	-0.646627
TMEM106C	ENST00000549287	0.5	2,1	1	1	0.413817	-1	1	-2.3979
SLC25A3	ENST00000549338	0.00615079	6,5,7,4,3,2,1	1	1	0.329383	-0.892857	0.892857	-56.9383
MYL6	ENST00000549392	0.625	1,4,3,2	1	1	0.47687	0.2	0.2	-7.11418
NA	ENST00000549395	0.5	2,1	1	1	0.413817	-1	1	-2.3979
TGIF1	ENST00000549468	0.5	2,1	1	1	0.1371	-1	1	-3.93183
TMBIM6	ENST00000549471	1	1,2	1	1	0.266765	1	1	0
COQ10A	ENST00000549545	0.5	2,1	1	1	0.815756	-1	1	-1.0835
EIF4B	ENST00000549592	1	1,2	1	1	0.928362	1	1	0
NA	ENST00000549686	0.166667	3,2,1	1	1	0.265686	-1	1	-8.8764
PRR13	ENST00000549740	0.5	2,1	1	1	0.413817	-1	1	-2.3979
METAP2	ENST00000549808	0.166667	3,2,1	1	1	0.214777	-1	1	-9.13357
CCT2	ENST00000549933	0.5	2,1	1	1	0.266765	-1	1	-3.04452
NA	ENST00000550100	0.0416667	4,3,2,1	1	1	0.213022	-1	1	-18.01
MAN1B1	ENST00000550113	1	1,2	1	1	0.413817	1	1	0
PCBP2	ENST00000550192	0.375	2,4,3,1	1	1	0.612767	-0.4	0.4	-11.0402
SMARCD1	ENST00000550280	0.5	2,1	1	1	0.413817	-1	1	-2.3979
CCT2	ENST00000550455	0.833333	2,1,3	1	1	0.207675	0.5	0.5	-3.04452
CCT2	ENST00000550638	0.883333	2,1,5,3,4	1	1	0.394112	0.6	0.6	-4.72724
MTA1	ENST00000550808	1	1,2	1	1	0.200622	1	1	0
PFDN5	ENST00000550846	0.5	2,1	1	1	0.266765	-1	1	-3.04452
PFDN5	ENST00000550880	0.166667	4,2,3,1	1	1	0.469917	-0.8	0.8	-11.2197
PCBP2	ENST00000550910	1	1,2	2	1	1	1	1	0
PFDN5	ENST00000550964	0.5	2,1	1	1	0.928362	-1	1	-0.646627
PA2G4	ENST00000551061	0.5	2,1	1	1	0.413817	-1	1	-2.3979
NA	ENST00000551172	0.5	3,1,2	1	1	0.167268	-0.5	0.5	-7.28022
USP15	ENST00000551206	1	1,2	1	1	0.413817	1	1	0
TGIF1	ENST00000551333	0.5	2,1	1	1	0.1371	-1	1	-3.93183
MORC3	ENST00000551367	1	1,2	1	1	0.413817	1	1	0
TGIF1	ENST00000551541	0.5	2,1	1	1	0.1371	-1	1	-3.93183
MYL6	ENST00000551589	0.625	1,4,3,2	1	1	0.838112	0.2	0.2	-0.91725
CCT2	ENST00000551620	0.970833	2,1,5,3,4,6	1	1	0.337389	0.771429	0.771429	-4.72724
C12orf10	ENST00000551670	0.5	2,1	1	1	0.413817	-1	1	-2.3979
HNRNPA1	ENST00000551702	0.5	3,1,2	1	1	0.139595	-0.5	0.5	-8.14352
HNRNPA1	ENST00000551803	0.5	2,1	1	1	0.0139785	-1	1	-6.6733
NA	ENST00000551805	0.5	2,1	1	1	0.928362	-1	1	-0.646627
DAZAP2	ENST00000551919	0.5	2,1	1	1	0.200622	-1	1	-3.43399
NA	ENST00000551931	0.166667	3,2,1	1	1	0.265686	-1	1	-8.8764
HSP90B1	ENST00000551983	1	1,2	1	1	0.999929	1	1	0
RNASEK	ENST00000552039	0.5	2,1	1	1	0.266765	-1	1	-3.04452
HSP90B1	ENST00000552051	0.166667	3,2,1	1	1	0.343671	-1	1	-7.19369
RNASEK	ENST00000552321	0.5	2,1	1	1	0.266765	-1	1	-3.04452
USP15	ENST00000552346	0.5	2,1	1	1	0.674399	-1	1	-1.53393
RPS26	ENST00000552361	0.166667	4,2,3,1	1	1	0.321493	-0.8	0.8	-14.2098
PFDN5	ENST00000552548	0.166667	3,2,1	1	1	0.458454	-1	1	-7.12514
ESPL1	ENST00000552600	0.833333	1,3,2	1	1	0.766534	0.5	0.5	-0.19062
NA	ENST00000552645	0.166667	3,2,1	1	1	0.265686	-1	1	-8.8764
ZDHHC17	ENST00000552693	0.5	2,1	1	1	0.413817	-1	1	-2.3979
RNASEK	ENST00000552842	0.5	2,1	1	1	0.266765	-1	1	-3.04452
DYNLL1	ENST00000552870	1	1,2	1	1	0.413817	1	1	0
PCBP2	ENST00000552980	1	1,2	1	1	0.996486	1	1	0
COPZ1	ENST00000553009	0.5	2,1	1	1	0.200622	-1	1	-3.43399
C12orf44	ENST00000553049	0.166667	3,2,1	1	1	0.247475	-1	1	-8.8764
RP11-571M6.15	ENST00000553083	0.5	2,1	1	1	0.413817	-1	1	-2.3979
SNRPF	ENST00000553192	1	1,2	1	1	0.413817	1	1	0
METTL17	ENST00000553389	0.958333	1,3,2,4	1	1	0.335114	0.8	0.8	-0.732368
COQ6	ENST00000553448	1	1,2	1	1	0.413817	1	1	0
SRSF5	ENST00000553548	0.625	3,2,1,4	1	1	0.263524	0.2	0.2	-7.84031
APEX1	ENST00000553555	0.166667	3,2,1	1	1	0.583309	-1	1	-5.05835
KLHDC2	ENST00000553579	1	1,2,3	1	1	0.325348	1	1	0
PRPF39	ENST00000553605	1	1,2	1	1	0.413817	1	1	0
APEX1	ENST00000553681	0.0416667	4,3,2,1	1	1	0.402926	-1	1	-14.3242
SLC39A9	ENST00000554023	1	1,2	1	1	0.413817	1	1	0
KLHDC2	ENST00000554115	0.5	2,3,1	1	1	0.325348	-0.5	0.5	-5.44242
METTL17	ENST00000554283	0.5	2,1	1	1	0.962237	-1	1	-0.463734
METTL17	ENST00000554354	1	1,2	1	1	0.413817	1	1	0
SRSF5	ENST00000554465	0.958333	2,1,3,5,4	3	1	0.384304	0.8	0.8	-6.08904
RNF34	ENST00000554484	1	1,2	1	1	0.413817	1	1	0
ADSSL1	ENST00000554657	0.5	2,1	1	1	0.413817	-1	1	-2.3979
APEX1	ENST00000554813	0.166667	3,2,1	1	1	0.14477	-1	1	-10.5815
NAB2	ENST00000554839	0.5	2,1	1	1	0.266765	-1	1	-3.04452
METTL17	ENST00000554849	1	1,2,3	1	1	0.142062	1	1	0
AP5M1	ENST00000554863	1	1,2	1	1	0.413817	1	1	0
LRMP	ENST00000555194	1	1,2	2	1	1	1	1	0
APEX1	ENST00000555306	0.166667	3,2,1	1	1	0.363154	-1	1	-7.01417
SRP54	ENST00000555317	1	1,2	1	1	0.413817	1	1	0
APEX1	ENST00000555414	0.0416667	4,3,2,1	1	1	0.402926	-1	1	-14.3242
KTN1	ENST00000555506	1	1,2	2	1	1	1	1	0
AC013394.2	ENST00000555520	0.5	2,1	1	1	0.105591	-1	1	-4.26268
EIF2B2	ENST00000555522	0.166667	3,2,1	1	1	0.343671	-1	1	-7.19369
SRSF5	ENST00000555547	0.9	3,2,1,7,6,4,5	1	1	0.309087	0.535714	0.535714	-20.2439
SAMD4A	ENST00000555719	0.5	2,1	1	1	0.413817	-1	1	-2.3979
ADSSL1	ENST00000555884	0.5	2,1	1	1	0.413817	-1	1	-2.3979
NA	ENST00000556050	1	1,2	1	1	0.413817	1	1	0
APEX1	ENST00000556054	0.0416667	4,3,2,1	1	1	0.402926	-1	1	-14.3242
ZNF410	ENST00000556179	0.5	2,1	1	1	0.413817	-1	1	-2.3979
SRSF5	ENST00000556330	0.166667	3,2,1	1	1	0.181438	-1	1	-12.4966
AP5M1	ENST00000556377	1	1,2	1	1	0.413817	1	1	0
NGDN	ENST00000556378	0.5	2,1	1	1	0.413817	-1	1	-2.3979
SRSF5	ENST00000556436	0.5	2,1	1	1	0.266765	-1	1	-3.04452
NA	ENST00000556530	0.833333	2,1,3	1	1	0.325348	0.5	0.5	-2.3979
NGDN	ENST00000556580	0.5	2,3,1	1	1	0.265686	-0.5	0.5	-5.83188
ADSSL1	ENST00000556623	0.5	2,1	1	1	0.413817	-1	1	-2.3979
SRSF5	ENST00000556647	0.833333	2,1,3	1	1	0.184198	0.5	0.5	-2.3979
EIF2B2	ENST00000556668	0.5	2,1	1	1	0.266765	-1	1	-3.04452
NGDN	ENST00000556699	1	1,2	1	1	0.266765	1	1	0
PRPF39	ENST00000556718	0.5	2,1	1	1	0.413817	-1	1	-2.3979
METTL17	ENST00000556733	0.833333	2,1,3	1	1	0.51429	0.5	0.5	-0.307485
CALM1	ENST00000556757	0.5	2,1	1	1	0.200622	-1	1	-3.43399
DAAM1	ENST00000556894	0.5	2,1	1	1	0.413817	-1	1	-2.3979
SIPA1L1	ENST00000556959	0.5	2,1	1	1	0.413817	-1	1	-2.3979
KLC1	ENST00000557143	1	1,2	2	1	1	1	1	0
APEX1	ENST00000557159	0.5	2,1	1	1	0.200622	-1	1	-3.43399
PNP	ENST00000557229	1	1,2	1	1	0.413817	1	1	0
PSMA3	ENST00000557290	1	1,2	2	1	1	1	1	0
APEX1	ENST00000557365	0.166667	3,2,1	1	1	0.14477	-1	1	-10.5815
SRSF5	ENST00000557460	0.958333	2,1,3,5,4	3	1	0.564434	0.8	0.8	-4.33238
ZC3H14	ENST00000557491	0.5	2,1	1	1	0.413817	-1	1	-2.3979
PSMC6	ENST00000557557	0.5	2,1	1	1	0.0950172	-1	1	-4.39445
IDH3A	ENST00000557960	1	1,2	1	1	0.200622	1	1	0
EMC4	ENST00000558102	0.5	2,1	1	1	0.413817	-1	1	-2.3979
RPL28	ENST00000558131	0.833333	1,3,2	1	1	0.104972	0.5	0.5	-4.87022
NA	ENST00000558151	0.5	2,1	1	1	0.200622	-1	1	-3.43399
RP11-752G15.6	ENST00000558174	1	1,2	1	1	0.200622	1	1	0
UBE2Q2L	ENST00000558195	0.5	2,1	1	1	0.413817	-1	1	-2.3979
MAN2A2	ENST00000558374	0.166667	3,2,1	1	1	0.197662	-1	1	-11.1868
MAN2A2	ENST00000558538	0.0416667	4,3,2,1	1	1	0.216654	-1	1	-18.3805
EIF5	ENST00000558551	1	1,2	1	1	0.413817	1	1	0
RPL28	ENST00000558752	1	1,2	1	1	0.162326	1	1	0
RPL28	ENST00000558815	0.791667	2,3,1,4	1	1	0.311521	0.4	0.4	-6.47851
MORF4L1	ENST00000558923	0.166667	3,2,1	1	1	0.972643	-1	1	-0.705651
IQGAP1	ENST00000558957	0.5	2,1	1	1	0.413817	-1	1	-2.3979
RNF111	ENST00000559077	0.5	2,1	1	1	0.413817	-1	1	-2.3979
EIF5	ENST00000559130	0.5	2,3,1	1	1	0.235945	-0.5	0.5	-7.54486
IDH3A	ENST00000559205	0.5	2,1	1	1	0.266765	-1	1	-3.04452
MAN2A2	ENST00000559341	0.166667	3,2,1	1	1	0.197662	-1	1	-11.1868
FURIN	ENST00000559353	0.5	2,1	1	1	0.413817	-1	1	-2.3979
RP11-752G15.6	ENST00000559366	0.958333	1,3,2,4	1	1	0.195102	0.8	0.8	-2.3979
MAN2A2	ENST00000559374	1	1,2	1	1	0.413817	1	1	0
RPL28	ENST00000559463	1	1,2,3	1	1	0.502665	1	1	0
EIF5	ENST00000559532	0.5	2,3,1	1	1	0.235945	-0.5	0.5	-7.54486
MAN2A2	ENST00000559558	0.166667	3,2,1	1	1	0.197662	-1	1	-11.1868
SORD	ENST00000559562	0.5	2,1	1	1	0.266765	-1	1	-3.04452
NUSAP1	ENST00000559659	1	1,2	1	1	0.413817	1	1	0
EXOC3L4	ENST00000559693	0.5	2,1	1	1	0.413817	-1	1	-2.3979
MAN2A2	ENST00000559704	1	1,2	1	1	0.0865042	1	1	0
USP3	ENST00000559718	1	1,2	1	1	0.413817	1	1	0
B2M	ENST00000559720	1	1,2	1	1	0.413817	1	1	0
NA	ENST00000559738	0.5	2,1	1	1	0.413817	-1	1	-2.3979
DUT	ENST00000559852	0.5	2,1	1	1	0.413817	-1	1	-2.3979
PSMA4	ENST00000559906	0.5	2,1	1	1	0.413817	-1	1	-2.3979
B2M	ENST00000559916	1	1,2	1	1	0.996265	1	1	0
MAN2A2	ENST00000559999	0.5	2,1	1	1	0.413817	-1	1	-2.3979
USP3	ENST00000560202	1	1,2,3	1	1	0.246381	1	1	0
EIF5	ENST00000560338	0.5	2,3,1	1	1	0.235945	-0.5	0.5	-7.54486
SMAD3	ENST00000560424	0.166667	3,2,1	1	1	0.343671	-1	1	-7.19369
SORD	ENST00000560488	0.5	2,1	1	1	0.266765	-1	1	-3.04452
RPL28	ENST00000560583	0.5	2,3,1	1	1	0.462816	-0.5	0.5	-6.47851
EIF5	ENST00000560763	0.5	2,1	1	1	0.200622	-1	1	-3.43399
RPL28	ENST00000560881	0.833333	2,1,3	1	1	0.180675	0.5	0.5	-3.04452
MAN2A2	ENST00000560926	0.166667	3,2,1	1	1	0.197662	-1	1	-11.1868
TICRR	ENST00000561095	0.833333	2,1,3	1	1	0.222604	0.5	0.5	-2.3979
RP11-752G15.6	ENST00000561107	0.833333	1,3,2	1	1	0.265686	0.5	0.5	-2.3979
B2M	ENST00000561139	1	1,2,3	1	1	0.265686	1	1	0
MARK3	ENST00000561314	1	1,2	1	1	0.413817	1	1	0
EIF5	ENST00000561325	0.5	2,3,1	1	1	0.235945	-0.5	0.5	-7.54486
USP3	ENST00000561381	0.5	2,3,1	1	1	0.221012	-0.5	0.5	-8.10802
B2M	ENST00000561424	1	1,2,3,4	1	1	0.273119	1	1	0
HAGHL	ENST00000561561	1	1,2	1	1	0.119116	1	1	0
NFATC3	ENST00000561714	0.5	2,1	1	1	0.413817	-1	1	-2.3979
ATXN2L	ENST00000561732	1	1,2	1	1	0.413817	1	1	0
MAZ	ENST00000561855	0.166667	3,2,1	1	1	0.265686	-1	1	-8.8764
SMG1	ENST00000561940	0.5	2,1	1	1	0.266765	-1	1	-3.04452
TRAPPC2L	ENST00000562125	1	1,2	2	1	1	1	1	0
COMMD4	ENST00000562310	1	1,2,3	2	1	0.570437	1	1	0
MAZ	ENST00000562337	0.5	2,1	1	1	0.413817	-1	1	-2.3979
METTL9	ENST00000562379	0.5	2,1	1	1	0.413817	-1	1	-2.3979
CLK3	ENST00000562389	0.5	2,1	1	1	0.413817	-1	1	-2.3979
MAZ	ENST00000562594	1	1,2	1	1	0.266765	1	1	0
CDT1	ENST00000562747	0.0416667	4,3,2,1	1	1	0.458671	-1	1	-12.59
RPL13	ENST00000562879	0.208333	3,4,1,2	1	1	0.474061	-0.6	0.6	-13.4385
ARIH1	ENST00000562891	0.5	2,1	1	1	0.200622	-1	1	-3.43399
COX4I1	ENST00000562929	0.5	2,1	1	1	0.162326	-1	1	-3.71357
MAZ	ENST00000563012	0.166667	3,2,1	1	1	0.265686	-1	1	-8.8764
SPN	ENST00000563039	1	1,2	1	1	0.266765	1	1	0
ALDOA	ENST00000563060	0.559003	7,4,3,2,5,6,1,8	7	1	0.57722	0.047619	0.047619	-31.872
ACVR1B	ENST00000563121	1	1,2	1	1	0.413817	1	1	0
HAGHL	ENST00000563156	1	1,2	1	1	0.119116	1	1	0
E2F4	ENST00000563238	1	1,2	1	1	0.93266	1	1	0
RPL13	ENST00000563270	0.458333	2,3,4,1	1	1	0.338812	-0.2	0.2	-13.1621
POLR3E	ENST00000563282	0.5	2,1	1	1	0.0736037	-1	1	-4.70953
SNAP23	ENST00000563333	1	1,2	1	1	0.413817	1	1	0
NA	ENST00000563399	0.166667	3,2,1	1	1	0.421017	-1	1	-7.49776
CLK3	ENST00000563418	1	1,2	1	1	0.413817	1	1	0
ZFYVE19	ENST00000563497	1	1,2	1	1	0.568437	1	1	0
STUB1	ENST00000563505	0.5	2,3,1	1	1	0.156201	-0.5	0.5	-8.32627
ZNF276	ENST00000563541	0.833333	2,1,3	3	1	0.773233	0.5	0.5	-2.3979
POLR2C	ENST00000563589	1	1,2	1	1	0.413817	1	1	0
NA	ENST00000563643	0.5	2,1	1	1	0.200622	-1	1	-3.43399
SH2B1	ENST00000563674	0.5	2,1	1	1	0.413817	-1	1	-2.3979
PIGB	ENST00000563742	0.5	2,1	1	1	0.413817	-1	1	-2.3979
ALDOA	ENST00000563987	0.00833333	5,4,3,2,1	1	1	0.2793	-1	1	-25.4443
FAM173A	ENST00000564000	0.833333	2,1,3	1	1	0.258926	0.5	0.5	-3.04452
UBFD1	ENST00000564106	0.5	2,1	1	1	0.413817	-1	1	-2.3979
KLHL36	ENST00000564159	0.5	2,1	1	1	0.200622	-1	1	-3.43399
ATXN2L	ENST00000564162	1	1,2	1	1	0.205465	1	1	0
NUP93	ENST00000564278	0.5	2,1	1	1	0.200622	-1	1	-3.43399
FANCI	ENST00000564350	0.5	2,1	1	1	0.200622	-1	1	-3.43399
STUB1	ENST00000564370	0.991667	1,2,4,3,5	1	1	0.381405	0.9	0.9	-2.4177
DEF8	ENST00000564379	1	1,2	1	1	0.413817	1	1	0
CIRH1A	ENST00000564408	1	1,2	1	1	0.413817	1	1	0
SEC14L1	ENST00000564509	1	1,2	1	1	0.413817	1	1	0
NA	ENST00000564543	0.5	2,1	1	1	0.266765	-1	1	-3.04452
MKRN3	ENST00000564592	1	1,2	1	1	0.413817	1	1	0
FAM173A	ENST00000564640	0.5	2,1	1	1	0.266765	-1	1	-3.04452
RHOT2	ENST00000564659	1	1,2	1	1	0.829607	1	1	0
HERPUD1	ENST00000564678	0.0416667	4,3,2,1	1	1	0.190295	-1	1	-17.5454
NA	ENST00000564679	1	1,2,3	1	1	0.658013	1	1	0
PLK1	ENST00000564794	0.5	2,3,1	2	1	0.570437	-0.5	0.5	-4.79579
COX4I1	ENST00000564903	1	1,2	1	1	0.997688	1	1	0
TCF25	ENST00000564957	0.5	2,1	1	1	0.200622	-1	1	-3.43399
NUBP2	ENST00000565134	0.0416667	4,5,3,2,1	1	1	0.561657	-0.9	0.9	-13.5363
LONP2	ENST00000565185	1	1,2	1	1	0.266765	1	1	0
OGFOD1	ENST00000565209	1	1,2	1	1	0.413817	1	1	0
NA	ENST00000565223	0.5	2,1	1	1	0.266765	-1	1	-3.04452
E2F4	ENST00000565226	0.791667	2,3,1,4	1	1	0.211623	0.4	0.4	-6.11147
ALDOA	ENST00000565355	1	1,2,3	1	1	0.268891	1	1	0
CBFB	ENST00000565389	1	1,2	1	1	0.266765	1	1	0
NA	ENST00000565410	0.166667	3,2,1	1	1	0.421017	-1	1	-7.49776
TRAPPC2L	ENST00000565504	0.166667	3,2,1	1	1	0.343671	-1	1	-7.19369
RPL13	ENST00000565571	0.5	2,3,1	2	1	0.435193	-0.5	0.5	-8.19451
ZC3H18	ENST00000565583	0.625	3,2,1,4	1	1	0.34786	0.2	0.2	-8.48694
NUBP2	ENST00000565603	0.175	3,4,5,2,1	1	1	0.457082	-0.6	0.6	-13.1858
STUB1	ENST00000565677	0.598611	2,3,5,4,6,1	1	1	0.342523	0.0857143	0.0857143	-20.546
MAP1LC3B	ENST00000565788	0.5	2,1	1	1	0.413817	-1	1	-2.3979
COMMD4	ENST00000565834	1	1,2	1	1	0.413817	1	1	0
TCF25	ENST00000565860	0.5	2,1	1	1	0.200622	-1	1	-3.43399
NA	ENST00000565931	0.166667	3,2,1	1	1	0.286783	-1	1	-7.84031
NA	ENST00000565990	0.5	2,1	1	1	0.266765	-1	1	-3.04452
ARIH1	ENST00000566063	0.5	2,1	1	1	0.200622	-1	1	-3.43399
NUBP2	ENST00000566090	0.5	2,1	1	1	0.413817	-1	1	-2.3979
ALDOA	ENST00000566130	0.833333	2,1,3	1	1	0.665249	0.5	0.5	-1.31568
STUB1	ENST00000566181	0.958333	1,2,4,3	1	1	0.273483	0.8	0.8	-3.62594
SPATA33	ENST00000566204	0.5	2,1	1	1	0.413817	-1	1	-2.3979
NA	ENST00000566237	1	1,2	1	1	0.413817	1	1	0
TCF25	ENST00000566283	0.5	2,1	1	1	0.200622	-1	1	-3.43399
USB1	ENST00000566292	1	1,2	1	1	0.413817	1	1	0
ATF7IP2	ENST00000566316	1	1,2	1	1	0.928362	1	1	0
ZC3H18	ENST00000566317	0.5	2,1	1	1	0.413817	-1	1	-2.3979
CPNE7	ENST00000566398	0.5	2,1	1	1	0.266765	-1	1	-3.04452
STUB1	ENST00000566408	0.958333	1,2,4,3	1	1	0.376119	0.8	0.8	-1.92279
FAM173A	ENST00000566437	0.833333	2,1,3	1	1	0.258926	0.5	0.5	-3.04452
ATMIN	ENST00000566488	0.5	2,1	1	1	0.413817	-1	1	-2.3979
ZC3H18	ENST00000566496	0.0416667	4,3,2,1	1	1	0.298973	-1	1	-14.3874
BFAR	ENST00000566520	1	1,2	1	1	0.413817	1	1	0
FAM173A	ENST00000566525	1	1,2	1	1	0.137099	1	1	0
NA	ENST00000566653	1	1,2	1	1	0.413817	1	1	0
NOMO1	ENST00000566823	0.5	2,1	1	1	0.266765	-1	1	-3.04452
ALDOA	ENST00000566846	0.166667	4,3,1,2	1	1	0.390591	-0.8	0.8	-11.1255
NFATC3	ENST00000566893	0.5	2,1	1	1	0.413817	-1	1	-2.3979
ORC6	ENST00000567000	0.5	2,1	1	1	0.413817	-1	1	-2.3979
STUB1	ENST00000567173	0.475	2,3,5,4,1	1	1	0.303817	-0.1	0.1	-16.9409
E2F4	ENST00000567228	1	1,2	1	1	0.119116	1	1	0
CTD-2576D5.4	ENST00000567344	0.5	2,1	1	1	0.413817	-1	1	-2.3979
HSBP1	ENST00000567382	0.5	2,1	1	1	0.266765	-1	1	-3.04452
RHOT2	ENST00000567589	0.5	2,1	1	1	0.413817	-1	1	-2.3979
NA	ENST00000567682	1	1,2	1	1	0.413817	1	1	0
NUBP2	ENST00000567700	0.458333	2,3,4,1	1	1	0.305256	-0.2	0.2	-8.48694
TRAPPC2L	ENST00000567895	0.166667	3,4,2,1	2	1	0.426822	-0.8	0.8	-11.9895
NA	ENST00000567896	0.5	2,1	1	1	0.413817	-1	1	-2.3979
NA	ENST00000567989	1	1,2	1	1	0.923579	1	1	0
C16orf52	ENST00000568049	0.5	2,1	1	1	0.413817	-1	1	-2.3979
NA	ENST00000568291	1	1,2	1	1	0.200622	1	1	0
CDK10	ENST00000568456	0.5	2,1	1	1	0.413817	-1	1	-2.3979
MAZ	ENST00000568544	0.5	2,1	1	1	0.413817	-1	1	-2.3979
NA	ENST00000568562	0.5	2,1	1	1	0.266765	-1	1	-3.04452
HERPUD1	ENST00000568651	0.166667	3,2,1	1	1	0.152427	-1	1	-10.3517
DEF8	ENST00000568760	1	1,2	1	1	0.413817	1	1	0
FAM173A	ENST00000568916	1	1,2	1	1	0.137099	1	1	0
STUB1	ENST00000569248	0.958333	1,2,4,3	2	1	0.622924	0.8	0.8	-0.828693
SPG7	ENST00000569363	1	1,2,3	1	1	0.343671	1	1	0
HAGHL	ENST00000569385	1	1,2	1	1	0.119116	1	1	0
ALDOA	ENST00000569798	0.419841	7,4,3,1,2,6,5	1	1	0.517372	-0.107143	0.107143	-30.863
TMEM62	ENST00000569897	0.5	2,1	1	1	0.413817	-1	1	-2.3979
ATF7IP2	ENST00000569900	1	1,2,3	1	1	0.414026	1	1	0
COQ9	ENST00000569980	0.5	3,1,2	1	1	0.235945	-0.5	0.5	-7.54486
CTD-2270L9.4	ENST00000570080	1	1,2	1	1	0.413817	1	1	0
CLK3	ENST00000570296	0.5	2,1	1	1	0.413817	-1	1	-2.3979
NA	ENST00000570671	0.5	3,1,2	2	1	0.570437	-0.5	0.5	-4.79579
NME1-NME2	ENST00000570801	0.5	2,1	1	1	0.200622	-1	1	-3.43399
RNASEK	ENST00000570898	0.5	2,1	1	1	0.266765	-1	1	-3.04452
NA	ENST00000571024	0.5	2,1	1	1	0.413817	-1	1	-2.3979
TXNDC17	ENST00000571029	0.5	2,1	1	1	0.413817	-1	1	-2.3979
NA	ENST00000571351	0.5	2,1	1	1	0.413817	-1	1	-2.3979
MPDU1	ENST00000571391	1	1,2	1	1	0.413817	1	1	0
NA	ENST00000571570	0.166667	3,2,1	1	1	0.343671	-1	1	-7.19369
NA	ENST00000571874	0.166667	3,2,1	1	1	0.343671	-1	1	-7.19369
TXNDC17	ENST00000571957	1	1,2	1	1	0.413817	1	1	0
TBCD	ENST00000572389	1	1,2	1	1	0.413817	1	1	0
NA	ENST00000572639	0.166667	3,2,1	1	1	0.343671	-1	1	-7.19369
TVP23B	ENST00000572845	0.5	2,1	1	1	0.413817	-1	1	-2.3979
NA	ENST00000572851	0.5	2,1	1	1	0.413817	-1	1	-2.3979
NA	ENST00000572883	1	1,2	1	1	0.413817	1	1	0
NA	ENST00000573001	0.166667	3,2,1	1	1	0.265686	-1	1	-8.8764
RNF213	ENST00000573548	1	1,2	1	1	0.413817	1	1	0
POLR2A	ENST00000573603	0.5	2,1	1	1	0.413817	-1	1	-2.3979
NUBP1	ENST00000573663	0.5	2,1	1	1	0.413817	-1	1	-2.3979
NA	ENST00000573692	0.833333	2,1,3	1	1	0.118349	0.5	0.5	-3.04452
NA	ENST00000574331	0.5	2,1	1	1	0.266765	-1	1	-3.04452
NA	ENST00000574340	0.5	2,1	1	1	0.413817	-1	1	-2.3979
NA	ENST00000574593	1	1,2	1	1	0.162326	1	1	0
NA	ENST00000574699	0.166667	3,2,1	1	1	0.265686	-1	1	-8.8764
TXNDC17	ENST00000574734	0.833333	1,3,2	2	1	0.570437	0.5	0.5	-2.3979
TXNDC17	ENST00000574838	1	1,2	1	1	0.413817	1	1	0
NA	ENST00000574866	0.166667	3,2,1	1	1	0.119822	-1	1	-13.9985
NA	ENST00000574924	0.166667	3,2,1	1	1	0.343671	-1	1	-7.19369
NA	ENST00000575124	0.5	2,1	1	1	0.413817	-1	1	-2.3979
NA	ENST00000575199	1	1,2	1	1	0.266765	1	1	0
MPDU1	ENST00000575256	1	1,2	1	1	0.413817	1	1	0
PRPSAP2	ENST00000575337	1	1,2	1	1	0.413817	1	1	0
NA	ENST00000575524	0.5	2,1	1	1	0.413817	-1	1	-2.3979
ORC6	ENST00000575571	0.166667	3,2,1	1	1	0.318051	-1	1	-8.22978
NA	ENST00000575701	0.5	2,1	1	1	0.413817	-1	1	-2.3979
NA	ENST00000576415	0.5	2,3,1	1	1	0.325348	-0.5	0.5	-5.44242
NA	ENST00000576452	0.166667	3,2,1	1	1	0.343671	-1	1	-7.19369
EIF4A1	ENST00000577269	0.834725	8,2,7,1,5,6,4,3,10,9	1	1	NaN	0.333333	0.333333	-44.1309
NA	ENST00000577300	1	1,2	2	1	1	1	1	0
EIF4A1	ENST00000577731	0.5	2,3,1	1	1	0.181333	-0.5	0.5	-9.32999
EIF4A1	ENST00000577738	0.5	2,3,1	2	1	0.516896	-0.5	0.5	-5.83188
RPL19	ENST00000577741	0.166667	3,4,2,1	1	1	0.483184	-0.8	0.8	-13.1337
RP11-874J12.4	ENST00000577848	0.5	2,1	1	1	0.413817	-1	1	-2.3979
VAPA	ENST00000577901	1	1,2	2	1	1	1	1	0
EIF4A1	ENST00000577929	1	1,2	2	1	1	1	1	0
NA	ENST00000577952	1	1,2	2	1	1	1	1	0
RPL23A	ENST00000578181	0.5	2,1	1	1	0.374701	-1	1	-2.55086
EIF4A1	ENST00000578324	0.121528	7,6,4,5,3,2,8,1	1	1	0.353969	-0.47619	0.47619	-33.3694
ASPSCR1	ENST00000578361	0.166667	4,2,3,1	1	1	0.423864	-0.8	0.8	-13.2504
FAM211A-AS1	ENST00000578380	1	1,2	1	1	0.413817	1	1	0
EIF4A1	ENST00000578569	1	1,2	1	1	0.978162	1	1	0
NARF	ENST00000578820	0.5	2,1	1	1	0.200622	-1	1	-3.43399
ACADVL	ENST00000578824	0.5	2,1	1	1	0.413817	-1	1	-2.3979
SLC9A3R1	ENST00000578958	0.166667	3,2,1	1	1	0.286783	-1	1	-7.84031
NUP85	ENST00000578987	0.5	2,1	1	1	0.200622	-1	1	-3.43399
NA	ENST00000579226	0.166667	3,2,1	1	1	0.206679	-1	1	-10.7714
RPL19	ENST00000579260	0.0416667	4,5,3,2,1	1	1	0.410312	-0.9	0.9	-27.2327
SPATA33	ENST00000579310	0.5	2,1	1	1	0.413817	-1	1	-2.3979
RPL19	ENST00000579374	0.0416667	4,5,3,2,1	1	1	0.410312	-0.9	0.9	-27.2327
ACADVL	ENST00000579391	0.5	2,1	1	1	0.266765	-1	1	-3.04452
RPL36	ENST00000579446	0.5	2,1	1	1	0.744413	-1	1	-1.31568
CEP95	ENST00000579478	1	1,2	2	1	1	1	1	0
NA	ENST00000579978	0.5	2,1	1	1	0.413817	-1	1	-2.3979
TRAF4	ENST00000580073	1	1,2	1	1	0.829607	1	1	0
CLTC	ENST00000580081	1	1,2	1	1	0.413817	1	1	0
ACADVL	ENST00000580263	0.5	2,1	1	1	0.413817	-1	1	-2.3979
COG1	ENST00000580271	0.5	2,1	1	1	0.200622	-1	1	-3.43399
NAPG	ENST00000580746	0.5	2,1	1	1	0.266765	-1	1	-3.04452
DMTF1	ENST00000580803	1	1,2	1	1	0.413817	1	1	0
KSR1	ENST00000580822	0.5	2,1	1	1	0.266765	-1	1	-3.04452
NA	ENST00000580887	0.166667	3,2,1	1	1	0.206679	-1	1	-10.7714
EIF4A1	ENST00000580888	0.958333	2,1,3,5,4	1	1	0.678684	0.8	0.8	-6.97635
RAC3	ENST00000580965	0.958333	1,2,4,3	1	1	0.3596	0.8	0.8	-1.03609
OAZ1	ENST00000581150	0.166667	3,2,1	1	1	0.971211	-1	1	-0.930736
NA	ENST00000581226	0.5	2,1	1	1	0.266765	-1	1	-3.04452
SAP30BP	ENST00000581385	0.5	2,1	1	1	0.162326	-1	1	-3.71357
NA	ENST00000581467	1	1,2	1	1	0.944055	1	1	0
RBBP8	ENST00000581687	0.5	2,1	1	1	0.1371	-1	1	-3.93183
ANKRD12	ENST00000581758	0.5	2,1	1	1	0.413817	-1	1	-2.3979
EIF4A1	ENST00000581770	0.5	2,3,1	2	1	0.516896	-0.5	0.5	-5.83188
EIF4A1	ENST00000581808	1	1,2	1	1	0.137099	1	1	0
MIR17HG	ENST00000581816	1	1,2	1	1	0.839208	1	1	0
KIAA0195	ENST00000581867	0.5	2,1	1	1	0.413817	-1	1	-2.3979
EIF4A1	ENST00000582050	0.833333	1,3,2	1	1	0.0987834	0.5	0.5	-5.13418
KPNB1	ENST00000582126	1	1,2	1	1	0.162326	1	1	0
RPL19	ENST00000582193	0.0416667	4,5,3,2,1	1	1	0.410312	-0.9	0.9	-27.2327
EIF4A1	ENST00000582213	0.5	2,1	1	1	0.413817	-1	1	-2.3979
ASPSCR1	ENST00000582404	0.166667	4,2,3,1	1	1	0.423864	-0.8	0.8	-13.2504
RPL36	ENST00000582463	1	1,2	1	1	0.413817	1	1	0
NUP85	ENST00000582681	0.5	2,3,1	1	1	0.343671	-0.5	0.5	-4.79579
CEP95	ENST00000582698	0.5	2,1	1	1	0.413817	-1	1	-2.3979
EIF4A1	ENST00000582848	0.958333	2,1,3,4	1	1	0.371852	0.8	0.8	-3.43399
KPNA2	ENST00000582898	0.5	2,1	1	1	0.413817	-1	1	-2.3979
NOL11	ENST00000583021	1	1,2	1	1	0.413817	1	1	0
DHRS7B	ENST00000583388	1	1,2	1	1	0.413817	1	1	0
EIF4A1	ENST00000583389	0.822222	4,3,1,2,6,5	1	1	0.378556	0.428571	0.428571	-12.7723
VAPA	ENST00000583475	0.5	2,1	1	1	0.0491569	-1	1	-5.1985
GPS1	ENST00000583486	0.5	2,1	1	1	0.413817	-1	1	-2.3979
NLK	ENST00000583517	0.5	2,1	1	1	0.200622	-1	1	-3.43399
ICT1	ENST00000583772	0.5	2,1	1	1	0.413817	-1	1	-2.3979
NA	ENST00000583839	0.5	2,1	1	1	0.413817	-1	1	-2.3979
RIOK3	ENST00000584052	1	1,2	1	1	0.413817	1	1	0
EIF4A1	ENST00000584054	0.5	2,1	1	1	0.200622	-1	1	-3.43399
FAM211A-AS1	ENST00000584141	0.5	2,1	1	1	0.0194159	-1	1	-6.29342
NARF	ENST00000584445	0.166667	3,2,1	1	1	0.133469	-1	1	-11.0794
EIF4A1	ENST00000584712	0.833333	2,1,3	1	1	0.508416	0.5	0.5	-3.43399
NLK	ENST00000584878	0.5	2,1	1	1	0.413817	-1	1	-2.3979
EIF4A1	ENST00000584901	0.825	2,1,5,4,3	1	1	0.32324	0.5	0.5	-12.9487
NA	ENST00000584925	0.5	2,3,1	2	1	0.929599	-0.5	0.5	-1.29325
NOL11	ENST00000584942	0.5	2,1	1	1	0.266765	-1	1	-3.04452
TRAF4	ENST00000584944	0.166667	3,2,1	1	1	0.511371	-1	1	-6.08164
RAC3	ENST00000585014	0.5	2,1	1	1	0.413817	-1	1	-2.3979
RPL19	ENST00000585199	0.5	2,1	1	1	0.413817	-1	1	-2.3979
RPS15	ENST00000585665	0.5	3,1,2	1	1	0.252595	-0.5	0.5	-8.23164
NA	ENST00000585800	1	1,2	1	1	0.413817	1	1	0
ATP6V0A1	ENST00000585828	0.5	3,1,2	2	1	0.533078	-0.5	0.5	-5.44242
UBN1	ENST00000585857	0.5	2,1	1	1	0.413817	-1	1	-2.3979
PIN1	ENST00000586025	0.5	2,1	1	1	0.413817	-1	1	-2.3979
LIG3	ENST00000586058	0.0416667	4,3,2,1	1	1	0.244738	-1	1	-17.7528
ZNF146	ENST00000586094	0.5	2,1	1	1	0.413817	-1	1	-2.3979
RPS15	ENST00000586096	0.5	2,1	1	1	0.413817	-1	1	-2.3979
RPL27	ENST00000586277	0.5	2,3,1	1	1	0.081486	-0.5	0.5	-9.90803
RAD23A	ENST00000586375	0.166667	3,2,1	1	1	0.148336	-1	1	-10.4835
RPS15	ENST00000586686	0.5	3,1,2	1	1	0.252777	-0.5	0.5	-8.22978
CDC34	ENST00000586788	0.5	2,1	1	1	0.928362	-1	1	-0.646627
TRAF4	ENST00000586813	0.0416667	5,3,4,2,1	1	1	0.356484	-0.9	0.9	-28.3739
FXYD5	ENST00000586925	0.5	2,1	1	1	0.200622	-1	1	-3.43399
EIF3K	ENST00000586932	0.833333	2,1,3	1	1	0.343671	0.5	0.5	-2.3979
CCDC130	ENST00000587019	0.166667	3,2,1	1	1	0.265686	-1	1	-8.8764
PDCD2L	ENST00000587065	0.5	2,1	1	1	0.413817	-1	1	-2.3979
CCDC106	ENST00000587213	0.5	2,1	1	1	0.413817	-1	1	-2.3979
TMUB2	ENST00000587326	0.5	2,1	1	1	0.266765	-1	1	-3.04452
NA	ENST00000587328	0.5	2,1	1	1	0.266765	-1	1	-3.04452
CALR	ENST00000587486	1	1,2	1	1	0.413817	1	1	0
QTRT1	ENST00000587500	0.5	2,1	1	1	0.266765	-1	1	-3.04452
TMUB2	ENST00000587630	1	1,2	1	1	0.266765	1	1	0
ZNF444	ENST00000587664	0.5	2,1	1	1	0.413817	-1	1	-2.3979
SEC14L1	ENST00000587821	1	1,2	1	1	0.413817	1	1	0
QTRT1	ENST00000587861	0.166667	3,2,1	1	1	0.265686	-1	1	-8.8764
AC079466.1	ENST00000587961	0.833333	1,3,2	2	1	0.455088	0.5	0.5	-3.43399
SMARCA4	ENST00000587988	0.166667	3,2,1	1	1	0.343671	-1	1	-7.19369
NA	ENST00000588016	0.5	2,1	1	1	0.413817	-1	1	-2.3979
NA	ENST00000588070	0.5	2,1	1	1	0.413817	-1	1	-2.3979
MGRN1	ENST00000588111	0.5	2,1	1	1	0.413817	-1	1	-2.3979
UBL5	ENST00000588141	1	1,2	1	1	0.413817	1	1	0
NA	ENST00000588274	1	1,2	1	1	0.413817	1	1	0
NMT1	ENST00000588455	0.0416667	4,3,2,1	1	1	0.403613	-1	1	-13.2827
ATP5D	ENST00000588538	0.5	2,1	1	1	0.200622	-1	1	-3.43399
VMP1	ENST00000588617	0.5	2,1	1	1	0.0400759	-1	1	-5.44242
PIN1	ENST00000588695	0.625	3,2,1,4	1	1	0.286166	0.2	0.2	-7.19369
ATP6V0A1	ENST00000588806	0.5	2,1	1	1	0.413817	-1	1	-2.3979
CIRBP	ENST00000588917	0.5	2,1	1	1	0.744413	-1	1	-1.31568
NA	ENST00000588963	0.5	2,1	1	1	0.413817	-1	1	-2.3979
RPL27	ENST00000589037	0.166667	3,4,2,1	1	1	0.191711	-0.8	0.8	-15.9971
SF3A2	ENST00000589118	0.833333	2,1,3	1	1	0.325348	0.5	0.5	-2.3979
NA	ENST00000589219	1	1,2	1	1	0.413817	1	1	0
AMH	ENST00000589313	0.5	2,1	1	1	0.413817	-1	1	-2.3979
C18orf8	ENST00000589409	0.5	2,1	1	1	0.413817	-1	1	-2.3979
CCDC130	ENST00000589669	0.5	2,1	1	1	0.413817	-1	1	-2.3979
RPL27	ENST00000589913	0.5	2,3,1	1	1	0.2121	-0.5	0.5	-7.51013
UBL5	ENST00000589960	1	1,2	1	1	0.413817	1	1	0
CIRBP	ENST00000590188	0.5	2,1	1	1	0.162326	-1	1	-3.71357
ATP5D	ENST00000590265	0.166667	3,2,1	1	1	0.315044	-1	1	-8.47289
NMT1	ENST00000590310	0.5	2,1	1	1	0.928362	-1	1	-0.646627
CALR	ENST00000590325	0.5	2,3,1	1	1	0.234252	-0.5	0.5	-7.82844
NA	ENST00000590339	0.166667	3,4,2,1	1	1	0.242004	-0.8	0.8	-15.6345
ASNA1	ENST00000590633	0.5	2,1	1	1	0.413817	-1	1	-2.3979
RAB8A	ENST00000590899	1	1,2	1	1	0.413817	1	1	0
OAZ1	ENST00000590943	0.166667	3,2,1	1	1	0.43023	-1	1	-8.50532
RPS15	ENST00000591032	0.5	3,1,2	1	1	0.231703	-0.5	0.5	-8.45127
CIRBP	ENST00000591055	0.475	4,1,5,2,3	1	1	0.40373	-0.1	0.1	-12.2764
ZNF146	ENST00000591063	0.5	2,1	1	1	0.413817	-1	1	-2.3979
TPTEP1	ENST00000591299	0.5	2,1	1	1	0.413817	-1	1	-2.3979
EIF1	ENST00000591776	0.625	3,2,1,4	1	1	0.116038	0.2	0.2	-10.5534
VMP1	ENST00000591782	0.5	2,1	1	1	0.0415939	-1	1	-5.39816
TPTEP1	ENST00000592107	0.833333	2,1,3	1	1	0.563922	0.5	0.5	-3.43399
ZNF444	ENST00000592171	0.5	2,1	1	1	0.413817	-1	1	-2.3979
SAFB	ENST00000592555	1	1,2	1	1	0.413817	1	1	0
RPS15	ENST00000592588	0.5	2,3,1	2	1	0.455088	-0.5	0.5	-7.36581
RPS15	ENST00000592623	1	1,2	2	1	1	1	1	0
RPS15	ENST00000592700	0.5	2,1	1	1	0.200622	-1	1	-3.43399
SAFB	ENST00000592707	0.166667	3,2,1	1	1	0.233456	-1	1	-9.15599
OAZ1	ENST00000592727	0.166667	3,2,1	1	1	0.970556	-1	1	-0.967733
OAZ1	ENST00000592787	1	1,2	1	1	0.999175	1	1	0
ALG1	ENST00000592793	0.5	2,1	1	1	0.413817	-1	1	-2.3979
TPTEP1	ENST00000592918	0.5	2,1	1	1	0.266765	-1	1	-3.04452
GPX4	ENST00000592940	0.958333	2,1,3,4	1	1	0.298973	0.8	0.8	-2.3979
OAZ1	ENST00000593012	1	1,2	2	1	1	1	1	0
RBFA	ENST00000593019	0.5	2,1	1	1	0.413817	-1	1	-2.3979
RPS15	ENST00000593052	0.5	2,3,1	2	1	0.455088	-0.5	0.5	-7.36581
CIRBP	ENST00000593128	0.475	4,1,5,2,3	1	1	0.495836	-0.1	0.1	-10.0774
RPL27	ENST00000593262	1	1,2	1	1	0.137099	1	1	0
GTPBP3	ENST00000593297	0.5	2,3,1	1	1	0.325348	-0.5	0.5	-5.44242
EGLN2	ENST00000593445	0.5	2,3,1	1	1	0.237243	-0.5	0.5	-7.36581
PIAS4	ENST00000593518	1	1,2	1	1	0.413817	1	1	0
EMP3	ENST00000594198	0.5	2,1	1	1	0.0950172	-1	1	-4.39445
SHKBP1	ENST00000594298	0.5	2,1	1	1	0.200622	-1	1	-3.43399
GTPBP3	ENST00000594345	0.5	2,3,1	1	1	0.325348	-0.5	0.5	-5.44242
ARRDC2	ENST00000594411	0.5	2,1	1	1	0.413817	-1	1	-2.3979
UPF1	ENST00000594504	0.5	2,1	1	1	0.413817	-1	1	-2.3979
AC098617.1	ENST00000594798	1	1,2	1	1	0.413817	1	1	0
RP11-18I14.10	ENST00000594818	1	1,2	1	1	0.413817	1	1	0
SHKBP1	ENST00000594862	0.5	2,1	1	1	0.200622	-1	1	-3.43399
MRPL34	ENST00000594999	0.5	2,1	1	1	0.266765	-1	1	-3.04452
EGLN2	ENST00000595051	1	1,2,3	1	1	0.206679	1	1	0
UBA52	ENST00000595158	0.375	3,2,4,1	1	1	0.382039	-0.4	0.4	-17.561
MRPL34	ENST00000595444	0.5	2,1	1	1	0.266765	-1	1	-3.04452
C19orf60	ENST00000595490	1	1,2	1	1	0.413817	1	1	0
SEPW1	ENST00000595509	0.5	2,1	1	1	0.413817	-1	1	-2.3979
SIN3B	ENST00000595900	1	1,2	1	1	0.413817	1	1	0
NA	ENST00000595974	0.166667	3,2,1	1	1	0.247475	-1	1	-8.8764
GTPBP3	ENST00000596125	0.5	2,1	1	1	0.413817	-1	1	-2.3979
POLD1	ENST00000596221	0.5	2,1	1	1	0.162326	-1	1	-3.71357
UBA52	ENST00000596304	0.375	3,2,4,1	1	1	0.382039	-0.4	0.4	-17.561
SNAPC2	ENST00000596520	0.5	2,1	1	1	0.413817	-1	1	-2.3979
RPS11	ENST00000596873	1	1,2,3	1	1	0.69136	1	1	0
DDA1	ENST00000596925	0.5	2,1	1	1	0.413817	-1	1	-2.3979
GTPBP3	ENST00000596941	0.5	2,3,1	1	1	0.325348	-0.5	0.5	-5.44242
MAP1S	ENST00000597000	0.5	2,1	1	1	0.413817	-1	1	-2.3979
NA	ENST00000597172	0.791667	2,3,1,4	1	1	0.426953	0.4	0.4	-3.43399
UBA52	ENST00000597451	0.833333	2,1,3	1	1	0.642792	0.5	0.5	-3.71357
TIMM50	ENST00000597552	0.5	2,1	1	1	0.413817	-1	1	-2.3979
NA	ENST00000597618	0.5	2,1	1	1	0.413817	-1	1	-2.3979
RPL18A	ENST00000597648	0.0416667	4,3,2,1	1	1	0.237536	-1	1	-22.4142
EGLN2	ENST00000597746	0.5	2,3,1	1	1	0.237243	-0.5	0.5	-7.36581
POLD1	ENST00000597963	0.166667	3,2,1	1	1	0.223825	-1	1	-10.0433
NA	ENST00000598183	1	1,2	1	1	0.266765	1	1	0
RPS19	ENST00000598261	0.833333	2,1,3	1	1	0.318051	0.5	0.5	-2.3979
AC098617.1	ENST00000598327	1	1,2	1	1	0.413817	1	1	0
NA	ENST00000598355	0.833333	1,3,2	1	1	0.14119	0.5	0.5	-4.39445
RPS19	ENST00000598466	0.5	2,1	1	1	0.413817	-1	1	-2.3979
RP11-295P9.3	ENST00000598625	0.5	2,1	1	1	0.266765	-1	1	-3.04452
UBA52	ENST00000598780	0.375	3,2,4,1	1	1	0.382039	-0.4	0.4	-17.561
SUPT5H	ENST00000598786	0.5	2,1	1	1	0.413817	-1	1	-2.3979
NA	ENST00000598885	1	1,2	1	1	0.266765	1	1	0
RPS11	ENST00000599167	0.5	2,1	1	1	0.200622	-1	1	-3.43399
LTBP4	ENST00000599225	0.5	2,1	1	1	0.413817	-1	1	-2.3979
UBA52	ENST00000599256	0.5	2,1	1	1	0.266765	-1	1	-3.04452
UBA52	ENST00000599551	0.375	3,2,4,1	1	1	0.382039	-0.4	0.4	-17.561
RPS11	ENST00000599561	0.166667	4,3,1,2	1	1	0.28643	-0.8	0.8	-16.5532
EGLN2	ENST00000599579	1	1,2	1	1	0.413817	1	1	0
UBA52	ENST00000599595	0.958333	2,1,3,4	1	1	0.380277	0.8	0.8	-3.71357
NA	ENST00000599714	1	1,2	1	1	0.413817	1	1	0
TIMM50	ENST00000599794	0.166667	3,2,1	1	1	0.343671	-1	1	-7.19369
RPL18A	ENST00000599870	0.166667	3,2,1	1	1	0.395779	-1	1	-8.07937
RPL18A	ENST00000599898	0.0416667	5,4,3,1,2	1	1	0.346341	-0.9	0.9	-27.2734
RPS11	ENST00000600027	0.5	3,1,2	1	1	0.506308	-0.5	0.5	-4.69529
PTOV1	ENST00000600105	0.375	3,2,4,1	1	1	0.251432	-0.4	0.4	-12.59
CCDC9	ENST00000600117	0.5	2,1	1	1	0.413817	-1	1	-2.3979
RPL18A	ENST00000600147	0.625	3,2,1,4	1	1	0.460315	0.2	0.2	-4.11903
PLEKHG2	ENST00000600210	1	1,2	1	1	0.413817	1	1	0
NA	ENST00000600840	0.5	2,1	1	1	0.162326	-1	1	-3.71357
RPL37A	ENST00000600880	0.833333	2,1,3	1	1	0.390878	0.5	0.5	-0.66905
USF2	ENST00000600898	1	1,2	1	1	0.413817	1	1	0
C19orf55	ENST00000600988	1	1,2	1	1	0.413817	1	1	0
GTPBP3	ENST00000600995	0.5	2,3,1	1	1	0.325348	-0.5	0.5	-5.44242
C19orf60	ENST00000600997	0.5	2,1	1	1	0.413817	-1	1	-2.3979
STXBP2	ENST00000601061	0.833333	2,1,3	2	1	0.570437	0.5	0.5	-2.3979
GTPBP3	ENST00000601213	0.5	2,3,1	1	1	0.325348	-0.5	0.5	-5.44242
RPS11	ENST00000601216	1	1,2	1	1	0.993477	1	1	0
BABAM1	ENST00000601232	0.5	2,1	1	1	0.413817	-1	1	-2.3979
NA	ENST00000601386	0.5	2,1	1	1	0.413817	-1	1	-2.3979
UPF1	ENST00000601689	0.5	2,3,1	1	1	0.325348	-0.5	0.5	-5.44242
GTPBP3	ENST00000601983	1	1,2,3	1	1	0.325348	1	1	0
GTPBP3	ENST00000602165	0.5	2,3,1	1	1	0.325348	-0.5	0.5	-5.44242
EGLN2	ENST00000602166	1	1,2	1	1	0.413817	1	1	0
SHKBP1	ENST00000602239	0.5	2,1	1	1	0.200622	-1	1	-3.43399
RPS11	ENST00000602252	0.166667	3,2,1	1	1	0.489152	-1	1	-6.76899
SNHG8	ENST00000602520	0.5	2,1	1	1	0.463309	-1	1	-2.21723
COMMD3	ENST00000602574	0.791667	2,3,1,4	1	1	0.5271	0.4	0.4	-2.3979
OAZ1	ENST00000602676	0.225	5,3,1,4,2	2	1	0.461585	-0.5	0.5	-19.9827
UBE2E3	ENST00000602837	0.833333	2,1,3	1	1	0.184501	0.5	0.5	-2.3979
UBE2E3	ENST00000602888	0.166667	3,2,1	1	1	0.188754	-1	1	-11.9032
TAF15	ENST00000603067	0.166667	3,2,1	1	1	0.343671	-1	1	-7.19369
TUBB4B	ENST00000604929	1	1,2	1	1	0.413817	1	1	0
CTSA	ENST00000606000	0.5	2,1	1	1	0.266765	-1	1	-3.04452
C6orf163	ENST00000608326	0.5	2,1	1	1	0.413817	-1	1	-2.3979
FGF2	ENST00000608478	1	1,2	1	1	0.413817	1	1	0
NA	ENST00000609309	0.5	2,3,1	1	1	0.325348	-0.5	0.5	-5.44242
NA	ENST00000610527	0.166667	3,2,1	1	1	0.225584	-1	1	-9.82504
NA	ENST00000611008	0.5	2,1	1	1	0.162326	-1	1	-3.71357
NA	ENST00000611050	0.166667	3,2,1	1	1	0.378618	-1	1	-11.0406
NA	ENST00000611235	0.5	2,1	1	1	0.266765	-1	1	-3.04452
NA	ENST00000611732	0.5	2,1	1	1	0.413817	-1	1	-2.3979
NA	ENST00000612404	1	1,2	1	1	0.266765	1	1	0
NA	ENST00000612662	0.5	2,1	1	1	0.928362	-1	1	-0.646627
NA	ENST00000613104	0.5	2,1	1	1	0.413817	-1	1	-2.3979
NA	ENST00000613552	0.5	2,1	1	1	0.413817	-1	1	-2.3979
NA	ENST00000613865	0.958333	2,1,3,4	1	1	0.312227	0.8	0.8	-2.3979
NA	ENST00000613953	0.120833	6,4,2,5,1,3	1	1	0.36786	-0.6	0.6	-39.245
NA	ENST00000613992	0.5	2,1	1	1	0.266765	-1	1	-3.04452
NA	ENST00000614048	1	1,2	1	1	0.266765	1	1	0
NA	ENST00000614132	0.5	2,1	1	1	0.162326	-1	1	-3.71357
NA	ENST00000614377	0.5	2,1	1	1	0.413817	-1	1	-2.3979
NA	ENST00000614402	1	1,2,3	1	1	0.542724	1	1	0
NA	ENST00000614796	1	1,2	1	1	0.413817	1	1	0
NA	ENST00000614837	0.5	2,1	1	1	0.616166	-1	1	-1.7148
NA	ENST00000614991	0.5	2,1	1	1	0.266765	-1	1	-3.04452
NA	ENST00000615204	1	1,2	1	1	0.413817	1	1	0
NA	ENST00000615493	1	1,2	1	1	0.413817	1	1	0
NA	ENST00000617365	0.5	2,1	1	1	0.0950172	-1	1	-4.39445
NA	ENST00000617489	0.5	2,1	1	1	0.413817	-1	1	-2.3979
NA	ENST00000618001	0.5	2,1	1	1	0.674399	-1	1	-1.53393
NA	ENST00000618227	1	1,2	2	1	1	1	1	0
NA	ENST00000618536	0.5	2,1	1	1	0.266765	-1	1	-3.04452
NA	ENST00000618590	0.5	2,1	1	1	0.413817	-1	1	-2.3979
NA	ENST00000619192	1	1,2	1	1	0.928362	1	1	0
NA	ENST00000619305	0.5	2,1	1	1	0.200622	-1	1	-3.43399
NA	ENST00000619352	0.0513889	5,6,3,2,4,1	1	1	0.297845	-0.771429	0.771429	-40.3194
NA	ENST00000619674	0.5	2,1	1	1	0.266765	-1	1	-3.04452
NA	ENST00000619790	1	1,2	1	1	0.413817	1	1	0
NA	ENST00000620389	1	1,2	1	1	0.947608	1	1	0
NA	ENST00000620432	0.5	2,1	1	1	0.413817	-1	1	-2.3979
NA	ENST00000620465	0.5	2,1	1	1	0.0281254	-1	1	-5.86079
NA	ENST00000621040	0.5	2,3,1	1	1	0.182999	-0.5	0.5	-7.14756
NA	ENST00000621674	0.790278	1,4,3,5,6,2	1	1	0.278534	0.371429	0.371429	-27.0928
NA	ENST00000621715	0.791667	2,3,1,4	1	1	0.298973	0.4	0.4	-4.79579
NA	ENST00000622746	0.5	2,1	1	1	0.0950172	-1	1	-4.39445
NA	ENST00000623481	0.5	2,1	1	1	0.928362	-1	1	-0.646627
NA	ENST00000624069	0.669246	3,1,5,6,7,4,2	2	1	0.263661	0.178571	0.178571	-36.7772
NA	ENST00000624748	1	1,2	1	1	0.413817	1	1	0
NA	ENST00000624815	0.166667	3,2,1	1	1	0.343671	-1	1	-7.19369
NA	ENST00000625138	0.608333	3,4,2,1,5	2	1	0.37617	0.1	0.1	-13.1818
NA	ENST00000626563	1	1,2	1	1	0.413817	1	1	0
NA	ENST00000626796	1	1,2	1	1	0.413817	1	1	0
NA	ENST00000627371	0.833333	2,1,3	1	1	0.343671	0.5	0.5	-2.3979
NA	ENST00000627716	0.833333	2,1,3	1	1	0.358073	0.5	0.5	-2.3979
NA	ENST00000629346	1	1,2	1	1	0.137099	1	1	0
NA	ENST00000629893	1	1,2	1	1	0.413817	1	1	0
NA	ENST00000630046	1	1,2	1	1	0.266765	1	1	0
NA	ENST00000630571	1	1,2	1	1	0.413817	1	1	0
NA	ENST00000630929	1	1,2,3	1	1	0.343671	1	1	0
NA	ENST00000631288	0.5	2,1	1	1	0.413817	-1	1	-2.3979
NA	ENST00000632555	0.851389	1,5,4,2,3,6	2	1	0.331459	0.485714	0.485714	-17.6778
NA	ENST00000633442	0.5	2,1	1	1	0.413817	-1	1	-2.3979
NA	ENST00000633593	0.5	2,1	1	1	0.413817	-1	1	-2.3979
NA	ENST00000634130	0.833333	2,1,3	1	1	0.223825	0.5	0.5	-2.3979
NA	ENST00000634301	1	1,2	1	1	0.413817	1	1	0
NA	ENST00000634721	1	1,2	1	1	0.413817	1	1	0
NA	ENST00000635905	1	1,2,3	1	1	0.271665	1	1	0
NA	ENST00000636011	1	1,2	1	1	0.413817	1	1	0
[truncated: 54 more rows]

## Sheet: intron pair algorithm
Supplementary Table 7. The algorithm used here to find intron splicing order pairs. Inputs are BAM file and gene annotation BED file.
For isoform k	1
For intron i in k	2
For read j in i *	3
If read j doesn’t contain junction sites in this intron	4
If read j covers the region near the exon-intron junction**	5
Record read j's name in read_names	6
For read j contains junctions and in isoform k *	7
If read j’s name in read_names ***	8
If read j contains junctions that are not in this transcript, but exist in this gene, then read j is not compatible with this transcript	9
Else read j supports intron i spliced after the junctions (introns)	10
Save and output intron splicing order pairs. Only keep intron splicing order pairs in annotation	11
* The read is unique mapped and read length > 30bp.
**I required at least 90bp mapped into the intron side of the exon-intron junction to avoid bias by A3SS and A5SS. This value also reduced the bias caused by SE events.
***Pair-end reads have the same name in Illumina.

## Sheet: dataset used
Supplementary Figure 8. Datasets used here.
The colored datasets are used to call intron splicing orders for downstream analysis for each organism.
STAR used for short-read mapping
minimap2 used for long-read mapping
TPMcalculator used for TPM calculation for introns and transcripts.
rMATS used for alternative splicing calculation
Annotation: ASM29v2.43 from ENSEMBL fungi	Annotation: DM6 from ENSEMBL	Annotation: TAIR10 from ENSEMBL	Annotation: hg19 from GENCODE	Annotation: sacCer3 from EBSEMBL fungi	Annotation: ASM1142v1 from EBSEMBL fungi
S. pombe (long-read pacbio )	Fruit fly (long-read nanopore)	Arabidopsis thaliana (long-read nanopore)	Human (long-read nanopore)	S. cerevisiae (short-read)	Aspergillus nidulans (short-read)
SRR6144325	SRR8268946	SRR10538401	SRR8268942	SRR10480774	SRR5832287
SRR6144326	SRR8268947	SRR10538409	SRR8268943	SRR10480762	SRR5832285
SRR6144329	SRR8268948		SRR8268944	SRR10480750
SRR6144330	SRR8268949		SRR8268945
	SRR8932664		SRR8932660
	SRR8932665		SRR8932661
			SRR10097603
			SRR10097604
			SRR10097605
S. pombe (short-read total RNA)	Fruit fly (short-read total RNA)	Arabidopsis_thaliana (short-read total RNA)	Human (short-read total RNA)
SRR5044795	ENCFF520ZUB	SRR10538408	ENCFF042VVP
SRR5044796	ENCFF901AVG		ENCFF488PCK
SRR5044797
SRR5044798	Fruit fly (short-read polyA mRNA, splicing)	Arabidopsis_thaliana (short-read cytosol RNA,splicing)	Human (short-read polyA mRNA, splicing)
SRR5044799	ENCFF118MBN	SRR10538404	ENCFF831GPG
SRR5044800	ENCFF605AOV		ENCFF832OIM
	ENCFF005GVD
SRR2183491	ENCFF723QSO
SRR2183492	ENCFF373EVU
	ENCFF385UGM
	ENCFF006YBA
	ENCFF492TOF
	ENCFF301FVE
	ENCFF749JZM
